# Supplementary material for: Supramolecular dye polymers for aggregation-induced photocatalysis
Source: Nat Chem. 2026 May 18;18(8):1372–82. doi: 10.1038/s41557-026-02151-4 (PMC13423815; doi:10.1038/s41557-026-02151-4)
Supplement: Supplementary file 3 — Unprocessed PLQY maps, unprocessed microscopy images, height profile and crystallographic packing. [file 41557_2026_2151_MOESM3_ESM.xlsx]

## Sheet: Panel a
Conc (mM)	Cl	Br	NO3	I	PF6
0	0	0	0	0	0
0.25	1.03903	0.96403	1.31403	1.68903	5
0.5	1.01403	0.96403	0.88903	2.51403	6.05
0.75	0.98903	1.16403	0.86403	2.88903	6.1
1	1.16403	0.88903	0.93903	3.06403	6.55
1.5	1.06403	0.86403	0.81403	3.38903	6.85

## Sheet: Panel b
DSAI Conc (mM)	0% DMSO	10% DMSO	20% DMSO	30%DMSO	40% DMSO
--	0	10	20	30	40
0	0	0	0	0	0
0.25	6.86	3.12	2.04	2.9	3.96
0.5	8.74	5.92	2.96	2.72	3.96
0.75	9.22	7.7	5	2.92	3.78
1	9.46	8.42	6.1	4.06	3.64
1.5	9.04	8.82	7.3	5.42	3.62

## Sheet: Panel c
Conc (mM)	0 mM NaI	0.125 mM NaI	0.25 mM NaI	0.375 mM NaI	0.5 mM NaI
	0	0.125	0.25	0.375	0.5
0	0	0	0	0	0
0.05	0.95	3.025	5.25	6.825	8.55
0.1	3.025	5.525	7.525	9.125	10.375
0.2	5.175	7.625	9.35	10.4	10.75
0.3	7.25	8.85	10.225	10.7	10.75
0.5	7.875	9.25	9.6	9.6	9.45

## Sheet: Panel f
μm	Profile 1	μm	Profile 2
0	9.49e-08	0	9.54e-08
3.88e-09	9.49e-08	3.91e-09	9.54e-08
7.76e-09	9.49e-08	7.82e-09	9.53e-08
1.16e-08	9.5e-08	1.17e-08	9.53e-08
1.55e-08	9.5e-08	1.56e-08	9.53e-08
1.94e-08	9.5e-08	1.95e-08	9.51e-08
2.33e-08	9.57e-08	2.35e-08	9.49e-08
2.71e-08	9.67e-08	2.74e-08	9.44e-08
3.1e-08	9.68e-08	3.13e-08	9.38e-08
3.49e-08	9.68e-08	3.52e-08	9.24e-08
3.88e-08	9.68e-08	3.91e-08	9.06e-08
4.27e-08	9.69e-08	4.3e-08	9.1e-08
4.65e-08	9.7e-08	4.69e-08	9e-08
5.04e-08	9.7e-08	5.08e-08	8.76e-08
5.43e-08	9.7e-08	5.47e-08	8.58e-08
5.82e-08	9.7e-08	5.86e-08	8.47e-08
6.21e-08	9.71e-08	6.25e-08	8.43e-08
6.59e-08	9.72e-08	6.64e-08	8.4e-08
6.98e-08	9.72e-08	7.04e-08	8.38e-08
7.37e-08	9.72e-08	7.43e-08	8.36e-08
7.76e-08	9.71e-08	7.82e-08	8.32e-08
8.14e-08	9.69e-08	8.21e-08	8.29e-08
8.53e-08	9.66e-08	8.6e-08	8.27e-08
8.92e-08	9.57e-08	8.99e-08	8.24e-08
9.31e-08	9.39e-08	9.38e-08	8.22e-08
9.7e-08	9.26e-08	9.77e-08	8.22e-08
1.01e-07	9.15e-08	1.02e-07	8.21e-08
1.05e-07	8.98e-08	1.06e-07	8.2e-08
1.09e-07	8.87e-08	1.09e-07	8.2e-08
1.12e-07	8.92e-08	1.13e-07	8.2e-08
1.16e-07	8.9e-08	1.17e-07	8.21e-08
1.2e-07	8.88e-08	1.21e-07	8.21e-08
1.24e-07	8.86e-08	1.25e-07	8.21e-08
1.28e-07	8.85e-08	1.29e-07	8.19e-08
1.32e-07	8.85e-08	1.33e-07	8.15e-08
1.36e-07	8.85e-08	1.37e-07	8.1e-08
1.4e-07	8.86e-08	1.41e-07	8.03e-08
1.43e-07	8.85e-08	1.45e-07	8e-08
1.47e-07	8.85e-08	1.49e-07	8e-08
1.51e-07	8.86e-08	1.52e-07	8.01e-08
1.55e-07	8.86e-08	1.56e-07	8.01e-08
1.59e-07	8.85e-08	1.6e-07	8.01e-08
1.63e-07	8.85e-08	1.64e-07	8.01e-08
1.67e-07	8.84e-08	1.68e-07	7.98e-08
1.71e-07	8.83e-08	1.72e-07	7.93e-08
1.75e-07	8.77e-08	1.76e-07	7.89e-08
1.78e-07	8.8e-08	1.8e-07	7.83e-08
1.82e-07	8.87e-08	1.84e-07	7.81e-08
1.86e-07	8.88e-08	1.88e-07	7.8e-08
1.9e-07	8.87e-08	1.92e-07	7.79e-08
1.94e-07	8.86e-08	1.95e-07	7.8e-08
1.98e-07	8.85e-08	1.99e-07	7.8e-08
2.02e-07	8.85e-08	2.03e-07	7.8e-08
2.06e-07	8.85e-08	2.07e-07	7.8e-08
2.09e-07	8.85e-08	2.11e-07	7.8e-08
2.13e-07	8.81e-08	2.15e-07	7.8e-08
2.17e-07	8.91e-08	2.19e-07	7.79e-08
2.21e-07	9.11e-08	2.23e-07	7.76e-08
2.25e-07	9.28e-08	2.27e-07	7.73e-08
2.29e-07	9.46e-08	2.31e-07	7.68e-08
2.33e-07	9.53e-08	2.35e-07	7.64e-08
2.37e-07	9.56e-08	2.38e-07	7.61e-08
2.4e-07	9.58e-08	2.42e-07	7.59e-08
2.44e-07	9.59e-08	2.46e-07	7.59e-08
2.48e-07	9.59e-08	2.5e-07	7.58e-08
2.52e-07	9.59e-08	2.54e-07	7.53e-08
2.56e-07	9.61e-08	2.58e-07	7.57e-08
2.6e-07	9.66e-08	2.62e-07	7.66e-08
2.64e-07	9.75e-08	2.66e-07	7.71e-08
2.68e-07	9.78e-08	2.7e-07	7.83e-08
2.71e-07	9.78e-08	2.74e-07	7.94e-08
2.75e-07	9.77e-08	2.78e-07	8.08e-08
2.79e-07	9.77e-08	2.81e-07	8.22e-08
2.83e-07	9.77e-08	2.85e-07	8.39e-08
2.87e-07	9.77e-08	2.89e-07	8.56e-08
2.91e-07	9.77e-08	2.93e-07	8.68e-08
2.95e-07	9.76e-08	2.97e-07	8.79e-08
2.99e-07	9.76e-08	3.01e-07	8.93e-08
3.02e-07	9.76e-08	3.05e-07	9.01e-08
3.06e-07	9.77e-08	3.09e-07	9.19e-08
3.1e-07	9.77e-08	3.13e-07	9.38e-08
3.14e-07	9.76e-08	3.17e-07	9.54e-08
3.18e-07	9.77e-08	3.21e-07	9.65e-08
3.22e-07	9.77e-08	3.24e-07	9.7e-08
3.26e-07	9.77e-08	3.28e-07	9.7e-08
3.3e-07	9.78e-08	3.32e-07	9.7e-08
3.34e-07	9.77e-08	3.36e-07	9.71e-08
3.37e-07	9.77e-08	3.4e-07	9.7e-08
3.41e-07	9.78e-08	3.44e-07	9.71e-08
3.45e-07	9.78e-08	3.48e-07	9.78e-08
3.49e-07	9.78e-08	3.52e-07	9.87e-08
3.53e-07	9.78e-08	3.56e-07	9.87e-08
3.57e-07	9.78e-08	3.6e-07	9.87e-08
3.61e-07	9.78e-08	3.63e-07	9.87e-08
3.65e-07	9.79e-08	3.67e-07	9.87e-08
3.68e-07	9.79e-08	3.71e-07	9.87e-08
3.72e-07	9.79e-08	3.75e-07	9.86e-08
3.76e-07	9.79e-08	3.79e-07	9.86e-08
3.8e-07	9.8e-08	3.83e-07	9.86e-08
3.84e-07	9.8e-08	3.87e-07	9.86e-08
3.88e-07	9.8e-08	3.91e-07	9.87e-08
3.92e-07	9.8e-08	3.95e-07	9.87e-08
3.96e-07	9.8e-08	3.99e-07	9.87e-08
3.99e-07	9.78e-08	4.03e-07	9.87e-08
-	-	4.06e-07	9.87e-08
-	-	4.1e-07	9.87e-08
-	-	4.14e-07	9.86e-08
-	-	4.18e-07	9.85e-08
-	-	4.22e-07	9.86e-08
-	-	4.26e-07	9.85e-08
-	-	4.3e-07	9.85e-08
-	-	4.34e-07	9.85e-08
-	-	4.38e-07	9.85e-08
