# Supplementary material for: Supramolecular dye polymers for aggregation-induced photocatalysis
Source: Nat Chem. 2026 May 18;18(8):1372–82. doi: 10.1038/s41557-026-02151-4 (PMC13423815; doi:10.1038/s41557-026-02151-4)
Supplement: Supplementary file 4 — Unprocessed spectra, unprocessed dot plots, kinetics data with statistical errors. [file 41557_2026_2151_MOESM4_ESM.xlsx]

## Sheet: Panel b
Wavelength	Cl-	Br-	NO3-	I-	PF6-
196.286	-14.5909	-4.37728	24.0751	-18.9682	-5.55883
197.05	-9.13278	-16.5396	10.8058	-9.61117	-5.22966
197.813	-5.62471	-8.07027	6.31392	-5.10976	-4.90878
198.577	-4.14824	-3.45787	4.41325	-4.56591	-4.59617
199.341	-3.35434	-5.16475	4.03679	-5.73529	-4.29184
200.104	-3.1034	-2.70214	2.41829	-5.48273	-3.99578
200.868	-2.91859	-3.11313	2.0878	-4.9951	-3.708
201.632	-2.10786	-2.28142	1.09398	-3.5879	-3.4285
202.395	-1.5814	-1.59365	0.54854	-3.80704	-3.15728
203.159	-1.20751	-1.57585	0.43235	-3.37535	-2.89433
203.922	-0.0834	-1.32673	-1.37839	-2.56448	-2.63965
204.686	0.37189	-0.41628	-1.14158	-2.92838	-2.39326
205.449	0.55923	1.93005	-1.0052	-2.25035	-2.15514
206.212	0.01622	2.65161	-0.91389	-1.90502	-1.9253
206.976	0.59794	1.3708	-0.70206	-2.25814	-1.70373
207.739	0.69592	1.41113	-0.86015	-2.51871	-1.49045
208.502	0.16888	0.81331	-0.28246	-1.67468	-1.28543
209.265	0.39213	1.61107	-0.06927	-0.69898	-1.0887
210.029	0.36158	2.34922	-0.71207	-0.48548	-0.90024
210.792	0.31465	2.49367	-1.05155	0.36072	-0.72006
211.555	0.47637	1.64644	-0.35709	0.53314	-0.54815
212.318	0.93556	2.37962	-0.41719	0.27455	-0.38453
213.081	0.53366	2.2469	-0.03444	0.48102	-0.22917
213.844	0.34418	1.81572	0.00462	0.72424	-0.0821
214.607	0.25233	1.92219	0.52895	0.26869	0.0567
215.37	-0.21344	1.79071	0.71804	1.17329	0.18722
216.133	-0.31554	1.67715	0.92474	1.24673	0.33429
216.896	-0.62025	1.79661	0.93347	0.763	0.59429
217.659	-0.31145	2.2027	1.26392	1.43004	0.86656
218.422	-0.84599	2.02657	1.89148	1.59651	0.85235
219.185	-0.64749	1.29607	1.79182	1.84841	1.37006
219.947	-0.5381	0.67562	0.88904	2.08493	1.20661
220.71	-0.27711	0.64252	0.96001	2.29382	1.53155
221.473	-0.15829	1.04525	0.6729	2.17671	1.34756
222.235	0.07745	0.68928	0.55433	2.31099	1.33781
222.998	0.2017	0.92908	0.47958	1.91492	1.25761
223.761	0.3581	0.92526	0.36197	1.53584	1.19234
224.523	0.2314	0.53178	0.73692	1.78221	1.42377
225.286	0.70457	0.67344	0.60475	1.16827	1.25467
226.048	0.42886	0.40408	0.54998	1.11517	1.24979
226.811	0.43831	-0.15967	0.42855	0.91387	1.4467
227.573	0.5043	0.18515	0.1466	1.38444	1.43183
228.336	0.41147	0.51849	0.30555	1.19831	1.3554
229.098	0.24668	0.15367	0.29962	1.17017	1.14528
229.86	0.85846	0.00505	0.35545	1.09882	1.2809
230.623	0.92016	0.10563	0.37365	0.84875	1.16393
231.385	0.75583	-0.24682	0.27694	0.99642	1.34357
232.147	0.99468	-0.49671	0.07134	0.55614	0.92502
232.909	1.35614	-0.19547	-0.03222	0.53135	0.81378
233.671	1.03028	0.11306	-0.02818	0.68208	0.80833
234.433	1.09244	0.20266	0.21436	0.15929	0.87898
235.196	0.7198	0.09724	0.19733	-0.08923	0.6712
235.958	0.70488	0.08146	0.22034	-0.17302	0.53619
236.72	0.94565	-0.14282	-0.07581	-0.18384	0.1525
237.482	0.98239	-0.21266	0.09036	-0.24865	0.09991
238.244	0.83841	-0.11197	0.28454	0.05103	0.06438
239.005	0.88718	-0.09992	0.23057	-0.08826	-0.0903
239.767	0.95847	-0.3258	0.48496	0.12364	0.21033
240.529	0.83158	-0.13399	0.43747	0.16037	0.43959
241.291	0.86197	0.16561	0.34649	0.31742	0.08578
242.053	1.04571	-0.03177	0.33667	0.13969	0.17365
242.815	0.96842	0.05605	0.11688	-0.07867	0.07248
243.576	1.19343	0.12978	-0.01295	-0.12396	0.05285
244.338	0.93508	0.18306	0.04119	-0.08939	0.13822
245.1	0.908	0.20932	0.00583	-0.03931	-0.01009
245.861	0.80905	0.33523	0.21145	-0.1432	0.05361
246.623	0.82266	0.32718	-0.00677	-0.13888	-0.04874
247.384	0.69682	0.2463	-0.00433	-0.21907	0.09364
248.146	0.68539	0.55017	0.04451	-0.1949	0.07855
248.907	0.67835	0.318	-0.23779	0.00679	0.09017
249.669	0.83001	0.24586	-0.04654	0.01213	0.12123
250.43	0.81693	0.12387	-0.20619	-0.2205	0.0374
251.191	0.71622	0.21157	-0.25878	-0.01782	-0.06543
251.953	0.79411	0.20765	-0.27235	0.04812	-0.17057
252.714	0.68841	0.08341	-0.65394	-0.0664	-0.13407
253.475	0.72769	0.08865	-0.52592	0.12474	-0.19736
254.237	0.49014	0.10738	-0.39578	0.14667	-0.14486
254.998	0.56299	0.10603	-0.48171	0.07463	0.03309
255.759	0.66196	-0.15649	-0.10192	0.09232	0.04092
256.52	0.48023	-0.11518	0.05612	0.05148	0.16637
257.281	0.59139	-0.26696	0.026	0.1682	0.10157
258.042	0.69191	-0.29075	0.16037	0.14477	0.08688
258.803	0.59786	-0.34298	0.086	-0.0374	0.05346
259.564	0.48569	-0.41063	-0.01523	-0.1474	0.16803
260.325	0.63342	-0.56437	0.02495	-0.14839	0.15368
261.086	0.3689	-0.28914	0.000133947	0.1995	0.15653
261.847	0.29952	-0.29149	0.04156	0.44673	0.20693
262.608	0.28048	-0.57385	0.04577	0.5362	0.37113
263.368	0.39106	-0.33481	0.13305	0.45584	0.40722
264.129	0.45682	-0.39728	-0.03594	0.53795	0.45126
264.89	0.13603	-0.16999	-0.11907	0.84477	0.481
265.651	0.26135	-0.03525	0.08795	0.5556	0.34375
266.411	0.05398	-0.07402	0.00995	0.90259	0.35249
267.172	-0.03751	0.05768	0.19644	0.68692	0.40018
267.933	0.0415	0.00326	-0.00921	0.68082	0.46104
268.693	0.02583	0.06971	-0.26016	0.71588	0.53136
269.454	0.02112	-0.075	0.05287	0.89783	0.53897
270.214	-0.0407	0.15242	-0.3384	0.84211	0.4793
270.975	0.09337	0.24666	-0.52374	0.91847	0.67467
271.735	0.02136	0.24018	-0.38892	0.89994	0.66254
272.495	-0.37422	0.12155	-0.49775	0.86245	0.61901
273.256	-0.36403	0.21346	-0.55177	1.01816	0.70975
274.016	-0.28647	-0.03008	-0.36453	1.10352	0.63465
274.776	-0.46166	0.05361	-0.75235	1.16407	0.59981
275.537	-0.54062	0.08466	-0.54095	1.1592	0.65278
276.297	-0.58286	-0.000136737	-0.67998	1.28561	0.58973
277.057	-0.65465	-0.07786	-0.75185	0.98288	0.6428
277.817	-0.81884	0.14994	-0.43915	1.07283	0.65774
278.577	-0.90596	0.12948	-0.31014	0.90506	0.71226
279.337	-0.67128	-0.10996	-0.45073	0.7192	0.62924
280.097	-0.96093	-0.20034	-0.5964	0.69759	0.75114
280.857	-0.85063	-0.20717	-0.73857	0.44281	0.83088
281.617	-0.80646	-0.48501	-0.53239	0.61309	0.80706
282.377	-1.07592	-0.52297	-0.49938	0.40594	0.89582
283.137	-0.91075	-0.62942	-0.30036	0.51961	0.96951
283.897	-1.09852	-0.42876	-0.37171	0.39971	1.08309
284.657	-1.19792	-0.4689	-0.3333	0.31395	1.05669
285.417	-1.31377	-0.52625	-0.3209	0.37523	1.23278
286.176	-1.43372	-0.4301	-0.52702	0.53342	1.20095
286.936	-1.12808	-0.33156	-0.2989	0.56607	1.16373
287.696	-1.16163	-0.64353	-0.4293	0.57269	1.05766
288.456	-1.21093	-0.40391	-0.61969	0.34041	1.10077
289.215	-1.20793	-0.38562	-0.34805	0.28207	1.17906
289.975	-1.13856	-0.39597	-0.34314	0.11561	1.16541
290.734	-0.91734	-0.43639	-0.25527	-0.12668	1.31628
291.494	-0.87936	-0.32746	-0.19652	0.09333	1.32337
292.253	-0.83678	-0.4737	-0.37336	-0.12915	1.31081
293.013	-1.0266	-0.51799	-0.29367	0.11415	1.36605
293.772	-0.72879	-0.22898	-0.04639	0.31338	1.27628
294.531	-0.62958	-0.26632	0.0225	0.34653	1.17466
295.291	-0.69985	-0.22006	0.09687	0.17555	1.09226
296.05	-0.55252	0.04137	-0.1554	0.14479	1.05456
296.809	-0.21558	0.18992	-0.07152	0.24347	0.97677
297.569	-0.37121	0.37347	-0.19619	-0.04685	1.00545
298.328	-0.18229	0.36405	-0.26786	0.01309	0.92224
299.087	-0.12526	0.41886	-0.05306	0.08156	0.77838
299.846	-0.19686	0.50547	0.0244	-0.00151	0.75528
300.605	0.01111	0.19834	0.28862	-0.15156	0.67429
301.364	0.13404	0.3264	0.14804	-0.17638	0.46692
302.123	0.11846	0.65066	0.23998	-0.07084	0.47135
302.882	0.21939	0.68428	0.50895	-0.01008	0.38419
303.641	0.20285	0.61214	0.52325	0.01685	0.29891
304.4	0.3943	0.54375	0.41227	0.01579	0.33169
305.159	0.36097	0.64942	0.45973	0.06176	0.23634
305.918	0.3996	0.63939	0.51261	-0.03865	0.19209
306.677	0.42542	0.61103	0.34577	0.16658	0.10825
307.435	0.68687	0.56933	0.26609	0.20863	0.04777
308.194	0.28859	0.53981	0.2587	0.09894	0.05888
308.953	0.40736	0.69572	0.22246	0.17653	0.07208
309.711	0.48552	0.55116	0.17275	0.36994	0.04201
310.47	0.41819	0.43226	0.31302	0.31855	0.08496
311.229	0.27442	0.46556	0.18662	0.39824	0.12908
311.987	0.18967	0.28925	0.37864	0.71055	-0.00446
312.746	0.26791	0.17965	0.46378	0.43202	0.05209
313.504	0.33903	0.19934	0.23189	0.50502	0.04129
314.263	0.42749	0.17797	0.18589	0.66244	-0.01953
315.021	0.31472	0.22931	0.17948	0.55142	0.10723
315.779	0.13421	0.20223	0.29001	0.44128	0.05255
316.538	0.1719	0.21502	0.42766	0.32651	0.1354
317.296	0.06483	0.19302	0.28753	0.43973	0.19038
318.054	0.30363	0.19466	0.20613	0.54033	0.3171
318.813	0.14893	0.41461	0.17707	0.65562	0.3634
319.571	0.0154	0.32323	0.22191	0.66461	0.46805
320.329	0.04608	0.49444	0.25176	0.77078	0.58995
321.087	-0.03469	0.51375	0.42431	0.73435	0.72359
321.845	0.07365	0.38872	0.56478	0.65127	0.77249
322.603	0.25112	0.31705	0.54871	0.72719	0.81929
323.361	0.09949	0.17052	0.62921	0.65624	0.85493
324.119	0.32917	0.29714	0.65077	0.55037	0.94436
324.877	0.56471	0.42319	0.57989	0.64599	0.96785
325.635	0.52862	0.29645	0.66962	0.40385	0.96976
326.393	0.60078	0.49222	0.68871	0.2203	1.08632
327.151	0.62567	0.57221	0.53701	0.4519	1.18298
327.908	0.47987	0.44177	0.7282	0.36701	1.19147
328.666	0.38499	0.42651	0.79854	0.33008	1.19703
329.424	0.36072	0.75832	0.65812	0.40654	1.24471
330.182	0.65575	0.62296	0.77135	0.46327	1.25894
330.939	0.76619	0.62658	0.59585	0.4877	1.32275
331.697	0.83157	0.50649	0.49599	0.53722	1.26641
332.454	0.82916	0.62156	0.54627	0.40175	1.30869
333.212	0.73027	0.3643	0.62678	0.31517	1.3042
333.969	0.63221	0.43911	0.75752	0.24992	1.2337
334.727	0.6516	0.36139	0.7318	0.29168	1.24702
335.484	0.69241	0.36924	0.58817	0.18368	1.32647
336.242	0.61767	0.60709	0.41367	0.14277	1.30039
336.999	0.56711	0.65061	0.36871	0.1661	1.29114
337.756	0.63734	0.74038	0.28418	0.20091	1.29712
338.514	0.49531	0.58725	0.25087	0.35438	1.37519
339.271	0.27046	0.49745	0.36509	0.29934	1.4223
340.028	0.02523	0.37729	0.29015	0.37928	1.41738
340.785	0.12556	0.20201	0.35165	0.3899	1.40991
341.543	0.14662	0.15771	0.38672	0.31574	1.40745
342.3	0.22651	0.35046	0.3587	0.47264	1.32169
343.057	0.25927	0.30923	0.11166	0.37295	1.35843
343.814	0.4016	0.15461	0.24816	0.35548	1.45338
344.571	0.05856	0.42169	-0.0432	0.43993	1.39602
345.328	0.09201	0.20287	0.06715	0.44802	1.39513
346.085	0.12878	0.30384	0.25095	0.32628	1.39244
346.842	-0.01484	0.3882	0.16864	0.28895	1.37678
347.598	0.19677	0.39952	0.28623	0.22944	1.39835
348.355	0.32013	0.31933	0.14075	0.29002	1.40292
349.112	0.29572	0.36134	0.12622	0.21791	1.39405
349.869	0.38936	0.40199	0.09554	0.2661	1.33862
350.625	0.29729	0.34386	0.13935	0.21245	1.31508
351.382	0.33112	0.48407	0.11031	0.24123	1.24972
352.139	0.47063	0.53192	0.18282	0.46224	1.22698
352.895	0.30965	0.5062	0.3865	0.29221	1.28975
353.652	0.25299	0.59793	0.24924	0.11512	1.26308
354.408	0.63094	0.69501	0.15221	0.16908	1.31989
355.165	0.66761	0.68235	0.09261	0.16152	1.4018
355.921	0.549	0.56484	0.12613	0.1596	1.42994
356.678	0.58302	0.47169	-0.10594	0.03901	1.35792
357.434	0.62557	0.45899	0.12563	0.09256	1.4064
358.19	0.56808	0.48834	0.21234	0.16485	1.35703
358.947	0.66639	0.38076	0.23414	0.10566	1.40982
359.703	0.58808	0.44485	0.09335	0.03776	1.46604
360.459	0.51119	0.5544	0.06971	0.18037	1.59858
361.215	0.5868	0.53133	0.14707	0.26253	1.70592
361.972	0.59989	0.4552	-0.02085	0.2174	1.87877
362.728	0.51444	0.61613	-0.07648	0.15671	1.94552
363.484	0.40997	0.56566	-0.04169	0.09177	2.07924
364.24	0.71511	0.43718	0.003	0.11651	2.26064
364.996	0.69054	0.43215	-0.07493	0.214	2.44387
365.752	0.59409	0.17118	-0.13705	-0.01723	2.58017
366.508	0.44056	0.22212	-0.19459	-0.29528	2.78339
367.264	0.63246	0.47711	-0.10012	-0.25121	3.05317
368.02	0.80016	0.45121	0.07515	-0.07453	3.1961
368.775	0.5793	0.51664	0.03928	-0.1566	3.40962
369.531	0.63009	0.52958	0.07211	0.03228	3.56146
370.287	0.70629	0.59495	0.14114	-0.01013	3.75915
371.043	0.68075	0.61063	0.2386	0.00459	3.85956
371.798	0.69198	0.65123	0.21413	0.02929	3.92814
372.554	0.67469	0.75262	0.16407	-0.00529	4.00498
373.31	0.57824	0.84606	0.25326	0.17846	4.09888
374.065	0.58941	1.08026	0.3582	0.28266	4.03092
374.821	0.68799	1.043	0.30386	0.18507	3.85688
375.576	0.55621	1.01338	0.36806	0.20205	3.12198
376.332	0.43934	1.16083	0.45446	0.29348	0.58052
377.087	0.47944	1.02351	0.47551	0.29449	-6.90998
377.842	0.52771	0.98196	0.39557	0.33446	-21.7024
378.598	0.1082	1.01373	0.40865	0.29516	-43.7667
379.353	0.16436	0.94024	0.48887	0.33167	-70.6593
380.108	0.1721	1.00344	0.67352	0.47974	-98.1498
380.863	0.09833	0.91819	0.73938	0.51089	-121.797
381.619	0.04287	0.74165	0.67648	0.76485	-137.485
382.374	0.01995	0.77692	0.71293	0.91692	-140.813
383.129	0.0901	0.85463	0.93588	1.0231	-127.255
383.884	0.07887	0.86182	0.89795	0.88186	-94.8871
384.639	0.16141	0.92695	0.8537	0.94992	-46.3067
385.394	0.31028	1.09429	1.05126	1.06246	13.3546
386.149	0.48229	1.09094	1.05905	0.9985	78.7708
386.904	0.68725	1.10524	1.0039	1.09256	145.712
387.659	0.75357	1.07906	1.00303	1.10009	211.202
388.414	0.82737	1.05361	1.15447	1.09585	273.983
389.169	0.83658	1.0928	1.07022	1.17443	333.469
389.923	1.02392	1.15868	1.15178	1.25894	389.329
390.678	1.15446	1.16509	1.35657	1.26241	441.455
391.433	1.3413	1.29653	1.40086	1.48289	489.742
392.187	1.56916	1.43659	1.62318	1.48034	534.249
392.942	1.67854	1.58017	1.74583	1.55914	574.959
393.697	1.78933	1.80892	1.83624	1.58088	611.722
394.451	1.94441	1.90073	1.88267	1.66126	644.491
395.206	2.25091	1.93934	2.03674	1.83775	673.46
395.96	2.12921	2.21503	2.03566	1.666	698.428
396.715	2.26495	2.34932	2.02492	1.68377	719.512
397.469	2.3578	2.25252	2.1211	1.84544	736.498
398.224	2.37044	2.36217	2.26189	1.86749	749.499
398.978	2.43944	2.48853	2.35536	2.00087	758.539
399.732	2.49803	2.39394	2.41531	2.10215	763.587
400.486	2.56374	2.5924	2.61395	2.38412	764.705
401.241	2.58454	2.74751	2.7747	2.47894	761.834
401.995	2.92873	2.9758	2.92668	2.63362	754.953
402.749	3.12543	3.06742	3.13816	2.88123	744.053
403.503	3.42085	3.27282	3.5064	3.11841	729.179
404.257	3.72318	3.6337	3.88019	3.41876	710.378
405.011	4.07596	3.90637	4.03063	3.94628	687.568
405.765	4.42719	4.3848	4.54144	4.30096	660.761
406.519	4.8503	4.73499	4.90088	4.86493	630.053
407.273	5.72424	5.33981	5.6745	5.72032	595.4
408.027	6.83156	6.39102	6.85408	7.2967	556.845
408.781	9.52707	9.13335	9.42696	10.8746	514.46
409.535	15.1364	14.7319	14.8161	17.9414	468.228
410.288	26.224	24.9496	24.9792	30.2086	418.241
411.042	43.02	41.3522	41.1158	48.2079	364.541
411.796	66.1564	64.0151	63.081	72.309	307.04
412.549	95.0912	91.8274	90.3871	101.658	246.07
413.303	127.68	123.249	121.474	135.065	181.669
414.057	160.56	155.402	153.131	169.222	114.595
414.81	190.438	184.411	181.51	200.464	46.7666
415.564	213.981	206.875	203.603	225.136	-17.1429
416.317	229.881	221.949	218.986	241.991	-71.455
417.071	239.585	231.221	228.187	252.096	-111.581
417.824	244.615	236.198	233.085	257.553	-135.466
418.577	247.034	238.545	235.293	260.07	-143.07
419.331	248.008	239.446	236.227	261.066	-135.631
420.084	248.284	239.665	236.402	261.33	-115.773
420.837	248.334	239.743	236.407	261.301	-87.9172
421.59	247.78	239.42	236.022	260.931	-58.6184
422.344	246.867	238.558	234.99	259.605	-34.0711
423.097	244.365	236.112	232.476	256.256	-16.8241
423.85	238.814	230.707	227.085	249.302	-6.38564
424.603	227.924	220.494	217.005	237.166	-0.98491
425.356	211.099	204.086	200.945	219.318	1.23837
426.109	188.058	181.622	178.884	195.277	2.11764
426.862	159.231	153.869	151.427	165.989	2.39973
427.615	126.729	122.413	120.362	132.496	2.53763
428.367	93.7245	90.2855	88.593	98.3623	2.53746
429.12	63.7266	61.1844	60.0959	66.9839	2.60218
429.873	40.1367	38.4534	37.9827	42.3376	2.5692
430.626	24.0739	23.1212	22.516	25.3613	2.51792
431.378	14.1817	13.7825	13.1293	15.0464	2.38633
432.131	8.84954	8.49376	8.03091	9.41388	2.26813
432.884	6.12281	5.7253	5.49395	6.55766	2.16753
433.636	4.76053	4.63292	4.22528	5.24553	2.03548
434.389	4.04696	3.94322	3.60124	4.4663	1.92784
435.141	3.45953	3.48672	3.225	4.04539	1.7576
435.894	3.04881	3.12694	2.74945	3.59398	1.69848
436.646	2.69899	2.78296	2.59144	3.30646	1.62944
437.399	2.56284	2.46377	2.46003	3.09328	1.57017
438.151	2.3998	2.25626	2.27864	2.95094	1.49258
438.903	2.22995	2.03079	2.06495	2.88138	1.44489
439.656	2.15396	1.94311	1.82774	2.60324	1.39947
440.408	1.97795	1.84	1.69005	2.35688	1.26662
441.16	1.76913	1.75409	1.58202	2.28496	1.1919
441.912	1.58515	1.70789	1.42833	2.19048	1.18094
442.665	1.4622	1.5925	1.3573	2.03256	1.13871
443.417	1.35269	1.46655	1.26284	2.00314	1.13207
444.169	1.25706	1.51826	1.14761	1.90635	1.12289
444.921	1.16904	1.42524	1.09492	1.75175	1.13619
445.673	1.09862	1.25954	0.99836	1.6144	1.10383
446.425	1.11276	1.25097	0.92333	1.55807	1.11324
447.176	1.01217	1.14845	0.81202	1.51895	1.13526
447.928	0.9392	0.95671	0.84537	1.22463	1.12007
448.68	0.94001	0.9605	0.75561	1.15711	1.17414
449.432	0.89147	0.82043	0.63696	0.9559	1.22321
450.184	0.90694	0.7216	0.57527	0.89013	1.2308
450.935	0.90065	0.74795	0.58461	0.81435	1.20225
451.687	0.78716	0.74917	0.57816	0.75076	1.22495
452.439	0.71219	0.63236	0.60189	0.63654	1.24326
453.19	0.79473	0.66203	0.53521	0.52987	1.24563
453.942	0.78205	0.63968	0.62255	0.51459	1.29923
454.693	0.79561	0.48256	0.71909	0.51497	1.34926
455.445	0.83302	0.5118	0.69432	0.45782	1.34751
456.196	0.89357	0.50955	0.64996	0.43839	1.40707
456.948	0.95404	0.55109	0.66271	0.51399	1.48601
457.699	0.96725	0.53477	0.74502	0.45166	1.5351
458.45	1.08214	0.47098	0.76063	0.32412	1.60734
459.202	1.05415	0.55261	0.75094	0.3135	1.74443
459.953	1.10362	0.59408	0.72702	0.32659	1.92507
460.704	1.15706	0.74553	0.86206	0.32429	2.10274
461.455	1.19414	0.79974	0.90869	0.38793	2.33104
462.206	1.28797	0.84009	0.85639	0.4963	2.50968
462.958	1.25533	0.80468	0.94021	0.53421	2.71465
463.709	1.35581	0.84268	0.95685	0.65858	2.91597
464.46	1.54088	0.95399	1.10567	0.70763	3.16541
465.211	1.62074	1.09453	1.09706	0.73797	3.49237
465.961	1.70184	1.10745	1.16714	0.85949	3.83222
466.712	1.83469	1.32735	1.32798	0.91765	4.20908
467.463	1.85695	1.45467	1.4547	1.01401	4.57932
468.214	1.87716	1.50547	1.53254	0.99886	5.05179
468.965	2.00257	1.74498	1.66257	1.06868	5.50091
469.716	2.06302	1.94127	1.85199	1.12315	6.01907
470.466	2.03813	2.03577	2.09866	1.1778	6.56631
471.217	2.19588	2.11748	2.26146	1.1828	7.18631
471.968	2.40478	2.34328	2.25339	1.22673	7.85072
472.718	2.441	2.58769	2.34305	1.3241	8.48538
473.469	2.51057	2.56299	2.39962	1.5066	9.17038
474.219	2.67515	2.61598	2.57157	1.63198	9.81666
474.97	2.74705	2.6884	2.52217	1.67876	10.6127
475.72	2.93559	2.90649	2.57895	1.78125	11.3698
476.47	2.9988	3.05067	2.7473	1.9146	12.1998
477.221	3.11238	3.20104	2.92892	1.97268	12.9916
477.971	3.24968	3.35075	3.10692	2.16426	13.7515
478.721	3.2486	3.42114	3.18792	2.36471	14.6368
479.472	3.39258	3.50645	3.32479	2.61598	15.6144
480.222	3.49935	3.67862	3.40375	2.80732	16.5215
480.972	3.56656	3.71557	3.45027	3.00128	17.4573
481.722	3.74169	3.88716	3.67374	3.25817	18.4287
482.472	3.91189	4.04941	3.79403	3.63876	19.3987
483.222	4.07094	4.16896	3.85065	3.93491	20.4574
483.972	4.33487	4.16011	4.05694	4.18766	21.5083
484.722	4.51857	4.32136	4.19146	4.63874	22.5393
485.472	4.71487	4.5502	4.29873	5.01984	23.5648
486.222	4.90333	4.68608	4.59623	5.4238	24.6114
486.972	4.96456	4.75955	4.70865	5.9832	25.6238
487.722	5.26055	5.0141	4.87137	6.44026	26.674
488.471	5.40116	5.18659	5.09575	7.02222	27.7936
489.221	5.49351	5.22809	5.26442	7.71411	28.9554
489.971	5.5724	5.22467	5.37187	8.30354	30.0211
490.72	5.77972	5.35814	5.4847	9.07919	31.1537
491.47	5.98181	5.55188	5.52698	9.99307	32.2513
492.22	6.09527	5.7042	5.63802	10.7818	33.2933
492.969	6.33134	5.96348	5.84602	11.6965	34.424
493.719	6.40359	6.0914	6.0165	12.6214	35.5552
494.468	6.59366	6.21841	6.15402	13.6505	36.611
495.217	6.77646	6.29289	6.29917	14.8129	37.6963
495.967	6.8959	6.35402	6.39117	15.9148	38.8384
496.716	6.98096	6.44477	6.48805	17.2312	39.984
497.465	7.05651	6.49943	6.69188	18.5235	41.1503
498.215	7.11517	6.60586	6.80849	19.9965	42.2527
498.964	7.20163	6.66143	6.81491	21.359	43.4218
499.713	7.29788	6.73627	6.89132	22.8223	44.5245
500.462	7.32599	6.82428	6.9469	24.3355	45.7212
501.211	7.53137	6.86075	7.02546	25.8663	46.9484
501.96	7.55558	6.93882	7.09866	27.4459	48.2157
502.709	7.71211	7.0238	7.10602	29.0794	49.3546
503.458	7.85047	7.11548	7.15598	30.637	50.6009
504.207	7.88759	7.37996	7.28837	32.1934	51.8337
504.956	7.88822	7.44298	7.33647	33.7027	53.1216
505.705	7.87675	7.41057	7.50709	35.3049	54.35
506.454	7.99468	7.50328	7.53841	36.8891	55.4926
507.203	8.01115	7.53971	7.51664	38.3488	56.6629
507.951	8.13757	7.44768	7.59564	39.8451	57.7657
508.7	8.08175	7.4348	7.71344	41.1674	58.9319
509.449	8.15282	7.52336	7.71676	42.4131	60.0455
510.197	8.31089	7.59875	7.69473	43.7827	61.1256
510.946	8.3982	7.53485	7.79262	45.133	62.219
511.694	8.48909	7.64187	7.68833	46.4028	63.3004
512.443	8.47087	7.63406	7.57995	47.4729	64.3896
513.191	8.5145	7.56348	7.65609	48.6245	65.3469
513.94	8.51759	7.60287	7.73854	49.6532	66.429
514.688	8.4982	7.73485	7.59645	50.5433	67.4473
515.436	8.52062	7.83977	7.70561	51.2623	68.3945
516.185	8.53535	7.94588	7.75642	52.0471	69.3943
516.933	8.49242	7.9109	7.73956	52.8577	70.3136
517.681	8.53544	8.0104	7.8981	53.4376	71.2615
518.429	8.64253	8.05874	7.88206	54.2803	72.1961
519.177	8.70793	8.19546	7.93282	54.9209	73.0786
519.926	8.76886	8.31734	7.86519	55.3243	73.8845
520.674	8.81133	8.31892	7.96496	55.7825	74.7502
521.422	8.85441	8.21562	8.08243	56.2664	75.4867
522.17	8.87044	8.35845	8.06387	56.6994	76.3243
522.918	8.96358	8.49793	7.9614	57.1836	77.0829
523.665	8.94748	8.5633	7.89741	57.5436	77.7651
524.413	8.91723	8.51488	7.90558	57.8124	78.4736
525.161	8.97269	8.66853	7.90481	57.8881	79.1617
525.909	8.97662	8.5996	7.89764	58.1349	79.8415
526.657	9.02476	8.68376	8.03361	58.3591	80.4185
527.404	9.09126	8.75703	8.02726	58.3841	81.0392
528.152	9.07496	8.73876	8.05305	58.4889	81.6409
528.9	9.08042	8.59873	8.23603	58.7282	82.1791
529.647	9.05718	8.53918	8.19474	58.8725	82.6838
530.395	9.04658	8.54677	8.28491	59.0038	83.3413
531.142	9.02025	8.67644	8.2483	58.9224	83.888
531.89	9.05675	8.5906	8.19915	59.0222	84.4312
532.637	9.06952	8.53115	8.16575	58.92	84.988
533.384	9.05555	8.51971	8.17552	58.8175	85.5508
534.132	9.14204	8.48721	8.08934	58.8783	86.1065
534.879	9.10602	8.50137	8.04513	58.7811	86.6035
535.626	9.11994	8.58291	7.96994	58.6793	87.0522
536.374	9.15635	8.59611	7.81894	58.4364	87.5474
537.121	9.2054	8.46136	7.84804	58.1976	88.088
537.868	9.2344	8.48708	7.86192	58.1012	88.6186
538.615	9.22833	8.53999	7.85503	57.925	89.1
539.362	9.14963	8.50619	7.72772	57.7693	89.4904
540.109	9.10637	8.58897	7.82048	57.4235	89.9338
540.856	9.09229	8.57507	7.73812	57.2255	90.408
541.603	9.05613	8.56508	7.64751	57.0936	90.8206
542.35	9.07899	8.6308	7.58694	56.8111	91.0873
543.097	9.08395	8.64483	7.48213	56.429	91.3644
543.843	9.121	8.66576	7.45918	56.2912	91.6737
544.59	9.19984	8.56463	7.40396	56.077	91.9599
545.337	9.20783	8.51648	7.41576	55.725	92.2712
546.084	9.11852	8.57173	7.34789	55.4614	92.5498
546.83	9.1053	8.58425	7.35282	55.2456	92.6765
547.577	9.21768	8.44401	7.27941	55.0702	92.8101
548.323	9.22689	8.44375	7.28994	54.7984	92.8647
549.07	9.28306	8.42256	7.29136	54.5795	92.9497
549.816	9.32915	8.45553	7.3051	54.1929	92.9591
550.563	9.41271	8.46293	7.36224	53.8905	93.0329
551.309	9.37454	8.52999	7.42075	53.5553	93.0025
552.056	9.39235	8.40141	7.44676	53.2242	92.9434
552.802	9.30074	8.33485	7.54414	52.7981	92.8587
553.548	9.40837	8.31336	7.53244	52.3207	92.721
554.294	9.34108	8.31119	7.42816	51.8883	92.5572
555.041	9.34367	8.2712	7.33285	51.3122	92.4031
555.787	9.46993	8.3186	7.2946	50.6791	92.0648
556.533	9.36302	8.25846	7.29341	50.2834	91.8236
557.279	9.41333	8.1997	7.3384	49.7172	91.4767
558.025	9.34607	8.1194	7.34535	49.1884	91.2067
558.771	9.17744	8.17427	7.39282	48.5112	90.8323
559.517	9.15489	8.17949	7.37501	47.948	90.535
560.263	9.18312	8.07336	7.35629	47.3364	90.0848
561.009	9.17228	7.99673	7.22456	46.5745	89.6488
561.755	9.04282	7.97545	7.18473	45.8414	89.2042
562.5	9.00859	7.83875	7.1928	45.2404	88.756
563.246	8.9703	7.7737	7.04652	44.6076	88.207
563.992	8.91045	7.71067	6.88214	44.016	87.7087
564.738	8.70299	7.59992	6.9306	43.4137	87.2875
565.483	8.64449	7.58119	6.85474	42.9031	86.7067
566.229	8.53779	7.70158	6.81185	42.432	86.2738
566.974	8.60505	7.65265	6.71896	41.8722	85.7823
567.72	8.52155	7.63658	6.75781	41.3846	85.3282
568.465	8.55657	7.5355	6.75376	40.8882	84.7267
569.211	8.57374	7.53855	6.80258	40.2777	84.1984
569.956	8.43818	7.53632	6.86065	39.8909	83.6561
570.701	8.50607	7.53571	6.83853	39.449	83.1288
571.447	8.5573	7.6109	6.81631	39.1467	82.5806
572.192	8.62001	7.63459	6.7784	38.6085	82.0371
572.937	8.69862	7.58986	6.60319	38.2002	81.5183
573.682	8.72635	7.56998	6.6149	37.8251	80.9892
574.428	8.7463	7.57997	6.63186	37.4582	80.5248
575.173	8.77338	7.56181	6.69757	37.157	80.0121
575.918	8.78957	7.56044	6.77162	36.8231	79.5215
576.663	8.74909	7.6186	6.69507	36.3331	78.9998
577.408	8.7108	7.62052	6.74189	35.8578	78.4733
578.153	8.69388	7.65771	6.85402	35.4976	77.9245
578.897	8.7653	7.65103	6.76088	35.1574	77.3837
579.642	8.84132	7.66469	6.74709	34.7767	76.7435
580.387	8.93042	7.67097	6.76012	34.2602	76.2276
581.132	9.00136	7.77222	6.8023	33.9666	75.678
581.877	8.98292	7.79439	6.73837	33.4868	75.1158
582.621	9.02177	7.81239	6.69769	33.1566	74.6144
583.366	9.02761	7.73051	6.67245	32.9667	73.9412
584.111	9.0497	7.69564	6.6201	32.5416	73.3245
584.855	9.01673	7.56524	6.52146	32.0683	72.7592
585.6	8.97081	7.4778	6.53548	31.577	72.1949
586.344	8.91874	7.40398	6.46042	31.1257	71.6705
587.089	8.87322	7.34611	6.44856	30.6564	71.0528
587.833	8.78656	7.32108	6.44192	30.3247	70.5078
588.577	8.70157	7.29749	6.37125	29.8498	69.8929
589.322	8.66219	7.19801	6.41146	29.4479	69.3517
590.066	8.55132	7.18526	6.31806	29.0149	68.6861
590.81	8.57323	7.1707	6.33405	28.5898	68.0748
591.554	8.54537	7.0487	6.33322	28.3608	67.5444
592.298	8.49198	6.94291	6.32776	28.123	66.929
593.043	8.51551	6.98833	6.35853	27.7775	66.305
593.787	8.4104	6.8917	6.39742	27.3047	65.7796
594.531	8.30095	6.74266	6.31964	26.9381	65.1783
595.275	8.18726	6.65318	6.21107	26.5706	64.7305
596.019	8.166	6.51722	6.224	26.2281	64.1694
596.762	8.12643	6.46311	6.29858	25.8807	63.7107
597.506	8.07597	6.50511	6.26467	25.5175	63.1061
598.25	8.05662	6.42575	6.30005	25.2059	62.562
598.994	8.10981	6.48432	6.31631	24.867	61.9356
599.738	7.99192	6.45383	6.23087	24.6003	61.3972
600.481	7.97628	6.49209	6.23464	24.3997	60.841
601.225	7.91652	6.43216	6.16208	24.0933	60.3854
601.969	7.93043	6.45331	6.04731	23.7989	59.814
602.712	7.9622	6.40742	6.07175	23.562	59.243
603.456	7.88578	6.47444	6.00774	23.2477	58.7517
604.199	7.94935	6.42896	6.03039	23.0368	58.1802
604.943	7.90725	6.40437	6.00628	22.7826	57.5932
605.686	7.85751	6.53818	5.97913	22.419	57.0698
606.429	7.85638	6.54736	5.96146	22.0641	56.569
607.173	7.84269	6.43703	5.95123	21.7955	56.0021
607.916	7.89093	6.44922	5.80485	21.6138	55.5375
608.659	7.87663	6.52803	5.77899	21.4559	54.9779
609.402	7.8509	6.4757	5.78544	21.0884	54.4788
610.145	7.93904	6.45128	5.7708	20.8561	54.0071
610.889	7.90869	6.4746	5.73295	20.5762	53.4549
611.632	7.94641	6.43307	5.73999	20.4056	52.9184
612.375	7.82824	6.48875	5.6282	20.0812	52.379
613.118	7.78161	6.36647	5.64076	19.92	51.8786
613.861	7.80698	6.3756	5.63254	19.7337	51.3391
614.603	7.80404	6.32016	5.65765	19.4276	50.8757
615.346	7.90219	6.36255	5.67282	19.3332	50.3669
616.089	7.92986	6.30205	5.72559	18.9686	49.8586
616.832	7.91727	6.32182	5.69432	18.6906	49.3542
617.575	7.96235	6.24064	5.73804	18.599	48.8977
618.317	7.95262	6.25283	5.7489	18.3962	48.4662
619.06	7.96229	6.21859	5.74676	18.2906	48.0098
619.803	7.98712	6.2095	5.76254	18.0337	47.5234
620.545	8.00912	6.21249	5.66449	17.7053	47.0426
621.288	7.97911	6.15918	5.63982	17.4955	46.5719
622.03	7.97745	6.10179	5.677	17.138	46.1287
622.773	8.02909	6.02835	5.73288	16.7882	45.674
623.515	7.99813	5.98167	5.733	16.6915	45.191
624.257	7.87825	6.02185	5.69952	16.5279	44.6703
625	7.89677	6.00461	5.63097	16.3896	44.1666
625.742	7.68171	6.00788	5.56892	16.1429	43.6955
626.484	7.73404	5.94576	5.63712	16.1467	43.2021
627.226	7.55531	5.98625	5.60717	15.8548	42.7357
627.968	7.52086	5.92611	5.53559	15.6098	42.2413
628.71	7.4988	5.88239	5.53478	15.4999	41.7317
629.452	7.42102	5.82175	5.56146	15.2336	41.2255
630.195	7.41331	5.79908	5.5931	15.1964	40.8104
630.936	7.41323	5.79187	5.48288	15.222	40.4049
631.678	7.42197	5.74596	5.43016	14.9428	39.9394
632.42	7.40188	5.77774	5.36523	14.6671	39.5406
633.162	7.47004	5.76124	5.31341	14.4394	39.1247
633.904	7.42791	5.72852	5.26405	14.2968	38.7067
634.646	7.40777	5.60689	5.34254	14.2256	38.2452
635.387	7.32267	5.68428	5.32655	14.0786	37.8292
636.129	7.24358	5.70579	5.34276	14.1387	37.313
636.871	7.23051	5.54794	5.33416	14.1014	36.9112
637.612	7.17626	5.61633	5.25886	13.8806	36.4963
638.354	7.1362	5.60512	5.27385	13.7717	36.0628
639.095	7.0556	5.54051	5.25657	13.5999	35.6234
639.837	7.15987	5.45687	5.31431	13.3873	35.2481
640.578	7.06973	5.43233	5.20934	13.2112	34.8385
641.32	7.12335	5.36309	5.24157	13.1361	34.3783
642.061	7.05023	5.46794	5.27682	13.0183	34.0513
642.802	6.89259	5.50764	5.12116	12.9045	33.7239
643.543	6.94861	5.51285	5.1032	12.8871	33.3512
644.285	6.91758	5.45521	4.93095	12.6841	33.0025
645.026	6.93626	5.37727	4.94299	12.3972	32.7071
645.767	6.83576	5.31071	4.89942	12.3203	32.3057
646.508	6.72857	5.26134	4.92385	12.336	32.062
647.249	6.58133	5.25172	4.91266	12.217	31.6766
647.99	6.55826	5.15901	4.88552	12.1226	31.2224
648.731	6.37675	5.1926	4.80636	12.0364	30.9115
649.472	6.3988	5.24347	4.72248	11.8261	30.6639
650.213	6.35612	5.24285	4.68563	11.6391	30.4208
650.954	6.29011	5.37129	4.69855	11.5134	30.0876
651.694	6.31625	5.30925	4.6995	11.4858	29.8306
652.435	6.3198	5.24024	4.59421	11.3137	29.5776
653.176	6.24633	5.21366	4.58589	11.094	29.3085
653.916	6.25192	5.22954	4.59921	11.0373	28.9795
654.657	6.34962	5.20468	4.67049	10.9357	28.7448
655.398	6.3597	5.25091	4.55002	10.7627	28.5168
656.138	6.44665	5.22858	4.61315	10.6408	28.315
656.879	6.43727	5.11969	4.72571	10.4393	28.0553
657.619	6.40469	5.12742	4.70654	10.2927	27.7837
658.36	6.34676	5.17522	4.83992	10.1748	27.4203
659.1	6.18984	5.20186	4.82904	10.1029	27.1316
659.84	6.16402	5.25496	4.78213	10.0059	26.8441
660.58	6.26856	5.22887	4.72932	9.89779	26.5095
661.321	6.16197	5.18509	4.718	9.71284	26.1501
662.061	6.05609	5.15617	4.72999	9.60957	25.8279
662.801	6.15673	5.14487	4.80685	9.63035	25.5705
663.541	6.01019	5.08523	4.84068	9.65388	25.2315
664.281	5.9819	4.99666	4.80154	9.61882	24.8721
665.021	5.98341	5.0351	4.75457	9.50951	24.5187
665.761	5.97031	4.96754	4.66862	9.38962	24.2781
666.501	5.97343	4.92354	4.66283	9.2738	24.0138
667.241	5.97719	4.97151	4.60846	9.20603	23.6849
667.981	5.84481	5.01754	4.57952	9.21153	23.3431
668.721	5.77405	4.92045	4.50507	9.07941	23.0263
669.46	5.76283	5.02444	4.59549	9.11725	22.8529
670.2	5.8058	4.90366	4.55206	9.03916	22.5801
670.94	5.73564	4.93224	4.52711	9.13335	22.2743
671.679	5.59375	4.90654	4.48094	9.00953	22.0609
672.419	5.5645	4.81381	4.37432	8.93366	21.7693
673.158	5.67174	4.80702	4.39806	8.93518	21.4615
673.898	5.6731	4.84171	4.49997	8.79922	21.2158
674.637	5.55428	4.8573	4.56211	8.6261	20.9472
675.377	5.66177	4.87493	4.58592	8.67973	20.6582
676.116	5.72648	4.88695	4.46753	8.6121	20.3402
676.855	5.61039	4.88347	4.43343	8.50899	20.0988
677.595	5.74472	4.83731	4.41535	8.41295	19.82
678.334	5.71963	4.87432	4.51532	8.34357	19.5879
679.073	5.67674	4.87519	4.44229	8.2323	19.4758
679.812	5.64155	4.83011	4.598	8.21578	19.1933
680.551	5.61973	4.83308	4.65772	8.25389	18.9168
681.29	5.6335	4.75409	4.75493	8.20659	18.6716
682.029	5.69499	4.68038	4.77464	8.07506	18.4191
682.768	5.5977	4.71009	4.7998	8.10598	18.1679
683.507	5.50225	4.59215	4.78487	7.98967	17.9739
684.246	5.25164	4.65196	4.74027	7.93507	17.7182
684.985	5.37083	4.75756	4.69944	7.8084	17.5093
685.724	5.45056	4.61895	4.78975	7.74319	17.3703
686.463	5.37605	4.65464	4.80194	7.79507	17.1766
687.201	5.22757	4.61823	4.78806	7.71315	17.0285
687.94	5.22694	4.6344	4.70012	7.60822	16.8702
688.679	5.22197	4.60947	4.74244	7.60646	16.7151
689.417	5.20117	4.49105	4.67841	7.44265	16.5799
690.156	5.15865	4.57755	4.80102	7.37603	16.3733
690.894	5.3028	4.60322	4.74307	7.26199	16.2409
691.633	5.25781	4.51856	4.69845	7.32869	16.0978
692.371	5.2369	4.51786	4.56801	7.08475	15.8802
693.11	5.11441	4.45368	4.61807	7.0885	15.729
693.848	4.98868	4.44173	4.55616	7.05202	15.4742
694.586	4.94123	4.4797	4.54238	6.93066	15.243
695.324	4.89823	4.44191	4.36286	6.93206	15.1025
696.063	4.77656	4.34856	4.32546	6.94803	14.923
696.801	4.95325	4.21677	4.28702	6.83916	14.8038
697.539	4.9696	4.21919	4.23422	6.7292	14.6547
698.277	5.11058	4.0439	4.2274	6.73492	14.4687
699.015	4.96731	3.95021	4.1765	6.56609	14.3419
699.753	4.87924	4.08819	4.05622	6.55689	14.1672
700.491	4.88394	4.02303	4.04914	6.46673	13.9468
701.229	4.91503	3.96045	4.02747	6.37353	13.8172
701.967	4.89422	3.86938	3.95315	6.36743	13.6706
702.704	4.85861	3.76924	3.69851	6.25687	13.5265
703.442	4.61843	3.78852	3.73857	6.28629	13.3828
704.18	4.59507	3.804	3.74477	6.22549	13.2418
704.917	4.36687	3.66019	3.77127	6.10103	13.0933
705.655	4.28286	3.6954	3.85088	5.87174	12.9711
706.393	4.21589	3.60495	3.91032	5.94661	12.8848
707.13	4.27268	3.43449	3.87316	5.84061	12.7026
707.868	4.27653	3.49089	3.78292	5.69997	12.6065
708.605	4.28574	3.41581	3.82079	5.61786	12.4566
709.343	4.29724	3.48595	3.87415	5.62883	12.1867
710.08	4.30489	3.5165	3.79421	5.50781	12.0474
710.817	4.09452	3.60219	3.82945	5.48461	11.9488
711.555	4.14908	3.50556	3.84522	5.48716	11.7317
712.292	4.08375	3.64994	3.6965	5.36645	11.5625
713.029	4.02007	3.6304	3.74364	5.43415	11.4254
713.766	4.02472	3.54952	3.74648	5.34896	11.3199
714.503	4.00327	3.50813	3.70291	5.23415	11.1031
715.24	3.88591	3.59853	3.66757	5.01833	11.0552
715.977	3.84188	3.6245	3.78478	4.98732	10.9303
716.714	3.90223	3.65778	3.87025	4.94633	10.6884
717.451	3.93273	3.58498	3.85069	4.84488	10.5344
718.188	3.80427	3.38351	3.74814	4.748	10.388
718.925	3.90081	3.48934	3.69334	4.70328	10.2952
719.662	3.88772	3.34119	3.65115	4.70309	10.2146
720.398	3.87	3.40289	3.63316	4.58882	10.07
721.135	3.80822	3.48567	3.52066	4.55844	9.88763
721.872	3.95152	3.49956	3.51098	4.48786	9.70788
722.608	3.81696	3.50548	3.43432	4.52134	9.61959
723.345	3.7451	3.39718	3.31034	4.3634	9.49728
724.081	3.70205	3.51443	3.29779	4.36362	9.4185
724.818	3.71437	3.51354	3.19093	4.30034	9.21617
725.554	3.69893	3.44211	3.02556	4.33181	9.10853
726.291	3.65436	3.40706	3.08433	4.28092	8.92443
727.027	3.76968	3.34249	2.94485	4.29698	8.75308
727.763	3.69015	3.34302	2.90712	4.271	8.61043
728.5	3.61029	3.43596	2.91318	4.31005	8.48459
729.236	3.74413	3.37538	2.88098	4.48892	8.41813
729.972	3.70831	3.32679	2.8549	4.3884	8.31934
730.708	3.65179	3.32047	2.88898	4.39013	8.21261
731.444	3.63084	3.41891	2.87729	4.4356	8.11638
732.18	3.70132	3.43618	2.86484	4.50832	8.05391
732.916	3.62993	3.33037	2.84002	4.46251	7.94547
733.652	3.59321	3.41855	2.72126	4.49667	7.82846
734.388	3.59907	3.33136	2.62793	4.44635	7.7528
735.124	3.57763	3.23226	2.75311	4.47809	7.62711
735.86	3.30217	3.23114	2.80361	4.38252	7.54334
736.596	3.24096	3.22849	2.79543	4.21057	7.41803
737.331	3.26432	3.26394	3.0003	4.32158	7.32309
738.067	3.22887	3.11877	2.96898	4.18864	7.21316
738.803	3.02699	3.05167	3.0334	4.11374	7.10149
739.538	2.98512	3.08337	3.07978	4.05541	7.0249
740.274	3.04093	3.06813	3.18185	4.04216	6.9481
741.009	2.96446	3.07612	3.25079	3.94136	6.84678
741.745	3.05551	3.04134	3.33451	3.75914	6.73052
742.48	3.16028	2.89349	3.27229	3.67197	6.65299
743.216	3.10099	2.80789	3.36299	3.60193	6.59011
743.951	3.02034	2.75612	3.27353	3.66992	6.51298
744.686	2.90125	2.6137	3.20334	3.59198	6.48608
745.421	2.94495	2.66462	3.22279	3.44387	6.3918
746.157	2.83255	2.73952	3.15335	3.38021	6.36385
746.892	2.7245	2.83778	3.16267	3.35299	6.3746
747.627	2.67997	2.82593	3.09919	3.28887	6.30924
748.362	2.75509	2.8544	3.06585	3.29673	6.22263
749.097	2.80582	2.9076	3.00002	3.15182	6.26429
749.832	2.9362	2.89754	2.90457	3.23538	6.13064
750.567	2.98934	2.85574	2.89559	3.28586	6.05454
751.302	2.95642	2.81175	2.76226	3.20549	6.01116
752.037	3.18044	3.00012	2.8896	3.24204	6.01059
752.771	3.34258	2.95457	2.79583	3.16247	5.90459
753.506	3.27017	2.99625	2.72511	3.21211	5.86922
754.241	3.19461	3.04082	2.64531	3.15031	5.83732
754.975	3.17232	3.00508	2.77301	3.0879	5.75917
755.71	3.10127	2.96648	2.75797	3.21787	5.77189
756.445	3.04524	3.11084	2.64911	3.32963	5.66073
757.179	2.92495	3.23413	2.55349	3.27302	5.51908
757.914	3.01825	3.3174	2.57413	3.22753	5.55314
758.648	3.18379	3.37269	2.74969	3.29874	5.54814
759.382	3.1233	3.24533	2.63249	3.24942	5.45595
760.117	3.11538	3.16301	2.8335	3.3206	5.36888
760.851	3.3419	3.04721	2.84077	3.3216	5.30603
761.585	3.35248	3.0706	2.90983	3.23514	5.23414
762.32	3.12003	3.12231	2.95519	3.39832	5.25639
763.054	3.16053	3.08064	3.13778	3.38745	5.14303
763.788	2.99594	2.94388	3.03235	3.39647	5.15342
764.522	3.03422	2.94519	2.96546	3.48954	5.11144
765.256	3.07785	2.8512	3.04689	3.38753	5.08507
765.99	2.86674	2.67507	2.90978	3.37812	5.0466
766.724	2.81516	2.66333	2.98453	3.39186	4.96259
767.458	2.99032	2.65346	3.2291	3.18256	4.90144
768.192	3.06809	2.42881	3.17099	3.20604	4.80848
768.925	3.10027	2.38511	3.08222	3.25313	4.75728
769.659	3.12518	2.33378	3.20256	3.22979	4.72229
770.393	3.0995	2.22509	3.25523	3.21726	4.64835
771.127	3.21354	2.03268	3.21408	3.0902	4.63658
771.86	3.04835	2.00078	3.25289	2.9717	4.53151
772.594	2.93823	1.88411	3.06515	2.86145	4.45292
773.327	3.05215	1.90044	3.06553	3.03808	4.36497
774.061	3.1023	1.95312	3.05494	3.01944	4.31923
774.794	2.95359	2.02812	3.0587	2.97964	4.25988
775.528	2.94152	1.96902	3.08099	3.0485	4.31228
776.261	3.03782	1.98578	3.29427	2.83361	4.27094
776.994	2.9405	2.10893	3.05881	2.94746	4.13725
777.728	3.03003	2.08542	3.21984	2.83374	3.99986
778.461	2.96918	2.1324	3.26534	2.82757	3.99881
779.194	2.94254	2.12314	3.15043	2.8481	3.8601
779.927	2.8931	2.17307	3.10938	2.73101	3.81796
780.66	2.89692	2.12464	3.16904	2.74457	3.81396
781.393	2.78612	1.93457	2.91251	2.74794	3.79271
782.126	2.65531	2.0458	2.84362	2.65978	3.67059
782.859	2.67357	2.09276	2.901	2.74859	3.64929
783.592	2.64344	2.02944	2.70524	2.62594	3.53264
784.325	2.66728	2.05112	2.833	2.46505	3.53088
785.058	2.56627	2.17712	2.73958	2.68913	3.48581
785.79	2.72342	2.06818	2.77677	2.61238	3.40983
786.523	2.62034	2.2507	2.62469	2.60557	3.27437
787.256	2.40281	2.21037	2.53897	2.47545	3.36826
787.988	2.44764	2.12177	2.34389	2.33768	3.35459
788.721	2.54046	2.1534	2.22032	2.25327	3.34297
789.454	2.43476	2.09418	2.13211	2.12928	3.3678
790.186	2.54703	1.97046	1.96195	2.31883	3.30309
790.918	2.58705	1.8784	1.99987	2.26215	3.24702
791.651	2.53977	1.84549	1.80285	2.37676	3.18559
792.383	2.61001	1.64457	1.80059	2.31751	3.16818
793.115	2.49535	1.82418	1.79934	2.26181	3.1373
793.848	2.58885	1.80937	1.9409	2.40237	3.08748
794.58	2.69133	1.82615	1.92078	2.34072	3.06371
795.312	2.58795	2.09869	1.86102	2.29981	2.92169
796.044	2.58688	2.12383	1.97947	2.3663	2.90444
796.776	2.59643	2.07075	1.7508	2.29648	2.97639
797.508	2.63149	2.04044	1.67142	2.3537	2.97829
798.24	2.592	1.90429	1.4619	2.37356	2.95108
798.972	2.43263	1.94162	1.66647	2.33392	2.84739
799.704	2.37947	1.82959	1.45685	2.32956	2.82802
800.436	2.40699	1.75448	1.5479	2.22294	2.69197
801.168	2.51581	1.77854	1.61791	2.28638	2.69282
801.9	2.49242	1.73217	1.61084	2.16977	2.71614
802.631	2.28087	1.51193	1.73863	2.28397	2.63869
803.363	2.26807	1.75288	1.80037	2.27609	2.59045
804.095	2.22767	1.77219	1.70709	2.04409	2.56967
804.826	2.11286	1.69514	1.657	1.93748	2.50009
805.558	2.10991	1.76141	1.75734	1.78258	2.38733
806.289	2.12644	1.85356	1.64074	1.69298	2.26676
807.021	2.18012	1.667	1.6021	1.68513	2.18966
807.752	2.134	1.62568	1.45105	1.70109	2.21821
808.483	1.96547	1.7492	1.41487	1.75521	2.21885
809.215	1.99425	1.56421	1.52064	1.84503	2.23937
809.946	2.11263	1.48315	1.34628	1.85203	2.26448
810.677	2.14771	1.6049	1.54673	1.81657	2.26535
811.408	2.02255	1.73363	1.61008	1.95617	2.26427
812.139	1.98998	1.98309	1.61408	1.97662	2.33253
812.87	2.10041	1.94273	1.33754	1.71375	2.35123
813.602	2.06424	2.09822	1.3067	1.85229	2.35184
814.332	1.95444	1.99728	1.33991	2.09065	2.47481
815.063	2.23661	1.95143	1.49089	1.95131	2.64372
815.794	2.1951	2.06538	1.65067	2.07677	2.70848
816.525	2.49241	2.33553	1.59325	2.22516	2.83746
817.256	2.92109	2.38987	1.79055	2.53378	2.85606
817.987	3.08639	2.55358	2.11196	2.99863	2.86259
818.717	3.22194	2.93366	2.37555	3.11505	2.9994
819.448	3.35746	3.21158	2.47389	3.28547	3.16541
820.179	3.35204	3.26916	2.56235	3.33952	3.23743
820.909	3.44384	3.48143	2.73826	3.44767	3.38273
821.64	3.58677	3.65789	2.86069	3.50707	3.39875
822.37	3.87101	3.75637	2.9845	3.69817	3.47715
823.101	4.01362	3.91403	2.93307	3.84175	3.57047
823.831	3.91439	3.96031	2.86631	3.87199	3.68221
824.561	3.82272	3.93299	2.69842	3.8959	3.63218
825.292	3.85481	4.00933	2.7938	3.82305	3.65984
826.022	3.76273	4.00171	2.96716	3.84151	3.6837
826.752	3.89498	4.03479	3.22693	4.14092	3.68434
827.482	3.91702	4.05682	3.37391	4.17368	3.65125
828.212	4.07424	4.1133	3.20256	4.08541	3.58759
828.942	3.84438	4.34621	3.14604	4.31923	3.55508
829.672	4.00581	4.41177	3.25596	4.47682	3.61514
830.402	3.83411	4.25228	3.29475	4.41109	3.55724
831.132	3.55738	4.13818	3.17753	4.12431	3.52259
831.862	3.44284	3.95632	2.88333	3.71523	3.62444
832.592	3.34181	3.60915	2.53132	3.7689	3.63141
833.322	3.32898	3.39047	2.51425	3.68078	3.56347
834.051	3.33102	3.27111	2.58896	3.6778	3.5268
834.781	3.2983	3.30621	2.66157	3.73198	3.42604
835.511	3.25587	3.10437	2.6731	3.5249	3.2657
836.24	3.2389	3.01278	2.48179	3.4012	3.19746
836.97	2.96349	2.81416	2.81547	3.34627	3.06455
837.699	2.86864	2.8196	3.01266	3.45705	2.94851
838.429	2.88969	2.71603	3.02539	3.27535	2.86307
839.158	2.90395	2.6095	2.8698	3.2111	2.679
839.888	2.90602	2.50405	2.88856	3.32853	2.50748
840.617	2.85669	2.44786	2.77471	3.08118	2.43385
841.346	2.83296	2.39288	2.87557	3.008	2.3206
842.075	2.77702	2.4332	2.85799	2.90172	2.21949
842.805	2.72052	2.26571	2.77773	2.8085	2.11378
843.534	2.70061	2.05991	2.30895	2.48422	2.10413
844.263	2.75917	2.03255	2.18764	2.37292	1.94197
844.992	2.57301	1.86288	2.04582	2.24331	1.89551
845.721	2.26302	1.81967	1.8232	2.00841	1.90009
846.45	2.35339	1.84091	2.03211	1.95834	1.87632
847.179	2.09956	1.87478	1.84377	1.84317	1.70446
847.907	1.91177	1.8369	1.76876	1.61183	1.72712
848.636	1.80713	1.62771	1.63039	1.46858	1.70175
849.365	1.56518	1.63667	1.4142	1.60169	1.61888
850.094	1.30047	1.68908	1.30757	1.37724	1.5611
850.822	1.37694	1.77835	1.09416	1.19818	1.53225
851.551	1.36395	1.87604	1.02564	0.88744	1.40881
852.28	1.34267	1.85857	0.94033	0.76714	1.26181
853.008	1.28594	1.804	0.99437	0.72364	1.18953
853.737	1.18871	1.71627	0.84207	0.38694	1.15068
854.465	1.07195	1.70784	0.91178	0.36977	1.13962
855.193	0.91858	1.6688	0.74383	0.38123	1.20526
855.922	1.00173	1.61232	0.84959	0.26724	1.1137
856.65	0.78188	1.54912	0.77666	0.08718	1.07218
857.378	0.83315	1.48322	0.84718	0.24649	1.03956
858.106	0.64334	1.54504	0.83397	0.27147	1.03295
858.835	0.91144	1.54906	0.85944	0.29125	1.05364
859.563	1.13119	1.44107	1.0506	0.59271	1.12561
860.291	0.85973	1.45053	0.76789	0.50556	1.08959
861.019	0.94754	1.24267	0.74807	0.59041	1.02509
861.747	1.11555	1.3842	0.79599	0.79182	1.12675
862.475	1.05669	1.42326	0.96164	0.8896	1.14208
863.202	1.08928	1.49447	1.01208	0.793	1.09465
863.93	1.22196	1.37283	1.01722	0.73991	1.02301
864.658	1.25892	1.18439	1.03442	0.58341	1.03444
865.386	1.49343	1.17449	1.09849	0.60457	1.16321
866.113	1.31958	0.9744	1.18317	0.83686	1.39018
866.841	1.25289	0.8769	1.17073	0.80944	1.50549
867.569	1.34764	0.91503	1.18344	0.81269	1.65755
868.296	1.48706	0.92021	1.27532	0.97239	1.71123
869.024	1.75411	0.95009	1.22598	1.03837	1.82316
869.751	1.52953	1.04157	1.22619	1.06566	2.0565
870.478	1.60192	0.94553	1.26631	1.271	2.28348
871.206	1.47485	1.01973	1.3231	1.13447	2.42439
871.933	1.71228	0.9659	1.17937	1.13859	2.57071
872.66	1.58088	1.03724	1.21043	1.20149	2.63102
873.387	1.48686	1.00756	1.33399	1.18334	2.78232
874.115	1.71411	1.15722	1.3899	1.21318	2.83602
874.842	1.91275	1.27088	1.69101	1.33219	2.97393
875.569	1.92193	1.44033	1.97349	1.46744	2.84859
876.296	2.22118	1.68769	2.05953	1.73775	2.86387
877.023	2.54085	1.88259	2.42613	1.95418	3.13347
877.75	2.77203	2.27403	2.83353	2.40609	3.16346
878.477	2.81504	2.6259	2.87777	2.73429	3.06616
879.203	2.70868	2.57647	2.85597	2.95855	3.03034
879.93	2.9555	2.78935	3.01637	2.88916	3.04683
880.657	3.07042	3.07146	3.07869	3.04418	3.09892
881.384	3.17464	3.30885	3.06712	3.18893	3.29705
882.11	3.13087	3.3519	3.02415	3.0041	3.23869
882.837	2.82611	3.20123	2.97761	2.92114	3.31052
883.563	3.0179	3.27533	3.05432	3.00813	3.19472
884.29	3.43204	3.47991	3.05565	3.04817	3.38883
885.016	3.24717	3.70753	3.28302	3.22257	3.31603
885.743	3.14329	3.59153	3.57341	3.44403	3.26843
886.469	3.17372	3.53459	3.47523	3.45029	3.29021
887.195	3.24558	3.75703	3.35693	3.3835	3.15301
887.922	3.25774	3.55889	3.53982	3.50082	3.12947
888.648	3.1783	3.62114	3.52567	3.45567	3.13833
889.374	3.13263	3.44854	3.36586	3.42383	3.29866
890.1	3.12786	3.20345	3.0924	3.33994	3.37762
890.826	2.80834	3.08997	2.62106	3.17866	3.40875
891.552	2.43607	2.87719	2.42542	2.89425	3.5843
892.278	2.47487	2.64048	2.14595	2.62105	3.56822
893.004	2.48028	2.62209	2.22623	2.6812	3.55893
893.73	2.25545	2.67792	2.04342	2.72557	3.57765
894.456	2.11656	2.62004	1.85858	2.6898	3.58094
895.181	1.98918	2.2547	1.91847	2.72782	3.50407
895.907	1.90788	2.31588	1.89693	2.75085	3.4859
896.633	1.91341	2.46331	2.08598	2.73947	3.36533
897.358	1.89738	2.20987	2.23019	2.63301	3.31844
898.084	1.64785	2.08248	2.16545	2.57271	3.25572
898.81	1.73134	1.95312	2.14395	2.66214	3.13824
899.535	1.6879	2.18736	2.33202	2.57942	2.98588
900.26	1.62021	2.1056	2.50694	2.66526	3.02046
900.986	1.58055	2.139	2.50313	2.79961	3.08964
901.711	1.52276	1.95935	2.28901	2.61653	3.17611
902.437	1.30847	1.92576	2.01579	2.29989	3.18411
903.162	1.14252	2.019	1.79274	2.22634	3.1823
903.887	0.88497	1.86425	1.74838	2.22113	3.13494
904.612	0.97104	1.76649	1.94137	2.2767	3.15598
905.337	1.0582	1.5678	1.85189	2.35358	3.31971
906.062	0.86908	1.49573	2.09476	2.38273	3.37463
906.787	0.72696	1.30994	2.06307	2.3047	3.38634
907.512	1.04482	1.27603	2.00839	2.3627	3.27075
908.237	1.12382	1.13331	2.13662	2.45917	3.16226
908.962	1.24186	1.29372	2.19646	2.41592	2.96964
909.687	1.35079	1.27509	2.24886	2.82059	3.05425
910.412	1.74787	1.58044	2.40908	2.88798	2.92011
911.136	1.87947	1.89074	2.52826	3.11733	2.72905
911.861	1.99011	1.83694	2.6593	3.07446	2.68853
912.586	2.11115	2.18014	2.62354	2.99508	2.81406
913.31	2.3539	2.1197	2.35638	2.83731	2.85096
914.035	2.40846	2.34751	2.08703	2.65413	2.66642
914.759	2.52797	2.27615	2.08042	2.45737	2.43432
915.484	2.58032	2.47833	2.23053	2.64022	2.35762
916.208	2.71677	2.36946	2.13689	2.98211	2.46945
916.932	2.95943	2.38739	2.17934	2.90701	2.53918
917.657	2.85895	2.35911	2.36337	2.57291	2.51531
918.381	3.01181	2.52312	2.16348	2.35133	2.48441
919.105	3.05096	2.53172	1.92359	2.24983	2.59382
919.829	3.17599	2.66075	2.03437	2.22274	2.32633
920.553	3.23057	2.74325	1.66868	2.0778	2.30671
921.277	2.97569	2.60345	1.71207	1.99186	2.21971
922.001	3.07276	2.5707	1.70672	1.64399	2.12128
922.725	2.97472	2.64068	1.63715	1.63079	2.03294
923.449	2.71802	2.26033	1.45095	1.09505	2.03694
924.173	2.56065	1.87728	1.12434	0.8023	2.12755
924.897	2.61549	1.60527	0.77967	0.76956	2.26941
925.621	2.38135	1.66752	0.91415	0.78815	2.30514
926.344	2.19221	1.2121	0.77377	0.83668	2.34388
927.068	1.98266	1.13659	0.88832	0.89775	2.21173
927.792	1.96761	1.10979	1.17792	0.88599	2.16609
928.515	1.86747	1.00254	1.1659	1.00748	2.11981
929.239	1.65884	0.79097	1.34385	0.79867	1.98706
929.962	2.13254	0.94599	1.6322	0.75998	1.94752
930.686	1.87959	0.81969	1.58007	0.88792	1.94145
931.409	2.10918	0.99697	1.53151	0.6976	1.93001
932.132	1.92165	0.68489	1.82358	0.946	1.80471
932.856	1.84465	0.90431	2.19741	0.88693	1.90883
933.579	1.94395	0.97159	2.15371	1.14954	1.88727
934.302	2.0248	1.01201	2.55895	1.34198	1.71115
935.025	2.06505	1.21037	2.81652	1.34319	1.74797
935.748	2.18506	1.31834	2.69383	1.62489	1.73015
936.471	2.18738	1.37945	2.58331	1.41844	1.87023
937.194	2.28033	1.70277	2.608	1.70598	1.85251
937.917	2.01389	1.81473	2.88529	1.862	1.9182
938.64	2.06409	1.80394	2.81764	1.83307	1.74842
939.363	2.17589	1.75845	2.60249	1.65083	1.71006
940.086	2.36727	1.87682	2.58439	1.4814	1.67979
940.808	2.49044	1.83867	2.60372	1.60527	1.648
941.531	2.28651	1.77856	2.49665	1.91814	1.61469
942.254	2.07046	2.06467	2.3893	1.97006	1.57985
942.976	2.21651	2.2202	2.31511	2.02987	1.54348
943.699	1.67869	2.03137	2.13239	1.95172	1.5056
944.421	1.81221	2.09956	1.8815	1.80814	1.46619
945.144	1.97422	1.70626	1.66676	2.1926	1.42526
945.866	2.0729	1.65405	1.54229	2.11126	1.38281
946.589	2.04393	1.59654	1.3664	2.30088	1.33883
947.311	1.97241	1.55638	1.29721	2.32859	1.29333
948.033	1.8461	1.51846	1.37505	2.01908	1.2463
948.755	1.90797	1.27646	1.06013	1.87918	1.19776
949.477	1.76957	1.24625	1.14941	1.61298	1.14769
950.2	1.9021	1.09031	1.26402	1.57598	1.0961
950.922	1.74467	1.23612	1.40149	1.31025	1.04298
951.644	1.66812	1.30646	1.33201	1.3285	0.98834
952.366	1.55865	1.27542	1.43168	1.52488	0.93218
953.087	1.57226	1.22028	1.16261	0.93914	0.8745
953.809	1.88324	0.91008	1.0698	0.60344	0.81529
954.531	2.07993	0.87304	1.81892	0.51628	0.75456
955.253	1.34487	1.96258	2.09355	-0.33388	0.69231
955.975	1.0897	1.48285	1.97972	-2.1145	0.62853
956.696	0.74642	2.90109	2.02263	-2.61666	0.56323
957.418	-3.13298	5.60638	3.46276	-2.6383	0.49641

## Sheet: Panel c
Time (min)	TMB oxidized (μM) by DSACl	Dev. Std.	TMB oxidized (μM) by DSABr	Dev. Std.	Time (min)	TMB oxidized (μM) by DSANO3	Dev. Std.	Time (min)	TMB oxidized (μM) by DSAI	Dev. Std.	Time (min)	TMB oxidized (μM) by DSAPF6	Dev. Std.
0	0	0	0	0	0	0	0	0	0	0	0	0	0
0.5	0.23205	0.11459	0.1791	0.01759	0.5	0.01934	0.0876	1	1.43842	0.03533	0.5	2.34638	0.63872
1	0.17718	0.00435	0.24308	0.03807	1	0.03739	0.06396	2	3.10418	0.08341	1	3.70696	0.82404
2	0.325	0.09229	0.43128	0.19037	1.5	0.03689	0.04104	3	4.59592	0.11141	1.5	5.43776	0.70785
3	0.30321	0.0437	0.47744	0.08123	2	0.0689	0.04595	5	8.21896	0.40104	2	6.45613	1.50347
4	0.17769	0.00435	0.44679	0.07089	3	0.08729	0.07493	7	10.3262	1.02646	3	9.35388	1.63873
6	0.34769	0.01124	0.82077	0.21032	4	0.13043	0.156	10	13.853	1.18878	4	11.6076	1.80675
8	0.33705	0.0165	0.57872	0.17116	5	0.16378	0.09655	15	18.293	1.57497	5	13.6855	2.02106
11	0.47346	0.05276	0.74205	0.07071	7	0.13732	0.14476	23	21.4978	1.6067	7	17.6757	2.34723
14	0.515	0.08648	0.57872	0.1436	9	0.21132	0.16824	35	23.2571	1.33383	9	20.998	2.8045
18	0.52603	0.00417	0.63795	0.13852	12	0.29925	0.28209				12	25.1154	2.4727
23	0.5409	0.0107	0.58718	0.15701	17	0.55555	0.36162				17	30.4526	2.99197
30	0.60436	0.000725	0.56718	0.17587	25	0.91177	0.62943				25	35.2375	1.82361
					30	1.2144	0.64273				37	37.2321	1.03057

## Sheet: Panel d
Anion	TMB oxidation rate (μM min-1)	TMB oxidation rate (μM min-1)
Cl-	0	0
Br-	0	0
NO3-	0.0293	0
I-	1.5413	1.5208
PF6-	3.2793	4.1703

## Sheet: Panel e
Wavelength	0.1 mM DSAI	0.4 mM DSAI
196.286	4.37728	10.2137
197.05	-3.23696	2.79286
197.813	-4.02945	6.86529
198.577	-3.53439	4.69051
199.341	-2.49995	2.72522
200.104	1.19715	4.38633
200.868	0.79093	2.20498
201.632	-0.56359	2.71108
202.395	-1.09462	1.91286
203.159	-0.66561	1.14016
203.922	-0.93348	0.67758
204.686	-0.44185	-0.41518
205.449	-0.3977	0.71353
206.212	-0.84438	0.99721
206.976	0.97807	-0.23739
207.739	1.39298	-0.24129
208.502	1.31761	0.54573
209.265	1.28485	0.86182
210.029	1.42672	1.30306
210.792	0.54771	0.32972
211.555	-0.0257	0.47219
212.318	0.24267	1.35843
213.081	-0.21356	1.67916
213.844	0.56976	1.72341
214.607	1.21972	1.7094
215.37	1.20413	1.55596
216.133	2.08255	1.61793
216.896	2.17103	2.15733
217.659	2.17646	2.13878
218.422	2.57068	1.94838
219.185	2.47236	2.14202
219.947	2.85845	2.06652
220.71	3.3125	1.3083
221.473	2.81584	1.58953
222.235	2.52725	1.68348
222.998	2.40781	1.12918
223.761	2.17941	1.18661
224.523	2.01741	1.09828
225.286	2.11531	0.75225
226.048	1.82144	0.43592
226.811	1.9732	0.09817
227.573	2.16846	0.13995
228.336	1.77982	-0.34338
229.098	1.59222	-0.59882
229.86	1.98508	-0.59191
230.623	1.46022	-0.19079
231.385	1.09868	-0.21215
232.147	1.09749	0.08023
232.909	0.72768	0.2545
233.671	0.58714	0.43173
234.433	0.51769	0.3896
235.196	0.2221	0.66991
235.958	-0.10289	0.51493
236.72	-0.08227	0.2507
237.482	0.04091	0.479
238.244	0.07138	0.36376
239.005	0.19279	0.23132
239.767	0.0987	0.47689
240.529	-0.10127	0.55406
241.291	-0.06418	0.57015
242.053	0.09695	0.43318
242.815	0.06023	0.75718
243.576	-0.06487	0.51023
244.338	-0.24084	0.81883
245.1	-0.14562	0.74994
245.861	0.19031	0.62583
246.623	0.23458	0.56378
247.384	0.27056	0.56791
248.146	0.34929	0.51465
248.907	0.49562	0.60951
249.669	0.35419	0.56873
250.43	0.45228	0.57497
251.191	0.73602	0.68889
251.953	0.79608	0.48681
252.714	0.82088	0.61138
253.475	0.96856	0.69279
254.237	1.01421	0.64818
254.998	1.23655	0.66666
255.759	1.12555	0.7893
256.52	0.93203	0.90691
257.281	0.9902	0.83668
258.042	1.22305	0.83013
258.803	1.09442	0.7452
259.564	1.08983	0.81561
260.325	0.7643	0.97657
261.086	0.73748	0.91316
261.847	0.73276	0.98357
262.608	0.56477	0.92069
263.368	0.37301	0.81669
264.129	0.47486	0.72056
264.89	0.30213	0.60962
265.651	-0.01238	0.55743
266.411	-0.14704	0.72435
267.172	-0.18283	0.70358
267.933	-0.24001	0.57583
268.693	-0.58838	0.56919
269.454	-0.60993	0.65394
270.214	-0.63987	0.697
270.975	-0.9131	0.9143
271.735	-0.92696	0.73366
272.495	-0.95647	0.77471
273.256	-1.00748	0.8327
274.016	-0.823	0.85197
274.776	-0.72074	0.70183
275.537	-0.94427	0.79887
276.297	-0.98662	0.78025
277.057	-0.92482	0.77424
277.817	-0.83807	0.80871
278.577	-0.89373	0.97759
279.337	-0.89895	0.92257
280.097	-0.85067	0.83107
280.857	-0.5751	0.68757
281.617	-0.50318	0.56357
282.377	-0.44005	0.51281
283.137	0.02259	0.38688
283.897	-0.10078	0.38242
284.657	0.11253	0.39335
285.417	0.32459	0.25837
286.176	0.379	0.49632
286.936	0.34015	0.52469
287.696	0.68158	0.30689
288.456	0.28601	0.34494
289.215	0.07174	0.46057
289.975	0.18718	0.1477
290.734	0.22211	0.01678
291.494	0.3097	0.1567
292.253	0.45892	0.26821
293.013	0.43638	0.14035
293.772	0.48657	0.23217
294.531	0.57682	0.26103
295.291	0.51356	0.32719
296.05	0.50598	0.46233
296.809	0.36321	0.55517
297.569	0.28485	0.65393
298.328	0.41599	0.55039
299.087	0.20462	0.25203
299.846	0.49669	0.40378
300.605	0.63095	0.25639
301.364	0.49875	0.28084
302.123	0.39102	0.41006
302.882	0.747	0.16206
303.641	0.90177	0.16168
304.4	0.9354	0.2549
305.159	1.0068	0.36862
305.918	0.9546	0.36295
306.677	1.01203	0.03186
307.435	1.00732	0.09933
308.194	0.99616	0.3828
308.953	0.92528	0.34691
309.711	0.92211	0.25223
310.47	0.82134	0.24068
311.229	0.95071	-0.04231
311.987	1.12544	-0.07421
312.746	1.06086	0.044
313.504	1.09433	0.19015
314.263	0.86578	0.16106
315.021	0.77093	0.15406
315.779	0.89145	0.00128
316.538	0.91359	0.07084
317.296	0.74297	0.26605
318.054	0.96046	0.18816
318.813	0.95864	0.14067
319.571	0.99214	0.08333
320.329	1.01286	-0.05495
321.087	0.8943	0.1633
321.845	0.95981	0.13242
322.603	0.87933	-0.14708
323.361	0.96105	-0.08642
324.119	0.88937	-0.14136
324.877	0.94394	-0.16189
325.635	0.95301	0.07592
326.393	0.78871	0.000728
327.151	0.90265	-0.06022
327.908	1.10352	-0.02519
328.666	1.26854	-0.00176
329.424	1.25791	0.16965
330.182	1.47323	0.4106
330.939	1.53618	0.31444
331.697	1.4515	0.23931
332.454	1.4684	0.31318
333.212	1.4421	0.68646
333.969	1.42939	0.60211
334.727	1.57613	0.495
335.484	1.48241	0.5016
336.242	1.476	0.5742
336.999	1.53628	0.73685
337.756	1.74651	0.76055
338.514	1.93305	0.70256
339.271	1.83817	0.66776
340.028	1.86328	0.64782
340.785	1.83927	0.71284
341.543	1.77161	0.78437
342.3	1.83708	0.84699
343.057	1.78045	0.70698
343.814	1.7613	0.74005
344.571	1.85189	0.5479
345.328	1.67395	0.45505
346.085	1.94577	0.44315
346.842	2.02594	0.39567
347.598	2.07397	0.2343
348.355	2.14819	0.36448
349.112	2.14663	0.58673
349.869	2.2941	0.46484
350.625	2.26013	0.39687
351.382	2.32313	0.47392
352.139	2.1179	0.51633
352.895	2.03582	0.55298
353.652	2.16545	0.51084
354.408	2.18064	0.5615
355.165	2.02268	0.46999
355.921	2.12795	0.50932
356.678	2.15629	0.53821
357.434	2.18057	0.54339
358.19	2.27821	0.46537
358.947	2.29136	0.74149
359.703	2.46519	0.76432
360.459	2.28306	0.76576
361.215	2.22144	0.80492
361.972	2.36076	0.64331
362.728	2.3139	0.66752
363.484	2.39269	0.55745
364.24	2.54505	0.55751
364.996	2.85167	0.66453
365.752	3.00001	0.65345
366.508	3.34035	0.53365
367.264	3.6898	0.68473
368.02	3.76657	0.9295
368.775	3.89385	0.95007
369.531	4.35198	1.17692
370.287	4.5917	1.18163
371.043	4.71602	1.0898
371.798	5.09502	1.30257
372.554	5.39673	1.45086
373.31	5.49508	1.27283
374.065	5.87532	1.54536
374.821	6.32289	1.71937
375.576	6.54451	1.73296
376.332	6.88009	2.13533
377.087	7.28702	2.15337
377.842	7.66722	2.27074
378.598	8.02391	2.39004
379.353	8.44813	2.67086
380.108	8.90632	2.71785
380.863	9.24691	2.97517
381.619	9.71105	3.14704
382.374	10.608	3.14994
383.129	11.5242	3.36188
383.884	12.4017	3.67191
384.639	13.5784	4.0388
385.394	14.9858	4.45365
386.149	16.6247	4.89942
386.904	18.9011	5.54467
387.659	22.8724	6.50766
388.414	30.7094	8.20838
389.169	48.9045	12.2073
389.923	83.6227	20.5675
390.678	137.813	34.7107
391.433	210.489	55.7824
392.187	298.106	83.1398
392.942	394.758	115.113
393.697	494.6	148.874
394.451	589.181	181.117
395.206	668.893	209.139
395.96	727.625	229.516
396.715	766.198	243.031
397.469	788.224	250.832
398.224	799.615	254.966
398.978	804.588	256.871
399.732	806.64	257.767
400.486	806.995	257.869
401.241	806.163	257.63
401.995	803.387	257.064
402.749	796.281	255.592
403.503	778.729	251.765
404.257	744.527	243.585
405.011	690.603	229.427
405.765	618.173	208.45
406.519	530.587	181.12
407.273	433.869	149.298
408.027	333.949	115.336
408.781	239.156	83.0263
409.535	159.315	54.8925
410.288	100.13	34.4081
411.042	60.7999	20.8492
411.796	37.9831	12.804
412.549	25.791	8.35766
413.303	19.4853	6.05765
414.057	15.959	4.82071
414.81	13.7548	4.17054
415.564	12.1646	3.71869
416.317	10.918	3.46085
417.071	9.81495	3.02787
417.824	8.85249	2.84036
418.577	8.16315	2.62239
419.331	7.56427	2.37243
420.084	6.96272	2.24548
420.837	6.49534	2.14451
421.59	6.07551	1.91834
422.344	5.52771	1.83984
423.097	5.1105	1.75397
423.85	4.76318	1.67039
424.603	4.40503	1.50702
425.356	4.12027	1.30312
426.109	3.92578	1.22498
426.862	3.51065	1.14572
427.615	3.27607	1.12395
428.367	3.104	1.04015
429.12	2.87415	0.94196
429.873	2.62911	0.88642
430.626	2.48551	0.64725
431.378	2.27017	0.64667
432.131	2.18937	0.59638
432.884	2.11994	0.46115
433.636	1.89441	0.44615
434.389	1.8346	0.34465
435.141	1.73392	0.26435
435.894	1.6366	0.20803
436.646	1.56938	0.0577
437.399	1.5312	-0.03069
438.151	1.48285	0.01993
438.903	1.4424	0.08751
439.656	1.44834	0.19006
440.408	1.31042	0.10837
441.16	1.32139	0.08441
441.912	1.35167	-0.06972
442.665	1.34558	0.00969
443.417	1.29502	0.07737
444.169	1.42334	0.1371
444.921	1.3602	0.18816
445.673	1.51868	0.2538
446.425	1.52241	0.18843
447.176	1.49623	0.33943
447.928	1.54381	0.41063
448.68	1.50015	0.49252
449.432	1.59718	0.58546
450.184	1.63267	0.58274
450.935	1.5798	0.73761
451.687	1.77413	0.81837
452.439	1.76577	0.78794
453.19	1.64861	0.74171
453.942	1.62747	0.71443
454.693	1.82254	0.8166
455.445	1.85943	0.83979
456.196	1.84375	0.9628
456.948	1.92064	0.89438
457.699	2.09728	0.84128
458.45	2.08499	0.73143
459.202	2.15368	0.72655
459.953	2.15751	0.62172
460.704	2.2517	0.66194
461.455	2.25887	0.61986
462.206	2.40371	0.64871
462.958	2.6119	0.60256
463.709	2.70796	0.51877
464.46	2.80684	0.51287
465.211	3.0388	0.47758
465.961	3.11017	0.33113
466.712	3.16201	0.26187
467.463	3.44923	0.33574
468.214	3.56883	0.37183
468.965	3.54833	0.417
469.716	3.64329	0.46358
470.466	3.80333	0.55327
471.217	3.87641	0.54084
471.968	3.97105	0.63782
472.718	4.15646	0.7636
473.469	4.26766	0.76324
474.219	4.44754	0.93949
474.97	4.64144	1.01837
475.72	4.79521	1.09382
476.47	4.90341	1.11987
477.221	4.97308	1.25505
477.971	5.05383	1.44096
478.721	5.24539	1.67075
479.472	5.41291	1.83111
480.222	5.55211	2.21502
480.972	5.65341	2.48111
481.722	5.79231	2.69177
482.472	6.0127	2.94304
483.222	6.20662	3.23842
483.972	6.38668	3.5264
484.722	6.54046	3.76991
485.472	6.73604	4.26559
486.222	6.86471	4.5775
486.972	6.97884	5.0398
487.722	7.13504	5.6995
488.471	7.22353	6.30227
489.221	7.29384	6.88009
489.971	7.4063	7.76168
490.72	7.50094	8.51321
491.47	7.5981	9.32556
492.22	7.68966	10.2743
492.969	7.76001	11.2252
493.719	7.79498	12.1388
494.468	7.86803	13.2449
495.217	8.06585	14.5095
495.967	8.10355	15.8985
496.716	8.18142	17.3578
497.465	8.22232	18.9125
498.215	8.34455	20.4738
498.964	8.45459	22.0804
499.713	8.46924	23.8356
500.462	8.46574	25.7692
501.211	8.47704	27.6568
501.96	8.46699	29.5812
502.709	8.58705	31.4794
503.458	8.60897	33.6101
504.207	8.65517	35.4943
504.956	8.74452	37.578
505.705	8.79186	39.7498
506.454	8.88912	41.7561
507.203	8.91309	43.8768
507.951	9.02027	46.0742
508.7	9.04526	48.0112
509.449	9.03432	50.0397
510.197	9.10884	51.873
510.946	9.16663	53.772
511.694	9.18878	55.4951
512.443	9.12708	57.2773
513.191	9.13212	59.0855
513.94	9.26209	60.5697
514.688	9.25929	61.9346
515.436	9.28107	63.2779
516.185	9.30069	64.5634
516.933	9.19097	65.8564
517.681	9.1994	66.8826
518.429	9.17614	68.0425
519.177	9.16023	69.0998
519.926	9.2347	69.9348
520.674	9.2449	70.7891
521.422	9.26104	71.4995
522.17	9.16841	72.1016
522.918	9.08415	72.7686
523.665	9.06323	73.1866
524.413	9.06348	73.7355
525.161	8.99921	74.1433
525.909	9.02361	74.4515
526.657	9.11671	74.7799
527.404	9.11439	75.0378
528.152	9.01913	75.2371
528.9	9.06579	75.4206
529.647	9.08436	75.6944
530.395	9.08081	75.8118
531.142	9.10657	75.9757
531.89	9.18449	76.0413
532.637	9.1861	76.0704
533.384	9.17405	75.8252
534.132	9.07073	75.8484
534.879	9.00382	75.7672
535.626	9.00659	75.675
536.374	9.06022	75.7362
537.121	9.12977	75.6115
537.868	9.17061	75.4705
538.615	9.11104	75.3126
539.362	9.14851	74.9756
540.109	9.14767	74.8616
540.856	9.06712	74.6543
541.603	9.02145	74.424
542.35	9.04691	74.1245
543.097	9.03063	74.0724
543.843	8.99542	73.7116
544.59	9.00637	73.3811
545.337	9.07071	72.985
546.084	9.02397	72.6994
546.83	9.03175	72.2012
547.577	9.04447	72.1229
548.323	8.99314	71.7305
549.07	8.97833	71.3647
549.816	8.9158	70.9235
550.563	8.83211	70.3088
551.309	8.81311	69.8775
552.056	8.70005	69.3512
552.802	8.70283	68.8131
553.548	8.57582	68.3259
554.294	8.55297	67.7257
555.041	8.47857	66.9693
555.787	8.36607	66.1963
556.533	8.23054	65.5185
557.279	8.15551	64.6429
558.025	8.02614	63.8509
558.771	7.93158	63.1742
559.517	7.82638	62.4835
560.263	7.70094	61.7627
561.009	7.60691	61.01
561.755	7.54732	60.1776
562.5	7.56605	59.3328
563.246	7.4704	58.5784
563.992	7.49212	57.884
564.738	7.48132	57.1689
565.483	7.36235	56.2691
566.229	7.33556	55.5835
566.974	7.21192	54.7707
567.72	7.19167	54.1299
568.465	7.18031	53.455
569.211	7.25555	52.755
569.956	7.23431	52.2455
570.701	7.2276	51.7591
571.447	7.22786	51.2333
572.192	7.2861	50.683
572.937	7.28467	50.1454
573.682	7.22142	49.5157
574.428	7.22816	48.9143
575.173	7.24904	48.4007
575.918	7.16836	47.8183
576.663	7.03482	47.2868
577.408	7.07224	46.7636
578.153	7.02967	46.2101
578.897	7.07408	45.5885
579.642	7.09641	45.1972
580.387	7.03817	44.6388
581.132	7.12372	44.2065
581.877	7.13349	43.6376
582.621	7.01881	43.2005
583.366	6.93703	42.889
584.111	6.92448	42.2893
584.855	6.92561	41.739
585.6	6.95081	41.121
586.344	6.83859	40.5885
587.089	6.8623	40.0598
587.833	6.81319	39.5651
588.577	6.71471	39.1157
589.322	6.70155	38.5969
590.066	6.63245	38.0577
590.81	6.73435	37.5093
591.554	6.60167	37.0129
592.298	6.51405	36.5543
593.043	6.41724	36.1566
593.787	6.3221	35.7657
594.531	6.3402	35.421
595.275	6.26614	34.852
596.019	6.28767	34.4344
596.762	6.32427	33.9305
597.506	6.33825	33.3403
598.25	6.29547	32.9732
598.994	6.30146	32.5781
599.738	6.16467	32.19
600.481	6.17324	31.7626
601.225	6.06006	31.3736
601.969	6.08332	30.9088
602.712	6.11016	30.4854
603.456	6.00726	30.1579
604.199	6.06395	29.8891
604.943	5.95188	29.5568
605.686	5.99581	29.1953
606.429	6.00541	28.7577
607.173	5.93931	28.3646
607.916	5.99329	27.9116
608.659	6.04513	27.5295
609.402	5.97822	27.42
610.145	5.8755	27.0801
610.889	5.83025	26.7893
611.632	5.77651	26.5128
612.375	5.75011	26.1169
613.118	5.60542	25.7464
613.861	5.7002	25.3479
614.603	5.69785	25.0814
615.346	5.69914	24.7711
616.089	5.63111	24.4062
616.832	5.68382	24.0161
617.575	5.61306	23.647
618.317	5.45927	23.2752
619.06	5.42416	22.8758
619.803	5.39278	22.4808
620.545	5.49082	22.3076
621.288	5.4676	21.9941
622.03	5.46339	21.7534
622.773	5.25758	21.4557
623.515	5.20055	21.126
624.257	5.17676	20.871
625	5.08099	20.5429
625.742	5.08164	20.2496
626.484	5.16578	19.9947
627.226	5.17808	19.7394
627.968	5.13245	19.5735
628.71	5.15909	19.2937
629.452	5.18432	18.9613
630.195	5.13686	18.7179
630.936	5.05998	18.5216
631.678	5.13956	18.3223
632.42	5.16434	18.0498
633.162	5.20911	17.9866
633.904	5.1239	17.8908
634.646	4.92968	17.6564
635.387	4.94692	17.4853
636.129	4.76951	17.2294
636.871	4.84389	17.0289
637.612	4.9305	16.7066
638.354	4.96124	16.4797
639.095	4.9833	16.2469
639.837	4.9309	16.0875
640.578	4.86467	16.0117
641.32	4.83258	15.8274
642.061	4.89276	15.6602
642.802	4.83301	15.4896
643.543	4.76802	15.3731
644.285	4.75364	15.2572
645.026	4.8085	15.1646
645.767	4.71289	14.9344
646.508	4.74601	14.9008
647.249	4.67413	14.6673
647.99	4.86902	14.4011
648.731	4.8276	14.1383
649.472	4.82446	14.0592
650.213	4.89561	13.9315
650.954	4.86484	13.6568
651.694	4.78483	13.5085
652.435	4.71342	13.3515
653.176	4.73109	13.2485
653.916	4.67931	13.2129
654.657	4.63605	12.8172
655.398	4.71873	12.6737
656.138	4.61506	12.5741
656.879	4.52921	12.4026
657.619	4.50959	12.2284
658.36	4.54035	12.1558
659.1	4.42602	12.0172
659.84	4.48718	11.9897
660.58	4.49168	11.7996
661.321	4.46721	11.7116
662.061	4.36793	11.6722
662.801	4.4661	11.6054
663.541	4.52678	11.4768
664.281	4.54523	11.3213
665.021	4.54271	11.4614
665.761	4.61215	11.2384
666.501	4.63716	11.1756
667.241	4.58417	11.0885
667.981	4.60849	10.8265
668.721	4.59421	10.8789
669.46	4.62695	10.7826
670.2	4.70395	10.5128
670.94	4.7284	10.463
671.679	4.71139	10.3145
672.419	4.75455	10.0707
673.158	4.81276	10.0018
673.898	4.78594	9.79181
674.637	4.74096	9.72568
675.377	4.75595	9.59162
676.116	4.63532	9.35459
676.855	4.58972	9.2145
677.595	4.49053	9.13744
678.334	4.47683	8.98401
679.073	4.49878	8.73764
679.812	4.40923	8.80526
680.551	4.41916	8.55821
681.29	4.41979	8.41376
682.029	4.49888	8.36427
682.768	4.53278	8.22259
683.507	4.36661	8.15478
684.246	4.23114	8.15899
684.985	4.27808	8.06585
685.724	4.3193	7.99866
686.463	4.15128	8.01937
687.201	4.13289	7.90459
687.94	4.06939	7.8115
688.679	4.01052	7.65952
689.417	4.0943	7.67291
690.156	4.20838	7.66624
690.894	4.22174	7.6812
691.633	4.2383	7.53766
692.371	4.21066	7.64976
693.11	4.26744	7.64634
693.848	4.28539	7.50579
694.586	4.25983	7.52526
695.324	4.31219	7.48163
696.063	4.249	7.43124
696.801	4.1205	7.4785
697.539	4.12781	7.44158
698.277	4.13806	7.32806
699.015	3.99425	7.18543
699.753	3.9902	7.15603
700.491	4.08443	7.05705
701.229	4.02218	6.89694
701.967	3.99435	6.8325
702.704	3.95173	6.77464
703.442	3.85523	6.72082
704.18	3.7114	6.6631
704.917	3.63777	6.47728
705.655	3.55881	6.35874
706.393	3.64193	6.18904
707.13	3.49901	6.07261
707.868	3.40242	6.03777
708.605	3.38028	5.9859
709.343	3.26462	5.92402
710.08	3.10724	5.86826
710.817	3.2689	5.68523
711.555	3.24121	5.57714
712.292	3.29866	5.67211
713.029	3.45517	5.6775
713.766	3.45138	5.67091
714.503	3.51341	5.5736
715.24	3.46594	5.56566
715.977	3.54098	5.50589
716.714	3.59342	5.43018
717.451	3.58288	5.28042
718.188	3.63952	5.2329
718.925	3.70658	5.26083
719.662	3.70073	5.27016
720.398	3.55154	5.14371
721.135	3.5817	5.08509
721.872	3.62346	5.21081
722.608	3.62718	5.20294
723.345	3.59556	5.11287
724.081	3.67647	5.11787
724.818	3.5496	5.08831
725.554	3.64764	5.02977
726.291	3.54778	4.96074
727.027	3.38204	4.84193
727.763	3.19989	4.65978
728.5	3.09054	4.73013
729.236	3.1426	4.67992
729.972	3.04313	4.68389
730.708	2.9695	4.67973
731.444	2.93594	4.69218
732.18	3.0029	4.70401
732.916	2.90616	4.70442
733.652	2.93758	4.69801
734.388	2.99315	4.6951
735.124	2.94611	4.66127
735.86	2.88524	4.44062
736.596	2.87384	4.45563
737.331	2.86949	4.4082
738.067	2.92362	4.3426
738.803	2.93089	4.4336
739.538	2.80676	4.33118
740.274	2.81493	4.34527
741.009	2.77038	4.52376
741.745	2.85599	4.56182
742.48	2.83928	4.50973
743.216	2.79459	4.52297
743.951	2.94232	4.47303
744.686	2.93733	4.47948
745.421	3.0502	4.39975
746.157	3.08907	4.33294
746.892	3.13935	4.27225
747.627	3.02483	4.16889
748.362	3.03596	4.20037
749.097	2.98794	4.17432
749.832	3.09747	4.17041
750.567	3.02534	4.0631
751.302	3.00732	4.16388
752.037	2.89758	4.14747
752.771	2.89346	4.1126
753.506	2.93001	4.25284
754.241	3.00397	4.127
754.975	3.18427	4.0103
755.71	3.23397	4.10039
756.445	3.3176	3.96715
757.179	3.38064	3.92461
757.914	3.35192	3.99252
758.648	3.52489	4.00256
759.382	3.41168	3.99838
760.117	3.28092	4.00211
760.851	3.2464	3.9421
761.585	3.22913	3.98135
762.32	3.13942	3.96913
763.054	3.14822	3.94112
763.788	3.00485	3.9724
764.522	3.05838	3.81081
765.256	3.10378	3.7647
765.99	3.10131	3.63391
766.724	3.06499	3.5606
767.458	3.07265	3.59027
768.192	2.94312	3.59917
768.925	2.81882	3.473
769.659	2.8619	3.24127
770.393	2.76414	3.30344
771.127	2.58744	3.38928
771.86	2.48461	3.35073
772.594	2.28998	3.18245
773.327	2.20465	3.05741
774.061	2.22294	3.11438
774.794	2.16136	3.04216
775.528	2.34829	2.93157
776.261	2.27126	2.82199
776.994	2.45475	2.76823
777.728	2.40248	2.60093
778.461	2.25248	2.58638
779.194	2.28432	2.48427
779.927	2.44125	2.48459
780.66	2.53051	2.51142
781.393	2.20046	2.2165
782.126	2.19539	2.21976
782.859	2.34546	2.38548
783.592	2.29668	2.39654
784.325	2.33542	2.41212
785.058	2.48797	2.28063
785.79	2.7057	2.15505
786.523	2.58847	2.35191
787.256	2.57533	2.43155
787.988	2.58956	2.24259
788.721	2.62402	2.30772
789.454	2.4079	2.30753
790.186	2.38754	2.29837
790.918	2.25109	2.2944
791.651	2.29489	2.44785
792.383	2.39936	2.54816
793.115	2.26313	2.53679
793.848	2.05997	2.41893
794.58	2.08265	2.34186
795.312	2.21738	2.52379
796.044	2.18976	2.52408
796.776	1.97919	2.36572
797.508	1.94936	2.4719
798.24	1.85282	2.44976
798.972	1.83848	2.44336
799.704	1.60475	2.65789
800.436	1.84342	2.53767
801.168	1.9587	2.54936
801.9	1.83519	2.54156
802.631	1.81484	2.46048
803.363	1.9027	2.51824
804.095	1.98603	2.44069
804.826	1.84384	2.60132
805.558	2.02135	2.48249
806.289	1.9924	2.4359
807.021	2.07669	2.29673
807.752	2.17037	2.38473
808.483	2.13016	2.32068
809.215	2.09411	2.15184
809.946	2.14479	2.04457
810.677	2.19458	2.0954
811.408	2.02398	1.90262
812.139	2.08777	1.86587
812.87	2.10949	1.96247
813.602	2.08122	1.8805
814.332	1.87497	1.8854
815.063	1.86257	1.87179
815.794	2.04901	1.9855
816.525	2.18235	2.09117
817.256	2.39372	2.3796
817.987	2.77817	2.68374
818.717	2.99281	2.73153
819.448	3.20393	2.9416
820.179	3.2578	3.01313
820.909	3.30425	3.21952
821.64	3.26115	3.47588
822.37	3.38119	3.65468
823.101	3.76967	3.73918
823.831	3.93664	3.74763
824.561	4.03064	3.74088
825.292	4.02026	3.95976
826.022	3.98607	3.99548
826.752	3.87059	3.93443
827.482	3.95256	3.89503
828.212	4.1762	4.02784
828.942	4.19348	3.99864
829.672	3.91754	3.97164
830.402	3.86141	3.78147
831.132	3.54272	3.50855
831.862	3.11042	3.31761
832.592	2.95505	3.05833
833.322	2.4911	2.84572
834.051	2.56736	2.78265
834.781	2.55682	2.78975
835.511	2.44807	2.60413
836.24	2.43954	2.43855
836.97	2.0971	2.50801
837.699	1.83187	2.5506
838.429	1.77091	2.51065
839.158	1.95253	2.34275
839.888	1.98726	2.18247
840.617	1.99963	2.18224
841.346	1.85873	2.28009
842.075	1.77087	2.08767
842.805	1.70326	2.00187
843.534	1.8068	1.97129
844.263	1.72716	2.00157
844.992	1.8872	1.83567
845.721	1.84841	1.73402
846.45	1.81061	1.67067
847.179	1.77132	1.62505
847.907	1.59522	1.52334
848.636	1.47361	1.31425
849.365	1.37835	1.15882
850.094	1.2319	1.12067
850.822	1.18124	0.87045
851.551	1.12847	0.76373
852.28	1.01631	0.88194
853.008	0.76323	0.82231
853.737	0.65784	1.01506
854.465	0.6914	0.90515
855.193	0.63766	0.8659
855.922	0.47638	0.85083
856.65	0.50751	0.97594
857.378	0.4629	0.94949
858.106	0.41849	1.10824
858.835	0.42988	1.27036
859.563	0.54781	1.22081
860.291	0.49822	1.19882
861.019	0.67767	1.26961
861.747	0.73767	1.23909
862.475	0.80942	1.31397
863.202	0.93615	1.40515
863.93	0.91518	1.48639
864.658	1.02022	1.6929
865.386	1.13337	1.99502
866.113	1.21997	1.73797
866.841	1.22108	2.02571
867.569	1.35594	1.93138
868.296	1.35587	1.93409
869.024	1.36073	1.79228
869.751	1.47339	1.8454
870.478	1.44683	1.79585
871.206	1.53413	1.6358
871.933	1.65135	1.58295
872.66	1.5992	1.651
873.387	1.57952	1.69037
874.115	1.79022	1.84426
874.842	1.89206	1.95747
875.569	1.93072	2.37348
876.296	2.2529	2.57483
877.023	2.53261	2.97711
877.75	2.687	3.19527
878.477	2.81522	3.59766
879.203	2.96598	3.58395
879.93	2.94265	3.78489
880.657	3.25943	3.8688
881.384	3.08574	3.89197
882.11	2.71953	3.92232
882.837	2.82472	4.05402
883.563	3.02014	4.08829
884.29	3.00582	4.16095
885.016	3.07122	4.34071
885.743	2.90896	4.55046
886.469	2.67681	4.52358
887.195	2.63808	4.7595
887.922	2.497	4.71764
888.648	2.56567	4.66824
889.374	2.60646	4.45759
890.1	2.21605	4.24022
890.826	2.26623	3.9927
891.552	2.22817	3.70207
892.278	2.00676	3.28115
893.004	1.97322	3.13051
893.73	2.18497	3.32166
894.456	1.8655	3.20271
895.181	2.01367	3.2235
895.907	2.41325	3.26607
896.633	2.34862	3.13703
897.358	2.11986	2.90743
898.084	2.02657	3.10375
898.81	2.28117	3.25812
899.535	2.47428	3.10168
900.26	2.66413	2.9692
900.986	2.82795	2.78168
901.711	2.84652	2.89113
902.437	2.58089	2.81022
903.162	2.56702	2.80169
903.887	2.62338	2.75501
904.612	2.3033	2.57575
905.337	2.00053	2.53453
906.062	2.13326	2.53817
906.787	2.01696	2.40164
907.512	1.99376	2.18393
908.237	2.15652	2.14166
908.962	2.27509	2.2478
909.687	2.47159	2.40547
910.412	2.59183	2.50422
911.136	2.90033	2.78441
911.861	3.28325	2.63079
912.586	2.96163	2.44583
913.31	3.02654	2.54143
914.035	3.05036	2.38625
914.759	2.91101	2.46605
915.484	2.88936	2.38388
916.208	3.03236	2.23012
916.932	3.11264	2.14218
917.657	3.04076	2.51531
918.381	3.20494	2.59574
919.105	3.25333	2.59574
919.829	3.31749	2.41938
920.553	3.42984	2.34778
921.277	3.3315	2.3445
922.001	3.16356	2.40445
922.725	3.02929	2.09594
923.449	2.76	1.87577
924.173	2.81102	1.69341
924.897	2.3757	1.68644
925.621	2.10494	1.32897
926.344	2.22042	1.20443
927.068	2.00394	1.07229
927.792	1.93916	1.31276
928.515	1.95444	1.10909
929.239	1.89494	1.29015
929.962	1.70058	1.34853
930.686	1.52798	1.40392
931.409	1.53092	1.08302
932.132	1.29829	1.04868
932.856	1.49022	1.199
933.579	1.43892	1.44399
934.302	1.34362	1.79416
935.025	1.36072	1.77029
935.748	1.63726	1.75132
936.471	1.50316	1.81132
937.194	1.55047	1.92426
937.917	1.37649	2.05125
938.64	1.44742	1.77409
939.363	1.32491	1.92482
940.086	1.12277	2.14891
940.808	1.19001	2.01044
941.531	1.41636	2.12321
942.254	1.56446	2.31137
942.976	1.69743	1.93032
943.699	1.69453	1.92324
944.421	1.56681	1.75188
945.144	1.5626	1.87471
945.866	1.56976	1.98894
946.589	1.23323	2.21184
947.311	1.16354	2.12265
948.033	1.18064	2.07574
948.755	1.10596	2.09869
949.477	1.00403	1.9683
950.2	0.91684	1.80485
950.922	0.78251	1.55753
951.644	0.90027	1.65738
952.366	0.96167	1.67294
953.087	0.53878	1.55278
953.809	0.00703	1.75476
954.531	0.17898	2.28121
955.253	0.16382	1.82319
955.975	0.76457	0.81634
956.696	-0.16728	-0.93389
957.418	-1.96e-12	-1.15425

## Sheet: Panel f
Time (min)	TMB oxidized (μM) by DSAI 0.1 mM	Dev. Std.	TMB oxidized (μM) by DSAI 0.4 mM	Dev. Std.
0	0	0	0	0
0.5	0.08499	0.0361	1.65026	0.12438
1	0.12037	0.07454	3.36103	0.13344
2	0.37909	0.00379	6.94603	0.12057
3	0.40409	0.1331	9.69256	0.00399
4	0.60178	0.2611	11.9437	0.01215
6.5	0.94088	0.29465	16.9506	0.28085
9	1.27832	0.3193	19.4727	0.58762
13	1.89781	0.48357	23.1672	0.73539
18	2.5164	0.57513	24.2031	0.809

## Sheet: Panel g
	TMB oxidation rate (μM min-1)	TMB oxidation rate (μM min-1)
DSAI 0.1 mM	0.1676	0.1175
DSAI 0.4 mM	3.3315	3.2869

## Sheet: Panel h
Wavelength (nm)	NaI 0 mM	NaI 0.6 mM
196.286	32.2537	-4.30049
197.05	8.16163	17.3435
197.813	-9.69222	8.723
198.577	-2.76761	2.76761
199.341	28.2137	-11.4618
200.104	-1.68333	7.57496
200.868	-4.83337	0
201.632	23.9524	-12.3625
202.395	-6.68115	-13.3623
203.159	2.14353	13.5757
203.922	-2.75559	-2.06669
204.686	8.64975	-0.66537
205.449	2.57428	3.86141
206.212	3.11854	-3.74225
206.976	6.05473	-19.3751
207.739	1.17654	11.1771
208.502	-5.14584	-6.86112
209.265	1.11185	3.33556
210.029	9.72708	-7.02511
210.792	-16.2712	8.92294
211.555	-4.07577	11.2084
212.318	8.89349	-1.97633
213.081	-10.5346	-6.70387
213.844	13.4485	4.17367
214.607	-5.38994	-6.73743
215.37	3.91403	13.9165
216.133	12.6365	0
216.896	5.30471	-5.71276
217.659	2.37314	3.55971
218.422	-13.034	-8.05039
219.185	-7.80872	-0.37184
219.947	10.8249	6.13411
220.71	1.05098	0.70065
221.473	-3.06192	0
222.235	-0.33051	-5.61859
222.998	0.64198	7.70371
223.761	-4.6755	-4.3638
224.523	17.5546	-2.11866
225.286	-0.58756	4.70044
226.048	-5.9877	0
226.811	1.38368	-6.64167
227.573	0.537	0.537
228.336	-2.60289	-6.50721
229.098	-3.78567	1.00951
229.86	3.18092	0.97875
230.623	-0.23735	-9.96869
231.385	0.46081	2.07366
232.147	2.01637	0
232.909	-3.05405	1.52703
233.671	1.4891	0.21273
234.433	1.24655	-2.28535
235.196	-2.03285	10.7741
235.958	3.98329	7.96657
236.72	-5.86156	-1.3677
237.482	1.15167	-3.07112
238.244	-2.45344	-0.56618
239.005	2.9724	1.30043
239.767	-0.91546	-0.36618
240.529	-0.36132	1.62592
241.291	0.35686	0.71373
242.053	2.11797	0.88249
242.815	0.52404	3.31893
243.576	5.88303	5.36394
244.338	-3.08635	1.20025
245.1	5.44021	0.34001
245.861	-0.67453	2.19222
246.623	-3.51526	3.34787
247.384	3.49053	1.66216
248.146	4.12902	-1.98193
248.907	1.97092	-4.92729
249.669	2.45115	1.47069
250.43	-0.32536	2.44017
251.191	-4.05143	-3.07909
251.953	7.26882	-0.96918
252.714	2.09355	-1.93251
253.475	-2.73114	1.76721
254.237	2.08414	-1.7635
254.998	-2.5609	-0.96034
255.759	-2.71842	-3.51796
256.52	5.27665	-2.07868
257.281	0.79973	4.63841
258.042	-1.60145	2.72247
258.803	1.92589	-3.37031
259.564	-1.93032	0.96516
260.325	-1.61285	-0.32257
261.086	0.97112	0.80926
261.847	-4.54809	3.24864
262.608	4.72728	-1.46709
263.368	0.49121	-0.49121
264.129	3.94808	-6.41563
264.89	-4.79258	1.15683
265.651	2.15945	0.16611
266.411	2.33868	1.00229
267.172	2.68717	-1.51154
267.933	2.87038	-1.35077
268.693	2.20705	-3.90478
269.454	-2.90082	1.02382
270.214	1.37096	2.39918
270.975	3.26836	1.72019
271.735	1.55317	-1.55317
272.495	0.86449	1.90187
273.256	-3.11585	0
274.016	-0.51973	-2.59867
274.776	0	4.67964
275.537	-1.04009	-0.3467
276.297	3.98847	-2.77459
277.057	-2.60043	2.42707
277.817	1.55901	3.81091
278.577	6.05347	-1.55661
279.337	4.65834	4.14074
280.097	4.47092	7.22225
280.857	6.33922	-3.76927
281.617	-2.90078	2.90078
282.377	2.20862	0.33979
283.137	4.56691	3.55204
283.897	-0.50529	2.18958
284.657	-2.34729	6.87419
285.417	-1.50157	0.33368
286.176	-2.98721	3.48508
286.936	-0.49509	-2.80548
287.696	4.26311	-4.59104
288.456	4.39758	-1.46586
289.215	-4.04375	2.74975
289.975	-2.40959	4.33726
290.734	-2.23349	0
291.494	-1.9015	0.63383
292.253	-2.67612	0.31484
293.013	-2.34635	2.18993
293.772	2.17558	1.08779
294.531	0.15434	0
295.291	5.98164	1.68713
296.05	-1.52439	-1.67682
296.809	4.09076	0.15151
297.569	0.1507	-1.65768
298.328	-0.29994	4.7991
299.087	0.89588	1.19451
299.846	3.27247	2.82622
300.605	0.74136	-2.0758
301.364	1.18285	2.66142
302.123	3.24627	2.36093
302.882	1.32513	2.35579
303.641	2.20344	-0.73448
304.4	2.19938	-4.25213
305.159	0	0
305.918	1.46005	0.14601
306.677	0.29142	-0.58284
307.435	-0.29086	1.74513
308.194	2.61234	1.16104
308.953	0.43442	-1.88247
309.711	0.14456	3.90311
310.47	-4.7616	1.15433
311.229	-1.87294	-2.5933
311.987	2.73209	0
312.746	2.87232	5.02655
313.504	3.01118	1.57728
314.263	-1.28867	2.43416
315.021	4.71759	-0.14296
315.779	-0.42849	1.14265
316.538	-0.14262	3.99346
317.296	1.7095	3.70392
318.054	0.71163	0.71163
318.813	4.55011	1.13753
319.571	7.38511	-2.84043
320.329	5.25167	-1.41937
321.087	2.12707	-3.82872
321.845	-3.39938	0.56656
322.603	3.11291	3.25441
323.361	0.42402	4.24025
324.119	4.79831	-2.39915
324.877	-1.55106	-1.83307
325.635	3.09982	2.95892
326.393	-0.14081	-0.14081
327.151	1.97035	4.08144
327.908	1.26586	3.37562
328.666	0.56188	2.66895
329.424	3.92932	-0.56133
330.182	2.94453	2.66409
330.939	1.26072	0.7004
331.697	1.6801	-0.28002
332.454	2.79946	2.09959
333.212	2.79813	1.67888
333.969	-0.69921	-4.61477
334.727	2.79643	6.57162
335.484	2.79665	0.13983
336.242	1.95782	-0.41953
336.999	6.57136	2.65651
337.756	2.65241	0.97721
338.514	1.25312	2.50624
339.271	5.82421	2.49609
340.028	1.2421	3.17426
340.785	-0.13728	-5.90284
341.543	0.41005	0.13668
342.3	3.13385	3.81512
343.057	1.49729	-2.85845
343.814	4.22474	4.08846
344.571	1.91541	2.87311
345.328	0.1377	0.55079
346.085	2.3606	0.83315
346.842	2.24244	-0.2803
347.598	2.68864	0
348.355	5.14281	2.71426
349.112	4.89661	3.31241
349.869	5.79865	5.94362
350.625	0.43693	0.14564
351.382	2.77261	1.75112
352.139	3.20768	-1.16643
352.895	3.77843	-2.17987
353.652	-0.86638	0.86638
354.408	3.00627	-1.57472
355.165	0.70867	4.67722
355.921	3.50325	4.48416
356.678	2.76896	4.98413
357.434	3.14972	-2.32806
358.19	2.30562	2.03437
358.947	2.82711	4.84647
359.703	5.76383	6.97021
360.459	2.40978	2.94528
361.215	1.34003	0.26801
361.972	3.76586	6.72475
362.728	4.86634	1.48694
363.484	2.44887	0.40815
364.24	2.46674	4.93347
364.996	5.94238	-0.82917
365.752	2.92386	5.70848
366.508	1.40189	3.36454
367.264	1.69023	1.12682
368.02	1.1291	1.8348
368.775	1.55008	10.0051
369.531	6.59569	1.82434
370.287	0.1393	1.39296
371.043	3.03448	5.65516
371.798	-3.27112	5.17928
372.554	0.80665	1.20998
373.31	2.51472	3.4412
374.065	1.04077	-3.51259
374.821	1.65979	3.83028
375.576	7.1382	4.63357
376.332	1.10557	4.42229
377.087	2.17032	6.02865
377.842	0.59277	0.11855
378.598	2.45312	0.35045
379.353	1.61474	3.22949
380.108	2.85348	3.99488
380.863	3.8505	7.70101
381.619	4.168	3.71741
382.374	2.80856	4.49369
383.129	1.01003	2.24451
383.884	3.03098	2.69421
384.639	4.83321	3.03481
385.394	5.17773	7.54148
386.149	4.50814	4.95896
386.904	8.00803	0.78952
387.659	6.99467	6.88185
388.414	1.69092	7.44003
389.169	4.83568	6.85992
389.923	7.17303	10.9837
390.678	7.58941	13.5047
391.433	9.21024	13.205
392.187	13.7674	11.6747
392.942	7.8557	13.9657
393.697	11.7568	17.6891
394.451	16.1817	13.2009
395.206	9.55212	12.5962
395.96	12.2094	15.3135
396.715	13.3654	15.61
397.469	12.6834	14.9986
398.224	12.7185	15.4014
398.978	16.9702	18.7359
399.732	11.9122	18.1105
400.486	16.2604	19.3212
401.241	19.0012	22.4045
401.995	16.9326	18.8036
402.749	20.2177	21.887
403.503	16.6768	22.205
404.257	17.1563	24.2206
405.011	19.3181	25.0861
405.765	23.7937	27.6373
406.519	21.6194	31.055
407.273	28.075	33.4881
408.027	28.5903	38.6107
408.781	35.0039	43.2021
409.535	37.7353	53.3276
410.288	47.0471	61.5587
411.042	52.3508	68.8436
411.796	55.2473	72.6108
412.549	70.5695	86.8404
413.303	80.6638	102.807
414.057	99.1199	135.104
414.81	170.768	238.204
415.564	383.733	518.179
416.317	819.388	1113.91
417.071	1460.72	1946.25
417.824	2212.87	2872.94
418.577	2909	3753
419.331	3515.01	4462.91
420.084	3960.92	5005.4
420.837	4098.69	5143.52
421.59	3778.97	4679.46
422.344	3068.17	3759.56
423.097	2191.08	2672.05
423.85	1373.78	1672.11
424.603	773.266	935.591
425.356	405.983	484.484
426.109	205.242	250.599
426.862	111.425	136.836
427.615	74.6273	91.8298
428.367	55.4119	70.2159
429.12	43.5014	55.695
429.873	40.5073	49.3811
430.626	36.011	42.5734
431.378	29.4293	37.6269
432.131	28.2076	33.7835
432.884	26.0195	31.3547
433.636	24.833	31.4113
434.389	20.1967	26.6266
435.141	20.6619	28.1828
435.894	18.397	23.2034
436.646	17.1973	22.4312
437.399	16.5655	17.5644
438.151	15.3401	16.674
438.903	15.277	21.1206
439.656	12.6143	14.7027
440.408	15.4569	17.7964
441.16	14.1146	12.3607
441.912	12.9343	16.1053
442.665	11.0822	13.0821
443.417	9.98196	11.0633
444.169	8.71679	11.6224
444.921	7.2035	7.86589
445.673	7.91968	11.632
446.425	6.40548	6.89821
447.176	6.45105	3.34801
447.928	6.24751	8.27592
448.68	4.67448	7.17291
449.432	6.2445	4.96358
450.184	6.1231	7.15687
450.935	6.55639	5.76646
451.687	2.5895	5.49288
452.439	5.06628	6.70307
453.19	5.2633	4.02488
453.942	5.53596	2.53731
454.693	4.43145	4.43145
455.445	0.53145	1.89804
456.196	3.62296	2.49079
456.948	3.98028	5.55737
457.699	5.60585	3.36351
458.45	2.60469	2.60469
459.202	4.0058	3.85743
459.953	3.18207	2.14605
460.704	4.13597	2.65884
461.455	6.41816	3.98368
462.206	4.27851	4.13097
462.958	5.53472	1.10694
463.709	2.88068	6.05682
464.46	4.58702	4.06913
465.211	5.1177	2.4476
465.961	6.24826	4.46304
466.712	4.85174	5.52352
467.463	5.3942	5.16944
468.214	6.46889	4.73884
468.965	10.1927	6.79516
469.716	6.43995	3.40939
470.466	8.664	4.712
471.217	7.54774	6.48038
471.968	7.41585	2.98163
472.718	5.59402	2.83533
473.469	7.21826	8.29332
474.219	8.07719	5.92328
474.97	6.77613	5.62111
475.72	8.62665	6.70106
476.47	7.85653	8.78082
477.221	6.77508	7.46799
477.971	8.76705	7.99801
478.721	7.21731	6.14239
479.472	8.4279	7.9682
480.222	8.47922	8.93756
480.972	8.44705	10.5017
481.722	10.5305	5.37887
482.472	10.0239	11.2298
483.222	7.94433	10.8672
483.972	9.90746	11.9187
484.722	8.95688	11.2516
485.472	11.4745	11.4745
486.222	9.93985	12.2786
486.972	10.2376	10.6732
487.722	12.1942	15.0083
488.471	10.0394	14.844
489.221	8.83779	14.9672
489.971	9.5647	16.3663
490.72	11.9768	16.697
491.47	13.1684	15.9002
492.22	11.0742	19.3624
492.969	10.5958	18.7677
493.719	11.0199	18.9405
494.468	11.5117	20.3511
495.217	11.5285	18.0772
495.967	12.1648	20.9316
496.716	13.285	24.1298
497.465	10.5538	25.8434
498.215	11.5539	25.4049
498.964	12.627	26.6045
499.713	12.2866	27.9487
500.462	10.3951	27.1354
501.211	13.5696	29.9746
501.96	12.5628	28.908
502.709	11.4229	29.8075
503.458	12.7892	32.3451
504.207	12.5366	34.1537
504.956	11.539	35.4993
505.705	11.9001	36.3804
506.454	12.5352	35.6301
507.203	13.5798	37.0543
507.951	13.1926	39.8513
508.7	11.3681	40.747
509.449	11.8682	40.2695
510.197	10.72	42.7425
510.946	13.2865	40.7544
511.694	12.622	42.1424
512.443	12.5075	44.3636
513.191	12.7399	41.8202
513.94	15.1255	42.7398
514.688	10.706	44.2838
515.436	11.8403	43.1125
516.185	12.5585	44.7918
516.933	12.1589	43.7441
517.681	11.3354	44.5018
518.429	10.9968	45.178
519.177	10.6502	44.9829
519.926	11.1373	44.8995
520.674	12.2477	45.4914
521.422	13.8368	44.5153
522.17	13.6013	46.384
522.918	13.2961	49.2862
523.665	14.0294	46.7416
524.413	10.7343	47.7157
525.161	10.6324	44.4629
525.909	11.9046	47.8248
526.657	12.3418	48.6816
527.404	14.689	46.8682
528.152	14.5046	45.3525
528.9	13.3049	50.4366
529.647	10.4895	47.9135
530.395	11.5373	43.9227
531.142	12.9817	46.8822
531.89	10.7281	45.1923
532.637	10.8276	43.3105
533.384	15.6579	45.1082
534.132	10.7624	47.8995
534.879	13.4484	43.1939
535.626	16.1219	45.9211
536.374	13.1867	47.5379
537.121	12.5081	45.095
537.868	11.3776	42.2221
538.615	10.9798	45.76
539.362	10.7198	42.1558
540.109	12.0375	46.0451
540.856	12.1677	44.4615
541.603	13.4781	43.3273
542.35	13.7999	44.7511
543.097	10.7714	43.0198
543.843	12.012	46.0787
544.59	11.0845	40.7961
545.337	12.131	46.2289
546.084	13.7162	43.4456
546.83	11.8339	43.9828
547.577	12.4692	43.0154
548.323	11.2129	41.0036
549.07	9.41676	44.0784
549.816	11.696	41.9444
550.563	12.6553	41.7558
551.309	10.4251	41.1554
552.056	11.7993	41.0232
552.802	10.8512	39.327
553.548	11.8492	38.5448
554.294	10.9711	39.5945
555.041	6.81415	41.9496
555.787	13.0391	40.765
556.533	13.586	41.1193
557.279	8.7402	39.1124
558.025	11.3684	40.4128
558.771	12.69	33.7908
559.517	10.3042	38.4
560.263	12.0557	40.9299
561.009	12.539	34.8554
561.755	5.98265	34.0263
562.5	9.28099	36.2258
563.246	14.5129	31.7936
563.992	8.43792	37.56
564.738	12.6532	34.1637
565.483	11.7803	35.6373
566.229	9.72528	31.8282
566.974	9.37136	32.873
567.72	12.7217	30.9682
568.465	11.6144	30.9477
569.211	9.73122	35.1326
569.956	8.51185	33.7637
570.701	10.9639	32.8213
571.447	11	30.7721
572.192	9.72399	31.7236
572.937	8.74541	31.1555
573.682	8.73415	28.3691
574.428	8.65947	33.4296
575.173	11.5205	30.5658
575.918	9.38608	29.2158
576.663	9.12641	29.6773
577.408	9.98738	28.7872
578.153	9.87363	31.1799
578.897	10.9347	29.8926
579.642	8.58079	28.4521
580.387	11.011	27.2377
581.132	9.19864	27.5959
581.877	11.1256	27.2031
582.621	10.1022	26.1242
583.366	10.9516	27.1857
584.111	9.2937	26.7839
584.855	9.76865	23.0307
585.6	8.56432	26.0174
586.344	9.89351	25.5799
587.089	9.92712	23.8381
587.833	11.4047	24.5135
588.577	8.48583	23.3525
589.322	10.2327	26.4071
590.066	9.01028	23.2545
590.81	9.30795	25.9293
591.554	9.80722	23.2171
592.298	10.3094	22.5602
593.043	8.93485	22.841
593.787	10.3828	24.5411
594.531	10.893	23.1391
595.275	10.4533	21.3139
596.019	7.55732	22.4677
596.762	9.82902	20.6819
597.506	6.49712	21.6799
598.25	8.97295	23.0831
598.994	12.5488	20.8461
599.738	9.26253	22.0928
600.481	8.71449	19.2131
601.225	8.16403	18.9351
601.969	7.19931	19.7467
602.712	7.67236	19.9344
603.456	6.70634	18.3398
604.199	9.29764	18.3902
604.943	8.53582	19.8031
605.686	6.41179	18.6897
606.429	5.92799	18.1928
607.173	8.64557	19.4696
607.916	7.073	21.6271
608.659	6.93198	18.0096
609.402	8.3541	18.0666
610.145	9.03018	16.6345
610.889	9.23276	18.805
611.632	8.01176	17.1777
612.375	9.98438	15.8935
613.118	8.972	18.6917
613.861	7.21213	16.5335
614.603	9.53744	16.418
615.346	9.34817	15.694
616.089	6.49449	16.0653
616.832	11.2361	15.2098
617.575	8.99779	13.5997
618.317	6.81928	18.5292
619.06	9.53629	18.3124
619.803	10.4026	15.7427
620.545	7.86645	14.8975
621.288	7.89735	17.3322
622.03	8.49102	16.4207
622.773	7.96189	15.501
623.515	9.69136	16.3409
624.257	7.95429	14.2751
625	8.48451	15.543
625.742	8.30241	17.4637
626.484	6.1784	13.3626
627.226	10.1681	16.0814
627.968	8.54068	14.9824
628.71	8.4255	13.9457
629.452	6.55752	15.1552
630.195	7.37969	14.6132
630.936	9.44818	15.454
631.678	8.73338	12.9166
632.42	6.17472	13.8196
633.162	10.9684	14.7227
633.904	6.70726	15.4046
634.646	8.26362	14.6089
635.387	8.27012	12.2575
636.129	5.46689	12.9285
636.871	7.75844	12.3396
637.612	7.97895	14.4064
638.354	9.37839	10.9291
639.095	6.494	14.9805
639.837	7.66895	13.052
640.578	7.36785	13.1148
641.32	4.8578	13.3958
642.061	10.0721	13.1599
642.802	7.92966	11.9679
643.543	5.93802	12.096
644.285	7.4651	14.4911
645.026	6.64885	13.2246
645.767	8.09678	11.2334
646.508	7.42865	10.9245
647.249	9.09221	11.0561
647.99	5.6676	10.8266
648.731	7.33355	7.7692
649.472	5.9514	10.0158
650.213	5.95043	11.1752
650.954	4.9346	12.9896
651.694	9.14582	8.56513
652.435	7.84201	10.093
653.176	4.72189	11.1872
653.916	7.84946	8.28554
654.657	6.76124	11.9957
655.398	3.99868	9.45143
656.138	6.83282	10.54
656.879	7.33924	9.88254
657.619	9.15413	9.29943
658.36	5.23187	14.097
659.1	8.57971	6.76197
659.84	6.18732	10.9188
660.58	6.99913	8.16565
661.321	5.40519	8.39996
662.061	7.833	9.58993
662.801	8.07298	11.082
663.541	8.38948	8.68385
664.281	6.27435	10.4819
665.021	4.66569	8.29456
665.761	7.57937	10.2544
666.501	8.72416	7.82938
667.241	6.43507	9.80226
667.981	7.35765	10.6611
668.721	6.93061	10.5466
669.46	7.78543	9.97745
670.2	5.68805	9.48009
670.94	4.9463	9.89259
671.679	3.97059	7.55939
672.419	6.81851	9.42333
673.158	6.14914	7.76328
673.898	5.55125	8.17267
674.637	6.03204	10.8267
675.377	7.369	7.75684
676.116	9.02427	8.63529
676.855	7.56772	9.51816
677.595	6.18182	7.19908
678.334	5.0226	9.18194
679.073	5.19352	9.60015
679.812	7.10104	8.83685
680.551	7.27759	8.70146
681.29	5.86685	7.21464
682.029	6.51404	7.38787
682.768	4.2184	9.63068
683.507	6.29843	7.81324
684.246	6.38729	7.1857
684.985	6.4766	7.59602
685.724	6.32654	7.44769
686.463	6.49562	10.5855
687.201	4.81798	7.14666
687.94	6.5944	5.70978
688.679	5.63731	7.73116
689.417	4.75729	9.75647
690.156	5.73222	6.78178
690.894	7.92157	7.84074
691.633	5.98813	8.41575
692.371	4.21226	7.12844
693.11	7.21599	8.83756
693.848	5.59902	4.78757
694.586	4.30457	8.28427
695.324	5.60828	7.88411
696.063	5.61202	3.98535
696.801	7.16302	5.04667
697.539	5.21319	8.38997
698.277	6.03108	5.62357
699.015	4.15831	6.68591
699.753	8.31816	8.31816
700.491	3.58809	6.76844
701.229	6.92995	4.56562
701.967	9.86108	8.14965
702.704	3.7474	7.65774
703.442	4.72443	7.73829
704.18	7.16807	6.10915
704.917	5.70336	7.9847
705.655	6.11433	8.15244
706.393	4.40633	7.26229
707.13	6.3716	4.4928
707.868	6.78897	6.37999
708.605	7.04496	3.85015
709.343	7.05736	8.61654
710.08	8.05702	7.48152
710.817	5.60104	2.55341
711.555	5.03456	5.11709
712.292	6.28583	6.61666
713.029	6.54713	5.05538
713.766	6.2279	7.97171
714.503	3.57791	7.9879
715.24	9.42034	4.83522
715.977	6.93128	3.5909
716.714	3.26209	7.27697
717.451	7.87533	5.69705
718.188	3.02116	5.62271
718.925	7.48267	7.56674
719.662	5.55913	8.33869
720.398	7.00707	6.07842
721.135	2.79338	4.90957
721.872	4.4968	6.10886
722.608	7.82143	5.10093
723.345	6.90383	5.45488
724.081	3.92001	5.19828
724.818	7.77239	5.12465
725.554	6.51229	6.16953
726.291	3.51552	5.74488
727.027	6.88163	5.16122
727.763	6.71518	4.90725
728.5	4.14864	7.26012
729.236	6.74232	4.49488
729.972	4.58492	3.46032
730.708	3.89688	3.72368
731.444	6.1551	8.149
732.18	6.24967	5.38166
732.916	8.26041	4.86929
733.652	5.65765	4.00388
734.388	4.45423	2.27078
735.124	4.81941	4.38129
735.86	3.77676	4.56725
736.596	4.13334	3.86951
737.331	6.16781	6.25592
738.067	5.03817	5.21495
738.803	3.80817	3.36536
739.538	1.41987	2.57351
740.274	8.08257	4.97389
741.009	4.99057	6.77291
741.745	1.52288	1.8812
742.48	7.73014	4.3145
743.216	5.76431	4.1431
743.951	1.80655	4.2454
744.686	3.90233	8.07691
745.421	6.74272	3.64471
746.157	5.2097	4.38711
746.892	2.2859	3.2917
747.627	3.67612	4.22754
748.362	4.99067	3.97405
749.097	2.41608	6.22604
749.832	5.03313	6.80405
750.567	2.62135	4.02564
751.302	6.67716	3.66774
752.037	6.71081	4.72593
752.771	6.27249	1.71068
753.506	5.53718	4.39156
754.241	4.10924	6.30721
754.975	4.80738	5.38426
755.71	3.86852	5.31921
756.445	2.63054	4.9688
757.179	2.34728	3.12971
757.914	3.33591	6.86804
758.648	4.14438	2.96027
759.382	3.67835	4.87133
760.117	1.60189	5.30627
760.851	3.7188	5.62846
761.585	1.31091	1.41175
762.32	4.36048	5.37454
763.054	2.55177	5.30769
763.788	3.69884	4.21257
764.522	5.77636	5.8795
765.256	6.30149	4.64864
765.99	3.53236	3.94793
766.724	5.87595	5.56117
767.458	4.11323	3.79683
768.192	3.9173	0.95286
768.925	6.57309	5.93699
769.659	4.79545	4.58232
770.393	3.64316	0.96437
771.127	1.83807	4.0005
771.86	4.23557	4.56139
772.594	3.48326	1.95934
773.327	3.71443	2.94969
774.061	5.38961	9.89929
774.794	4.88293	2.33049
775.528	5.78685	2.89343
776.261	2.56931	4.24495
776.994	2.68608	2.68608
777.728	2.69778	3.37222
778.461	2.60126	0.90479
779.194	3.30688	3.19285
779.927	1.25717	2.40005
780.66	4.22473	3.88219
781.393	3.55374	3.78301
782.126	6.21865	3.10933
782.859	7.18824	1.27533
783.592	3.26042	6.63728
784.325	4.88547	4.42018
785.058	1.74713	2.7954
785.79	-0.23381	4.67612
786.523	5.29074	2.35144
787.256	4.25732	2.48344
787.988	1.18508	5.68839
788.721	6.87975	7.35421
789.454	7.11002	2.96251
790.186	1.66472	1.07018
790.918	8.83987	4.89777
791.651	2.64146	1.20066
792.383	3.7183	2.51885
793.115	2.27296	4.54592
793.848	0	6.35258
794.58	4.69961	1.44603
795.312	4.35182	6.04419
796.044	1.93506	0.12094
796.776	6.52019	5.55423
797.508	6.75597	7.47982
798.24	4.59144	3.62482
798.972	2.55085	2.91525
799.704	-0.36515	2.67778
800.436	5.95843	5.22883
801.168	-0.24287	1.70012
801.9	4.61147	3.27657
802.631	3.89702	4.62771
803.363	1.83199	-0.61066
804.095	1.34444	-0.24444
804.826	-2.56347	6.1035
805.558	8.90881	1.95262
806.289	2.92718	1.58556
807.021	1.34503	2.56778
807.752	6.8608	2.94034
808.483	2.94644	1.47322
809.215	3.55354	6.73947
809.946	3.67066	1.83533
810.677	0.61303	1.10346
811.408	3.81365	4.92084
812.139	-0.49347	1.85051
812.87	1.72992	0.12357
813.602	0.98724	5.05961
814.332	6.04585	2.83785
815.063	1.97754	0.74158
815.794	0.74363	2.10696
816.525	0.8717	3.73584
817.256	4.24278	2.24618
817.987	0.37416	1.62138
818.717	4.23487	3.23843
819.448	0.37431	3.61829
820.179	3.75719	4.00766
820.909	3.27068	3.52227
821.64	0.50511	2.65183
822.37	5.67205	6.80646
823.101	6.81112	2.27037
823.831	13.506	12.37
824.561	8.76582	12.323
825.292	10.4852	8.31141
826.022	7.31309	7.05649
826.752	2.9564	5.39864
827.482	3.7276	10.5401
828.212	5.40758	5.79384
828.942	7.65057	9.33629
829.672	7.97284	8.10354
830.402	5.78742	1.97299
831.132	6.18755	5.0027
831.862	-1.05247	2.63117
832.592	2.50793	1.45196
833.322	1.19458	8.89299
834.051	-2.13691	1.73624
834.781	8.3553	4.98623
835.511	3.11518	3.25062
836.24	4.33281	3.65581
836.97	2.8409	1.75865
837.699	0	5.16517
838.429	5.62496	2.60669
839.158	2.07447	5.9468
839.888	2.22571	-0.13911
840.617	3.06542	5.29482
841.346	8.36377	0.27879
842.075	4.20144	8.82302
842.805	5.22447	3.81245
843.534	5.55632	1.99458
844.263	-0.86012	8.60122
844.992	4.7287	3.58235
845.721	3.43671	2.86392
846.45	-0.14357	2.87134
847.179	9.68841	-0.28921
847.907	0.58342	2.91711
848.636	2.79566	-1.91282
849.365	2.35779	0.29472
850.094	3.24157	4.715
850.822	3.97833	3.68364
851.551	3.2513	3.10352
852.28	-0.44632	1.93406
853.008	4.50884	-4.35855
853.737	1.66922	2.27621
854.465	4.09136	-2.57604
855.193	1.96031	0
855.922	0.90299	4.36445
856.65	0.75722	3.33179
857.378	6.27076	5.35309
858.106	-0.92638	2.31594
858.835	1.24237	4.34829
859.563	3.41023	1.24008
860.291	5.08866	3.70085
861.019	2.92643	3.23448
861.747	-3.72183	-1.39569
862.475	-5.63012	3.75341
863.202	-1.26252	8.52198
863.93	3.95936	-1.74212
864.658	-2.04945	-2.36475
865.386	2.67193	1.10021
866.113	5.64674	6.43101
866.841	1.25974	0.4724
867.569	3.18826	0.47824
868.296	1.28977	2.09587
869.024	0.96771	4.35472
869.751	-1.12121	3.36363
870.478	4.93422	1.43252
871.206	0.79404	0.31762
871.933	3.98553	3.029
872.66	0.16126	-2.25767
873.387	4.05748	3.89518
874.115	3.56642	3.56642
874.842	-1.93114	-1.44835
875.569	2.07737	4.31453
876.296	2.23077	-3.66484
877.023	5.75561	0.95927
877.75	5.32966	-1.13054
878.477	3.24523	1.78488
879.203	6.31091	1.94182
879.93	-1.93327	6.44423
880.657	11.1831	3.83421
881.384	8.42513	2.06654
882.11	7.32795	11.6291
882.837	10.6351	6.76776
883.563	7.32123	12.5274
884.29	10.5959	10.5959
885.016	10.2213	1.78468
885.743	9.67436	3.86974
886.469	4.8172	3.69319
887.195	0.64324	4.82429
887.922	3.40454	7.45756
888.648	2.29236	-1.80114
889.374	2.80024	1.6472
890.1	1.64424	10.6875
890.826	0.6561	-3.11649
891.552	-1.63159	0.65264
892.278	5.69855	4.88447
893.004	4.74248	1.9624
893.73	0.66017	-0.16504
894.456	-3.15391	5.31185
895.181	8.44704	3.14694
895.907	6.12392	2.64818
896.633	8.07698	6.92312
897.358	9.3642	8.21421
898.084	2.47289	6.42952
898.81	2.48497	3.47896
899.535	3.83305	3.49974
900.26	4.0115	-1.8386
900.986	4.00155	-3.50136
901.711	4.15262	4.65093
902.437	-1.32588	-0.99441
903.162	2.81426	-0.82772
903.887	4.8365	8.00524
904.612	10.9306	4.37223
905.337	7.77843	1.35277
906.062	0.67587	6.0828
906.787	3.71163	3.2055
907.512	6.5709	2.35879
908.237	-0.50457	2.52283
908.962	2.02507	0.84378
909.687	4.91606	1.52568
910.412	2.56117	-4.09787
911.136	4.80512	3.94707
911.861	0	-3.95201
912.586	-0.34331	2.05985
913.31	5.84	-0.68706
914.035	2.40208	-2.2305
914.759	4.82434	4.65204
915.484	3.30523	-4.17503
916.208	6.82635	8.22662
916.932	10.5365	10.7121
917.657	5.09638	3.33901
918.381	11.2262	3.68361
919.105	1.5785	8.76946
919.829	0.1762	0.88102
920.553	1.24026	1.94898
921.277	2.67907	-2.14326
922.001	1.25499	1.97212
922.725	4.12965	4.48875
923.449	4.48994	1.25718
924.173	3.95595	1.07889
924.897	0.54114	1.44303
925.621	-0.5451	0.7268
926.344	2.57087	-3.30541
927.068	2.39965	4.9839
927.792	4.8238	2.04084
928.515	-1.6758	0.1862
929.239	-2.42665	-3.91998
929.962	6.3732	2.43681
930.686	-1.70105	1.51204
931.409	-0.95335	6.86409
932.132	8.82465	1.53472
932.856	1.54083	4.04468
933.579	-1.16308	-0.38769
934.302	1.74665	-6.40437
935.025	6.44191	1.17126
935.748	-4.13096	1.96713
936.471	0.99073	0.79258
937.194	9.36189	3.18703
937.917	-0.60128	4.60977
938.64	5.81291	-1.20267
939.363	6.6141	5.01068
940.086	-0.40332	1.20995
940.808	0.40717	10.7901
941.531	4.31524	3.08231
942.254	4.76397	0.20713
942.976	1.24962	3.33232
943.699	2.71655	5.85103
944.421	5.47081	6.7333
945.144	1.91647	-0.42588
945.866	3.86677	4.29641
946.589	1.94611	-1.94611
947.311	3.48087	1.74044
948.033	-2.63013	3.50684
948.755	-1.54764	5.74839
949.477	-0.22378	1.79025
950.2	-1.35144	3.82908
950.922	-1.81041	6.78902
951.644	0.22796	-2.27961
952.366	-0.45965	-5.74558
953.087	4.41225	1.62556
953.809	2.10822	0.93699
954.531	0.47104	0.47104
955.253	2.8405	6.62783
955.975	-2.6263	3.34256
956.696	7.46701	-4.09481
957.418	3.88802	5.83203

## Sheet: Panel i
Time (min)	TMB oxidized (μM) with NaI 0 mM	Dev. Std.	TMB oxidized (μM) with NaI 0.6 mM	Dev. Std.
0	0	0	0	0
0.5	0.08792	0.01988	2.25156	0.08977
1	0.07113	0.12139	4.0677	0.1169
1.5	0.11605	0.16467	5.61396	0.04814
2	0.15723	0.14849	7.12665	0.32316
2.5	0.21057	0.19763	8.5161	0.42349
3	0.2863	0.18126	9.72475	0.42938
4	0.44701	0.20385	11.9452	0.56672
5	0.5931	0.2341	14.1199	0.72016
7	0.96828	0.19039	17.6247	0.67524
9	1.17914	0.27277	20.5062	0.29648
12	1.6214	0.31144	23.611	0.19257
15	2.00452	0.28831	25.8502	0.47744
20	2.69217	0.46854	29.2802	1.5551

## Sheet: Panel j
	TMB oxidation rate (μM min-1)	TMB oxidation rate (μM min-1)
NaI 0 mM	0.1591	0.0062
NaI 0.6 mM	3.9079	3.8718
