# Supplementary material for: Supramolecular dye polymers for aggregation-induced photocatalysis
Source: Nat Chem. 2026 May 18;18(8):1372–82. doi: 10.1038/s41557-026-02151-4 (PMC13423815; doi:10.1038/s41557-026-02151-4)
Supplement: Supplementary file 5 — Unprocessed dot plots, unprocessed EPR spectra, kinetic analysis with statistical errors. [file 41557_2026_2151_MOESM5_ESM.xlsx]

## Sheet: Panel a
Atm	TMB oxidation rate (μM min-1)	TMB oxidation rate (μM min-1)
Oxygen	4.811	5.4451
Air	2.8872	3.3093
Nitrogen	0.9345	0.5226

## Sheet: Panel b
scavenger	TMB oxidation rate (μM min-1)	TMB oxidation rate (μM min-1)
no scavenger	3.1602	3.2228
D-mannitol	2.9089	2.9839
Tiron monohydrate	0	0
L-tryptophan	2.7949	2.7942

## Sheet: Panel c
Magnetic field	EPR signal (dark)	Magnetic field	EPR signal (light)
331	1.54697	332	-2.07843
331	1.54665	332	-2.08428
331	1.54633	332	-2.09012
331	1.54601	332	-2.09596
331.001	1.54569	332	-2.1017
331.001	1.54537	332	-2.10744
331.001	1.54505	332.001	-2.11318
331.001	1.54473	332.001	-2.11892
331.001	1.54442	332.001	-2.12466
331.001	1.5441	332.001	-2.1304
331.002	1.54378	332.001	-2.13614
331.002	1.54346	332.001	-2.14188
331.002	1.54314	332.001	-2.14762
331.002	1.54282	332.001	-2.15336
331.002	1.54194	332.001	-2.1591
331.002	1.54034	332.002	-2.16484
331.002	1.53874	332.002	-2.17058
331.003	1.53714	332.002	-2.17632
331.003	1.53553	332.002	-2.18206
331.003	1.53393	332.002	-2.1878
331.003	1.53233	332.002	-2.19354
331.003	1.53072	332.002	-2.19928
331.003	1.52912	332.002	-2.20502
331.003	1.52752	332.002	-2.21076
331.004	1.52592	332.002	-2.2165
331.004	1.52431	332.002	-2.22224
331.004	1.52271	332.003	-2.22798
331.004	1.52111	332.003	-2.23372
331.004	1.51951	332.003	-2.2394
331.004	1.5179	332.003	-2.24485
331.005	1.5163	332.003	-2.2503
331.005	1.5147	332.003	-2.25576
331.005	1.51309	332.003	-2.26121
331.005	1.51149	332.003	-2.26666
331.005	1.50959	332.003	-2.27212
331.005	1.50669	332.003	-2.27757
331.005	1.50379	332.004	-2.28302
331.006	1.50089	332.004	-2.28847
331.006	1.49799	332.004	-2.29393
331.006	1.49509	332.004	-2.29938
331.006	1.49219	332.004	-2.30483
331.006	1.48929	332.004	-2.31029
331.006	1.48639	332.004	-2.31574
331.006	1.48349	332.004	-2.32119
331.007	1.48059	332.004	-2.32664
331.007	1.47769	332.005	-2.3321
331.007	1.47479	332.005	-2.33755
331.007	1.47189	332.005	-2.343
331.007	1.469	332.005	-2.34846
331.007	1.4661	332.005	-2.35391
331.007	1.4632	332.005	-2.35936
331.008	1.4603	332.005	-2.36481
331.008	1.4574	332.005	-2.37027
331.008	1.4545	332.005	-2.37553
331.008	1.45156	332.005	-2.38048
331.008	1.44735	332.005	-2.38542
331.008	1.44314	332.006	-2.39037
331.009	1.43893	332.006	-2.39532
331.009	1.43472	332.006	-2.40026
331.009	1.43051	332.006	-2.40521
331.009	1.4263	332.006	-2.41016
331.009	1.42208	332.006	-2.4151
331.009	1.41787	332.006	-2.42005
331.009	1.41366	332.006	-2.425
331.01	1.40945	332.006	-2.42994
331.01	1.40524	332.007	-2.43489
331.01	1.40103	332.007	-2.43983
331.01	1.39682	332.007	-2.44478
331.01	1.39261	332.007	-2.44973
331.01	1.3884	332.007	-2.45467
331.01	1.38419	332.007	-2.45962
331.011	1.37998	332.007	-2.46457
331.011	1.37577	332.007	-2.46951
331.011	1.37156	332.007	-2.47446
331.011	1.36735	332.007	-2.4794
331.011	1.36225	332.007	-2.48435
331.011	1.35697	332.008	-2.4893
331.012	1.35169	332.008	-2.49424
331.012	1.34641	332.008	-2.49884
331.012	1.34113	332.008	-2.50314
331.012	1.33585	332.008	-2.50743
331.012	1.33058	332.008	-2.51173
331.012	1.3253	332.008	-2.51602
331.012	1.32002	332.008	-2.52032
331.013	1.31474	332.008	-2.52461
331.013	1.30946	332.009	-2.52891
331.013	1.30418	332.009	-2.5332
331.013	1.2989	332.009	-2.5375
331.013	1.29362	332.009	-2.54179
331.013	1.28834	332.009	-2.54609
331.014	1.28306	332.009	-2.55038
331.014	1.27778	332.009	-2.55468
331.014	1.2725	332.009	-2.55897
331.014	1.26722	332.009	-2.56326
331.014	1.26194	332.009	-2.56756
331.014	1.25603	332.01	-2.57185
331.014	1.24973	332.01	-2.57615
331.015	1.24344	332.01	-2.58044
331.015	1.23715	332.01	-2.58474
331.015	1.23085	332.01	-2.58903
331.015	1.22456	332.01	-2.59333
331.015	1.21827	332.01	-2.59762
331.015	1.21198	332.01	-2.60192
331.015	1.20568	332.01	-2.60577
331.016	1.19939	332.01	-2.60943
331.016	1.1931	332.01	-2.61309
331.016	1.18681	332.011	-2.61675
331.016	1.18051	332.011	-2.62041
331.016	1.17422	332.011	-2.62407
331.016	1.16793	332.011	-2.62773
331.017	1.16163	332.011	-2.63139
331.017	1.15534	332.011	-2.63505
331.017	1.14905	332.011	-2.63871
331.017	1.14276	332.011	-2.64237
331.017	1.13646	332.011	-2.64603
331.017	1.1298	332.012	-2.64969
331.017	1.12265	332.012	-2.65335
331.018	1.1155	332.012	-2.65701
331.018	1.10835	332.012	-2.66067
331.018	1.1012	332.012	-2.66433
331.018	1.09405	332.012	-2.66799
331.018	1.0869	332.012	-2.67165
331.018	1.07974	332.012	-2.67531
331.018	1.07259	332.012	-2.67897
331.019	1.06544	332.012	-2.68263
331.019	1.05829	332.012	-2.68629
331.019	1.05114	332.013	-2.68995
331.019	1.04399	332.013	-2.69361
331.019	1.03684	332.013	-2.6967
331.019	1.02968	332.013	-2.69971
331.019	1.02253	332.013	-2.70271
331.02	1.01538	332.013	-2.70571
331.02	1.00823	332.013	-2.70871
331.02	1.00108	332.013	-2.71172
331.02	0.99393	332.013	-2.71472
331.02	0.98666	332.014	-2.71772
331.02	0.97902	332.014	-2.72072
331.021	0.97138	332.014	-2.72373
331.021	0.96373	332.014	-2.72673
331.021	0.95609	332.014	-2.72973
331.021	0.94845	332.014	-2.73274
331.021	0.9408	332.014	-2.73574
331.021	0.93316	332.014	-2.73874
331.021	0.92552	332.014	-2.74174
331.022	0.91787	332.014	-2.74475
331.022	0.91023	332.014	-2.74775
331.022	0.90258	332.015	-2.75075
331.022	0.89494	332.015	-2.75375
331.022	0.8873	332.015	-2.75676
331.022	0.87965	332.015	-2.75976
331.022	0.87201	332.015	-2.76276
331.023	0.86437	332.015	-2.76576
331.023	0.85672	332.015	-2.76875
331.023	0.84908	332.015	-2.77112
331.023	0.84144	332.015	-2.77349
331.023	0.83378	332.015	-2.77586
331.023	0.82582	332.016	-2.77822
331.024	0.81785	332.016	-2.78059
331.024	0.80988	332.016	-2.78296
331.024	0.80191	332.016	-2.78533
331.024	0.79394	332.016	-2.78769
331.024	0.78597	332.016	-2.79006
331.024	0.77801	332.016	-2.79243
331.024	0.77004	332.016	-2.7948
331.025	0.76207	332.016	-2.79717
331.025	0.7541	332.017	-2.79953
331.025	0.74613	332.017	-2.8019
331.025	0.73816	332.017	-2.80427
331.025	0.73019	332.017	-2.80664
331.025	0.72223	332.017	-2.809
331.026	0.71426	332.017	-2.81137
331.026	0.70629	332.017	-2.81374
331.026	0.69832	332.017	-2.81611
331.026	0.69035	332.017	-2.81848
331.026	0.68238	332.017	-2.82084
331.026	0.67442	332.017	-2.82321
331.026	0.66649	332.018	-2.82558
331.027	0.65857	332.018	-2.82785
331.027	0.65065	332.018	-2.82969
331.027	0.64273	332.018	-2.83153
331.027	0.63481	332.018	-2.83337
331.027	0.62689	332.018	-2.83521
331.027	0.61897	332.018	-2.83705
331.027	0.61105	332.018	-2.83889
331.028	0.60313	332.018	-2.84073
331.028	0.59521	332.019	-2.84257
331.028	0.58729	332.019	-2.84441
331.028	0.57937	332.019	-2.84625
331.028	0.57145	332.019	-2.84809
331.028	0.56353	332.019	-2.84993
331.029	0.55561	332.019	-2.85177
331.029	0.54769	332.019	-2.85361
331.029	0.53977	332.019	-2.85545
331.029	0.53185	332.019	-2.85729
331.029	0.52393	332.019	-2.85913
331.029	0.51601	332.019	-2.86097
331.029	0.50823	332.02	-2.86281
331.03	0.50054	332.02	-2.86465
331.03	0.49284	332.02	-2.86649
331.03	0.48515	332.02	-2.86833
331.03	0.47746	332.02	-2.87017
331.03	0.46977	332.02	-2.87201
331.03	0.46208	332.02	-2.87373
331.03	0.45439	332.02	-2.87521
331.031	0.44669	332.02	-2.8767
331.031	0.439	332.021	-2.87819
331.031	0.43131	332.021	-2.87967
331.031	0.42362	332.021	-2.88116
331.031	0.41593	332.021	-2.88265
331.031	0.40824	332.021	-2.88413
331.031	0.40054	332.021	-2.88562
331.032	0.39285	332.021	-2.88711
331.032	0.38516	332.021	-2.88859
331.032	0.37747	332.021	-2.89008
331.032	0.36978	332.021	-2.89157
331.032	0.36209	332.022	-2.89305
331.032	0.35462	332.022	-2.89454
331.033	0.34748	332.022	-2.89603
331.033	0.34034	332.022	-2.89751
331.033	0.33319	332.022	-2.899
331.033	0.32605	332.022	-2.90049
331.033	0.3189	332.022	-2.90197
331.033	0.31176	332.022	-2.90346
331.033	0.30461	332.022	-2.90495
331.034	0.29747	332.022	-2.90643
331.034	0.29032	332.022	-2.90792
331.034	0.28318	332.023	-2.90941
331.034	0.27604	332.023	-2.91074
331.034	0.26889	332.023	-2.91194
331.034	0.26175	332.023	-2.91313
331.034	0.2546	332.023	-2.91432
331.035	0.24746	332.023	-2.91552
331.035	0.24031	332.023	-2.91671
331.035	0.23317	332.023	-2.9179
331.035	0.22602	332.023	-2.91909
331.035	0.21888	332.024	-2.92029
331.035	0.21187	332.024	-2.92148
331.036	0.20531	332.024	-2.92267
331.036	0.19876	332.024	-2.92387
331.036	0.19221	332.024	-2.92506
331.036	0.18566	332.024	-2.92625
331.036	0.1791	332.024	-2.92745
331.036	0.17255	332.024	-2.92864
331.036	0.166	332.024	-2.92983
331.037	0.15945	332.024	-2.93103
331.037	0.15289	332.024	-2.93222
331.037	0.14634	332.025	-2.93341
331.037	0.13979	332.025	-2.93461
331.037	0.13324	332.025	-2.9358
331.037	0.12668	332.025	-2.93699
331.038	0.12013	332.025	-2.93819
331.038	0.11358	332.025	-2.93938
331.038	0.10703	332.025	-2.94049
331.038	0.10047	332.025	-2.94157
331.038	0.09392	332.025	-2.94264
331.038	0.08737	332.026	-2.94372
331.038	0.08083	332.026	-2.94479
331.039	0.075	332.026	-2.94587
331.039	0.06917	332.026	-2.94694
331.039	0.06334	332.026	-2.94802
331.039	0.05751	332.026	-2.94909
331.039	0.05168	332.026	-2.95017
331.039	0.04585	332.026	-2.95124
331.039	0.04001	332.026	-2.95232
331.04	0.03418	332.026	-2.95339
331.04	0.02835	332.026	-2.95447
331.04	0.02252	332.027	-2.95554
331.04	0.01669	332.027	-2.95662
331.04	0.01086	332.027	-2.95769
331.04	0.00503	332.027	-2.95877
331.041	-0.000801	332.027	-2.95984
331.041	-0.00663	332.027	-2.96092
331.041	-0.01246	332.027	-2.96199
331.041	-0.01829	332.027	-2.96307
331.041	-0.02412	332.027	-2.96414
331.041	-0.02995	332.027	-2.96522
331.041	-0.03579	332.028	-2.9663
331.042	-0.04097	332.028	-2.96729
331.042	-0.046	332.028	-2.96826
331.042	-0.05104	332.028	-2.96924
331.042	-0.05608	332.028	-2.97022
331.042	-0.06112	332.028	-2.97119
331.042	-0.06616	332.028	-2.97217
331.042	-0.07119	332.028	-2.97314
331.043	-0.07623	332.028	-2.97412
331.043	-0.08127	332.029	-2.9751
331.043	-0.08631	332.029	-2.97607
331.043	-0.09135	332.029	-2.97705
331.043	-0.09638	332.029	-2.97802
331.043	-0.10142	332.029	-2.979
331.043	-0.10646	332.029	-2.97998
331.044	-0.1115	332.029	-2.98095
331.044	-0.11654	332.029	-2.98193
331.044	-0.12157	332.029	-2.98291
331.044	-0.12661	332.029	-2.98388
331.044	-0.13165	332.029	-2.98486
331.044	-0.13669	332.03	-2.98583
331.045	-0.14139	332.03	-2.98681
331.045	-0.14587	332.03	-2.98779
331.045	-0.15036	332.03	-2.98876
331.045	-0.15485	332.03	-2.98974
331.045	-0.15934	332.03	-2.99071
331.045	-0.16383	332.03	-2.99158
331.045	-0.16831	332.03	-2.99244
331.046	-0.1728	332.03	-2.99331
331.046	-0.17729	332.031	-2.99417
331.046	-0.18178	332.031	-2.99503
331.046	-0.18627	332.031	-2.9959
331.046	-0.19075	332.031	-2.99676
331.046	-0.19524	332.031	-2.99762
331.046	-0.19973	332.031	-2.99849
331.047	-0.20422	332.031	-2.99935
331.047	-0.20871	332.031	-3.00021
331.047	-0.21319	332.031	-3.00108
331.047	-0.21768	332.031	-3.00194
331.047	-0.22217	332.031	-3.00281
331.047	-0.22666	332.032	-3.00367
331.048	-0.23095	332.032	-3.00453
331.048	-0.23497	332.032	-3.0054
331.048	-0.23899	332.032	-3.00626
331.048	-0.24301	332.032	-3.00712
331.048	-0.24704	332.032	-3.00799
331.048	-0.25106	332.032	-3.00885
331.048	-0.25508	332.032	-3.00971
331.049	-0.2591	332.032	-3.01058
331.049	-0.26312	332.033	-3.01144
331.049	-0.26714	332.033	-3.01229
331.049	-0.27116	332.033	-3.01305
331.049	-0.27518	332.033	-3.01381
331.049	-0.2792	332.033	-3.01458
331.05	-0.28322	332.033	-3.01534
331.05	-0.28725	332.033	-3.0161
331.05	-0.29127	332.033	-3.01687
331.05	-0.29529	332.033	-3.01763
331.05	-0.29931	332.033	-3.01839
331.05	-0.30333	332.034	-3.01916
331.05	-0.30735	332.034	-3.01992
331.051	-0.3113	332.034	-3.02068
331.051	-0.31497	332.034	-3.02145
331.051	-0.31865	332.034	-3.02221
331.051	-0.32232	332.034	-3.02297
331.051	-0.32599	332.034	-3.02373
331.051	-0.32967	332.034	-3.0245
331.051	-0.33334	332.034	-3.02526
331.052	-0.33702	332.034	-3.02602
331.052	-0.34069	332.034	-3.02679
331.052	-0.34437	332.035	-3.02755
331.052	-0.34804	332.035	-3.02831
331.052	-0.35172	332.035	-3.02908
331.052	-0.35539	332.035	-3.02984
331.053	-0.35907	332.035	-3.0306
331.053	-0.36274	332.035	-3.03129
331.053	-0.36641	332.035	-3.03181
331.053	-0.37009	332.035	-3.03233
331.053	-0.37376	332.035	-3.03286
331.053	-0.37744	332.036	-3.03338
331.053	-0.38111	332.036	-3.0339
331.054	-0.38479	332.036	-3.03442
331.054	-0.38864	332.036	-3.03495
331.054	-0.3925	332.036	-3.03547
331.054	-0.39635	332.036	-3.03599
331.054	-0.4002	332.036	-3.03652
331.054	-0.40406	332.036	-3.03704
331.054	-0.40791	332.036	-3.03756
331.055	-0.41176	332.036	-3.03808
331.055	-0.41562	332.036	-3.03861
331.055	-0.41947	332.037	-3.03913
331.055	-0.42332	332.037	-3.03965
331.055	-0.42718	332.037	-3.04018
331.055	-0.43103	332.037	-3.0407
331.055	-0.43488	332.037	-3.04122
331.056	-0.43874	332.037	-3.04174
331.056	-0.44259	332.037	-3.04227
331.056	-0.44644	332.037	-3.04279
331.056	-0.4503	332.037	-3.04331
331.056	-0.45415	332.038	-3.04384
331.056	-0.458	332.038	-3.04419
331.057	-0.46186	332.038	-3.04438
331.057	-0.46605	332.038	-3.04456
331.057	-0.47031	332.038	-3.04475
331.057	-0.47458	332.038	-3.04493
331.057	-0.47884	332.038	-3.04512
331.057	-0.48311	332.038	-3.0453
331.057	-0.48737	332.038	-3.04548
331.058	-0.49164	332.038	-3.04567
331.058	-0.4959	332.038	-3.04585
331.058	-0.50017	332.039	-3.04604
331.058	-0.50443	332.039	-3.04622
331.058	-0.5087	332.039	-3.04641
331.058	-0.51296	332.039	-3.04659
331.058	-0.51723	332.039	-3.04678
331.059	-0.52149	332.039	-3.04696
331.059	-0.52576	332.039	-3.04714
331.059	-0.53002	332.039	-3.04733
331.059	-0.53429	332.039	-3.04751
331.059	-0.53855	332.039	-3.0477
331.059	-0.54282	332.04	-3.04788
331.06	-0.54708	332.04	-3.04807
331.06	-0.55172	332.04	-3.04825
331.06	-0.55659	332.04	-3.04844
331.06	-0.56146	332.04	-3.04862
331.06	-0.56632	332.04	-3.04849
331.06	-0.57119	332.04	-3.04818
331.06	-0.57606	332.04	-3.04788
331.061	-0.58093	332.04	-3.04758
331.061	-0.5858	332.041	-3.04727
331.061	-0.59067	332.041	-3.04697
331.061	-0.59553	332.041	-3.04666
331.061	-0.6004	332.041	-3.04636
331.061	-0.60527	332.041	-3.04606
331.062	-0.61014	332.041	-3.04575
331.062	-0.61501	332.041	-3.04545
331.062	-0.61988	332.041	-3.04514
331.062	-0.62475	332.041	-3.04484
331.062	-0.62961	332.041	-3.04454
331.062	-0.63448	332.041	-3.04423
331.062	-0.63935	332.042	-3.04393
331.063	-0.64422	332.042	-3.04363
331.063	-0.64939	332.042	-3.04332
331.063	-0.655	332.042	-3.04302
331.063	-0.66061	332.042	-3.04271
331.063	-0.66622	332.042	-3.04241
331.063	-0.67183	332.042	-3.04211
331.063	-0.67743	332.042	-3.0418
331.064	-0.68304	332.042	-3.0415
331.064	-0.68865	332.043	-3.04119
331.064	-0.69426	332.043	-3.04025
331.064	-0.69987	332.043	-3.03915
331.064	-0.70548	332.043	-3.03805
331.064	-0.71109	332.043	-3.03696
331.065	-0.71669	332.043	-3.03586
331.065	-0.7223	332.043	-3.03476
331.065	-0.72791	332.043	-3.03366
331.065	-0.73352	332.043	-3.03257
331.065	-0.73913	332.043	-3.03147
331.065	-0.74474	332.043	-3.03037
331.065	-0.75034	332.044	-3.02928
331.066	-0.75595	332.044	-3.02818
331.066	-0.76173	332.044	-3.02708
331.066	-0.76815	332.044	-3.02599
331.066	-0.77457	332.044	-3.02489
331.066	-0.78099	332.044	-3.02379
331.066	-0.7874	332.044	-3.0227
331.066	-0.79382	332.044	-3.0216
331.067	-0.80024	332.044	-3.0205
331.067	-0.80666	332.045	-3.01941
331.067	-0.81307	332.045	-3.01831
331.067	-0.81949	332.045	-3.01721
331.067	-0.82591	332.045	-3.01611
331.067	-0.83233	332.045	-3.01502
331.067	-0.83874	332.045	-3.01392
331.068	-0.84516	332.045	-3.01208
331.068	-0.85158	332.045	-3.01023
331.068	-0.858	332.045	-3.00837
331.068	-0.86441	332.045	-3.00652
331.068	-0.87083	332.046	-3.00466
331.068	-0.87725	332.046	-3.00281
331.069	-0.88367	332.046	-3.00095
331.069	-0.89009	332.046	-2.99909
331.069	-0.89729	332.046	-2.99724
331.069	-0.90449	332.046	-2.99538
331.069	-0.91169	332.046	-2.99353
331.069	-0.9189	332.046	-2.99167
331.069	-0.9261	332.046	-2.98982
331.07	-0.9333	332.046	-2.98796
331.07	-0.9405	332.046	-2.98611
331.07	-0.9477	332.047	-2.98425
331.07	-0.9549	332.047	-2.9824
331.07	-0.9621	332.047	-2.98054
331.07	-0.9693	332.047	-2.97868
331.07	-0.9765	332.047	-2.97683
331.071	-0.9837	332.047	-2.97497
331.071	-0.9909	332.047	-2.97312
331.071	-0.9981	332.047	-2.97126
331.071	-1.00531	332.047	-2.96941
331.071	-1.01251	332.048	-2.96742
331.071	-1.01971	332.048	-2.9646
331.072	-1.02691	332.048	-2.96179
331.072	-1.03411	332.048	-2.95897
331.072	-1.04177	332.048	-2.95616
331.072	-1.04955	332.048	-2.95335
331.072	-1.05733	332.048	-2.95053
331.072	-1.0651	332.048	-2.94772
331.072	-1.07288	332.048	-2.9449
331.073	-1.08066	332.048	-2.94209
331.073	-1.08843	332.048	-2.93927
331.073	-1.09621	332.049	-2.93646
331.073	-1.10398	332.049	-2.93364
331.073	-1.11176	332.049	-2.93083
331.073	-1.11954	332.049	-2.92801
331.074	-1.12731	332.049	-2.9252
331.074	-1.13509	332.049	-2.92238
331.074	-1.14287	332.049	-2.91957
331.074	-1.15064	332.049	-2.91676
331.074	-1.15842	332.049	-2.91394
331.074	-1.16619	332.05	-2.91113
331.074	-1.17397	332.05	-2.90831
331.075	-1.18175	332.05	-2.9055
331.075	-1.18952	332.05	-2.90268
331.075	-1.19758	332.05	-2.89987
331.075	-1.20581	332.05	-2.89676
331.075	-1.21404	332.05	-2.89297
331.075	-1.22227	332.05	-2.88917
331.075	-1.2305	332.05	-2.88538
331.076	-1.23873	332.05	-2.88159
331.076	-1.24696	332.05	-2.87779
331.076	-1.2552	332.051	-2.874
331.076	-1.26343	332.051	-2.87021
331.076	-1.27166	332.051	-2.86642
331.076	-1.27989	332.051	-2.86262
331.077	-1.28812	332.051	-2.85883
331.077	-1.29635	332.051	-2.85504
331.077	-1.30459	332.051	-2.85125
331.077	-1.31282	332.051	-2.84745
331.077	-1.32105	332.051	-2.84366
331.077	-1.32928	332.051	-2.83987
331.077	-1.33751	332.052	-2.83608
331.078	-1.34574	332.052	-2.83228
331.078	-1.35397	332.052	-2.82849
331.078	-1.36217	332.052	-2.8247
331.078	-1.3703	332.052	-2.8209
331.078	-1.37844	332.052	-2.81711
331.078	-1.38657	332.052	-2.81332
331.078	-1.3947	332.052	-2.80953
331.079	-1.40284	332.052	-2.80573
331.079	-1.41097	332.053	-2.80156
331.079	-1.41911	332.053	-2.79694
331.079	-1.42724	332.053	-2.79232
331.079	-1.43538	332.053	-2.7877
331.079	-1.44351	332.053	-2.78307
331.079	-1.45165	332.053	-2.77845
331.08	-1.45978	332.053	-2.77383
331.08	-1.46792	332.053	-2.76921
331.08	-1.47605	332.053	-2.76459
331.08	-1.48419	332.053	-2.75997
331.08	-1.49232	332.053	-2.75535
331.08	-1.50045	332.054	-2.75073
331.081	-1.50859	332.054	-2.74611
331.081	-1.51672	332.054	-2.74149
331.081	-1.52475	332.054	-2.73687
331.081	-1.53236	332.054	-2.73225
331.081	-1.53997	332.054	-2.72763
331.081	-1.54758	332.054	-2.72301
331.081	-1.55519	332.054	-2.71839
331.082	-1.56281	332.054	-2.71377
331.082	-1.57042	332.055	-2.70915
331.082	-1.57803	332.055	-2.70453
331.082	-1.58564	332.055	-2.69991
331.082	-1.59325	332.055	-2.69528
331.082	-1.60086	332.055	-2.69066
331.082	-1.60847	332.055	-2.68551
331.083	-1.61608	332.055	-2.68004
331.083	-1.6237	332.055	-2.67457
331.083	-1.63131	332.055	-2.6691
331.083	-1.63892	332.055	-2.66363
331.083	-1.64653	332.055	-2.65816
331.083	-1.65414	332.056	-2.65269
331.084	-1.66175	332.056	-2.64722
331.084	-1.66936	332.056	-2.64175
331.084	-1.67697	332.056	-2.63628
331.084	-1.68369	332.056	-2.63081
331.084	-1.69041	332.056	-2.62534
331.084	-1.69712	332.056	-2.61987
331.084	-1.70384	332.056	-2.6144
331.085	-1.71056	332.056	-2.60893
331.085	-1.71728	332.057	-2.60346
331.085	-1.724	332.057	-2.59799
331.085	-1.73072	332.057	-2.59252
331.085	-1.73744	332.057	-2.58705
331.085	-1.74416	332.057	-2.58158
331.086	-1.75088	332.057	-2.57611
331.086	-1.75759	332.057	-2.57064
331.086	-1.76431	332.057	-2.56517
331.086	-1.77103	332.057	-2.5597
331.086	-1.77775	332.057	-2.55423
331.086	-1.78447	332.058	-2.54824
331.086	-1.79119	332.058	-2.54211
331.087	-1.79791	332.058	-2.53599
331.087	-1.80463	332.058	-2.52986
331.087	-1.81134	332.058	-2.52374
331.087	-1.81713	332.058	-2.51761
331.087	-1.8227	332.058	-2.51149
331.087	-1.82826	332.058	-2.50536
331.087	-1.83383	332.058	-2.49924
331.088	-1.83939	332.058	-2.49311
331.088	-1.84496	332.058	-2.48699
331.088	-1.85052	332.059	-2.48086
331.088	-1.85609	332.059	-2.47474
331.088	-1.86165	332.059	-2.46861
331.088	-1.86722	332.059	-2.46249
331.089	-1.87278	332.059	-2.45636
331.089	-1.87835	332.059	-2.45024
331.089	-1.88391	332.059	-2.44411
331.089	-1.88948	332.059	-2.43799
331.089	-1.89504	332.059	-2.43186
331.089	-1.9006	332.06	-2.42573
331.089	-1.90617	332.06	-2.41961
331.09	-1.91173	332.06	-2.41348
331.09	-1.9173	332.06	-2.40736
331.09	-1.92286	332.06	-2.40123
331.09	-1.92747	332.06	-2.39468
331.09	-1.93146	332.06	-2.3881
331.09	-1.93544	332.06	-2.38152
331.09	-1.93942	332.06	-2.37494
331.091	-1.9434	332.06	-2.36836
331.091	-1.94739	332.06	-2.36178
331.091	-1.95137	332.061	-2.35521
331.091	-1.95535	332.061	-2.34863
331.091	-1.95934	332.061	-2.34205
331.091	-1.96332	332.061	-2.33547
331.091	-1.9673	332.061	-2.32889
331.092	-1.97128	332.061	-2.32231
331.092	-1.97527	332.061	-2.31573
331.092	-1.97925	332.061	-2.30916
331.092	-1.98323	332.061	-2.30258
331.092	-1.98722	332.062	-2.296
331.092	-1.9912	332.062	-2.28942
331.093	-1.99518	332.062	-2.28284
331.093	-1.99916	332.062	-2.27626
331.093	-2.00315	332.062	-2.26968
331.093	-2.0064	332.062	-2.26311
331.093	-2.00856	332.062	-2.25653
331.093	-2.01072	332.062	-2.24995
331.093	-2.01288	332.062	-2.24337
331.094	-2.01505	332.062	-2.23675
331.094	-2.01721	332.062	-2.22986
331.094	-2.01937	332.063	-2.22297
331.094	-2.02154	332.063	-2.21608
331.094	-2.0237	332.063	-2.20918
331.094	-2.02586	332.063	-2.20229
331.094	-2.02802	332.063	-2.1954
331.095	-2.03019	332.063	-2.1885
331.095	-2.03235	332.063	-2.18161
331.095	-2.03451	332.063	-2.17472
331.095	-2.03667	332.063	-2.16783
331.095	-2.03884	332.063	-2.16093
331.095	-2.041	332.064	-2.15404
331.096	-2.04316	332.064	-2.14715
331.096	-2.04532	332.064	-2.14025
331.096	-2.04749	332.064	-2.13336
331.096	-2.04928	332.064	-2.12647
331.096	-2.0496	332.064	-2.11958
331.096	-2.04992	332.064	-2.11268
331.096	-2.05025	332.064	-2.10579
331.097	-2.05057	332.064	-2.0989
331.097	-2.05089	332.065	-2.092
331.097	-2.05121	332.065	-2.08511
331.097	-2.05153	332.065	-2.07822
331.097	-2.05186	332.065	-2.07133
331.097	-2.05218	332.065	-2.06442
331.098	-2.0525	332.065	-2.05748
331.098	-2.05282	332.065	-2.05053
331.098	-2.05315	332.065	-2.04359
331.098	-2.05347	332.065	-2.03665
331.098	-2.05379	332.065	-2.02971
331.098	-2.05411	332.065	-2.02276
331.098	-2.05444	332.066	-2.01582
331.099	-2.05476	332.066	-2.00888
331.099	-2.05508	332.066	-2.00194
331.099	-2.0554	332.066	-1.99499
331.099	-2.05572	332.066	-1.98805
331.099	-2.05427	332.066	-1.98111
331.099	-2.05281	332.066	-1.97417
331.099	-2.05136	332.066	-1.96722
331.1	-2.0499	332.066	-1.96028
331.1	-2.04845	332.067	-1.95334
331.1	-2.04699	332.067	-1.9464
331.1	-2.04554	332.067	-1.93945
331.1	-2.04408	332.067	-1.93251
331.1	-2.04262	332.067	-1.92557
331.101	-2.04117	332.067	-1.91863
331.101	-2.03971	332.067	-1.91169
331.101	-2.03826	332.067	-1.90474
331.101	-2.0368	332.067	-1.8978
331.101	-2.03535	332.067	-1.8909
331.101	-2.03389	332.067	-1.88405
331.101	-2.03244	332.068	-1.87721
331.102	-2.03098	332.068	-1.87036
331.102	-2.02953	332.068	-1.86351
331.102	-2.02807	332.068	-1.85667
331.102	-2.02661	332.068	-1.84982
331.102	-2.02379	332.068	-1.84297
331.102	-2.02063	332.068	-1.83613
331.102	-2.01746	332.068	-1.82928
331.103	-2.0143	332.068	-1.82244
331.103	-2.01113	332.068	-1.81559
331.103	-2.00797	332.069	-1.80874
331.103	-2.00481	332.069	-1.8019
331.103	-2.00164	332.069	-1.79505
331.103	-1.99848	332.069	-1.7882
331.103	-1.99531	332.069	-1.78136
331.104	-1.99215	332.069	-1.77451
331.104	-1.98898	332.069	-1.76766
331.104	-1.98582	332.069	-1.76082
331.104	-1.98265	332.069	-1.75397
331.104	-1.97949	332.07	-1.74712
331.104	-1.97633	332.07	-1.74028
331.105	-1.97316	332.07	-1.73343
331.105	-1.97	332.07	-1.72658
331.105	-1.96683	332.07	-1.71992
331.105	-1.96367	332.07	-1.71338
331.105	-1.95967	332.07	-1.70684
331.105	-1.95511	332.07	-1.7003
331.105	-1.95055	332.07	-1.69376
331.106	-1.94599	332.07	-1.68721
331.106	-1.94143	332.07	-1.68067
331.106	-1.93687	332.071	-1.67413
331.106	-1.93232	332.071	-1.66759
331.106	-1.92776	332.071	-1.66105
331.106	-1.9232	332.071	-1.65451
331.106	-1.91864	332.071	-1.64797
331.107	-1.91408	332.071	-1.64143
331.107	-1.90952	332.071	-1.63488
331.107	-1.90496	332.071	-1.62834
331.107	-1.9004	332.071	-1.6218
331.107	-1.89585	332.072	-1.61526
331.107	-1.89129	332.072	-1.60872
331.108	-1.88673	332.072	-1.60218
331.108	-1.88217	332.072	-1.59564
331.108	-1.87761	332.072	-1.5891
331.108	-1.87305	332.072	-1.58255
331.108	-1.86804	332.072	-1.57601
331.108	-1.86234	332.072	-1.56947
331.108	-1.85664	332.072	-1.56293
331.109	-1.85093	332.072	-1.55676
331.109	-1.84523	332.072	-1.55069
331.109	-1.83953	332.073	-1.54463
331.109	-1.83383	332.073	-1.53857
331.109	-1.82813	332.073	-1.53251
331.109	-1.82243	332.073	-1.52644
331.11	-1.81672	332.073	-1.52038
331.11	-1.81102	332.073	-1.51432
331.11	-1.80532	332.073	-1.50826
331.11	-1.79962	332.073	-1.5022
331.11	-1.79392	332.073	-1.49613
331.11	-1.78822	332.074	-1.49007
331.11	-1.78252	332.074	-1.48401
331.111	-1.77681	332.074	-1.47795
331.111	-1.77111	332.074	-1.47188
331.111	-1.76541	332.074	-1.46582
331.111	-1.75971	332.074	-1.45976
331.111	-1.75385	332.074	-1.4537
331.111	-1.74735	332.074	-1.44763
331.111	-1.74085	332.074	-1.44157
331.112	-1.73435	332.074	-1.43551
331.112	-1.72785	332.075	-1.42945
331.112	-1.72135	332.075	-1.42339
331.112	-1.71485	332.075	-1.41732
331.112	-1.70835	332.075	-1.41126
331.112	-1.70185	332.075	-1.40579
331.113	-1.69535	332.075	-1.40036
331.113	-1.68885	332.075	-1.39493
331.113	-1.68234	332.075	-1.3895
331.113	-1.67584	332.075	-1.38406
331.113	-1.66934	332.075	-1.37863
331.113	-1.66284	332.075	-1.3732
331.113	-1.65634	332.076	-1.36777
331.114	-1.64984	332.076	-1.36234
331.114	-1.64334	332.076	-1.35691
331.114	-1.63684	332.076	-1.35148
331.114	-1.63034	332.076	-1.34605
331.114	-1.62384	332.076	-1.34062
331.114	-1.61692	332.076	-1.33519
331.114	-1.61	332.076	-1.32976
331.115	-1.60308	332.076	-1.32433
331.115	-1.59615	332.077	-1.3189
331.115	-1.58923	332.077	-1.31347
331.115	-1.58231	332.077	-1.30804
331.115	-1.57539	332.077	-1.30261
331.115	-1.56846	332.077	-1.29718
331.115	-1.56154	332.077	-1.29175
331.116	-1.55462	332.077	-1.28632
331.116	-1.5477	332.077	-1.28089
331.116	-1.54078	332.077	-1.27553
331.116	-1.53385	332.077	-1.27086
331.116	-1.52693	332.077	-1.26618
331.116	-1.52001	332.078	-1.26151
331.117	-1.51309	332.078	-1.25683
331.117	-1.50616	332.078	-1.25216
331.117	-1.49924	332.078	-1.24749
331.117	-1.49232	332.078	-1.24281
331.117	-1.4854	332.078	-1.23814
331.117	-1.47845	332.078	-1.23346
331.117	-1.47151	332.078	-1.22879
331.118	-1.46456	332.078	-1.22411
331.118	-1.45761	332.079	-1.21944
331.118	-1.45066	332.079	-1.21477
331.118	-1.44372	332.079	-1.21009
331.118	-1.43677	332.079	-1.20542
331.118	-1.42982	332.079	-1.20074
331.118	-1.42287	332.079	-1.19607
331.119	-1.41593	332.079	-1.19139
331.119	-1.40898	332.079	-1.18672
331.119	-1.40203	332.079	-1.18205
331.119	-1.39508	332.079	-1.17737
331.119	-1.38814	332.079	-1.1727
331.119	-1.38119	332.08	-1.16802
331.12	-1.37424	332.08	-1.16335
331.12	-1.36729	332.08	-1.15887
331.12	-1.36034	332.08	-1.15498
331.12	-1.3534	332.08	-1.15109
331.12	-1.34645	332.08	-1.1472
331.12	-1.3397	332.08	-1.14331
331.12	-1.33308	332.08	-1.13942
331.121	-1.32646	332.08	-1.13553
331.121	-1.31984	332.08	-1.13164
331.121	-1.31322	332.081	-1.12775
331.121	-1.30661	332.081	-1.12386
331.121	-1.29999	332.081	-1.11997
331.121	-1.29337	332.081	-1.11608
331.122	-1.28675	332.081	-1.11219
331.122	-1.28013	332.081	-1.10829
331.122	-1.27351	332.081	-1.1044
331.122	-1.2669	332.081	-1.10051
331.122	-1.26028	332.081	-1.09662
331.122	-1.25366	332.082	-1.09273
331.122	-1.24704	332.082	-1.08884
331.123	-1.24042	332.082	-1.08495
331.123	-1.23381	332.082	-1.08106
331.123	-1.22719	332.082	-1.07717
331.123	-1.22057	332.082	-1.07328
331.123	-1.21395	332.082	-1.06939
331.123	-1.2076	332.082	-1.0655
331.123	-1.20166	332.082	-1.06194
331.124	-1.19573	332.082	-1.05886
331.124	-1.18979	332.082	-1.05578
331.124	-1.18385	332.083	-1.0527
331.124	-1.17792	332.083	-1.04962
331.124	-1.17198	332.083	-1.04653
331.124	-1.16604	332.083	-1.04345
331.125	-1.16011	332.083	-1.04037
331.125	-1.15417	332.083	-1.03729
331.125	-1.14823	332.083	-1.03421
331.125	-1.1423	332.083	-1.03113
331.125	-1.13636	332.083	-1.02804
331.125	-1.13042	332.084	-1.02496
331.125	-1.12449	332.084	-1.02188
331.126	-1.11855	332.084	-1.0188
331.126	-1.11261	332.084	-1.01572
331.126	-1.10668	332.084	-1.01264
331.126	-1.10074	332.084	-1.00955
331.126	-1.0948	332.084	-1.00647
331.126	-1.08906	332.084	-1.00339
331.126	-1.08414	332.084	-1.00031
331.127	-1.07922	332.084	-0.99723
331.127	-1.0743	332.084	-0.99415
331.127	-1.06938	332.085	-0.99106
331.127	-1.06446	332.085	-0.98798
331.127	-1.05954	332.085	-0.98527
331.127	-1.05462	332.085	-0.98282
331.127	-1.0497	332.085	-0.98036
331.128	-1.04478	332.085	-0.97791
331.128	-1.03986	332.085	-0.97546
331.128	-1.03494	332.085	-0.97301
331.128	-1.03002	332.085	-0.97056
331.128	-1.02509	332.086	-0.96811
331.128	-1.02017	332.086	-0.96566
331.129	-1.01525	332.086	-0.96321
331.129	-1.01033	332.086	-0.96076
331.129	-1.00541	332.086	-0.95831
331.129	-1.00049	332.086	-0.95586
331.129	-0.99557	332.086	-0.9534
331.129	-0.99065	332.086	-0.95095
331.129	-0.98715	332.086	-0.9485
331.13	-0.98366	332.086	-0.94605
331.13	-0.98016	332.087	-0.9436
331.13	-0.97667	332.087	-0.94115
331.13	-0.97318	332.087	-0.9387
331.13	-0.96969	332.087	-0.93625
331.13	-0.9662	332.087	-0.9338
331.13	-0.96271	332.087	-0.93135
331.131	-0.95922	332.087	-0.92889
331.131	-0.95573	332.087	-0.92644
331.131	-0.95224	332.087	-0.92449
331.131	-0.94875	332.087	-0.92271
331.131	-0.94525	332.087	-0.92092
331.131	-0.94176	332.088	-0.91914
331.132	-0.93827	332.088	-0.91736
331.132	-0.93478	332.088	-0.91557
331.132	-0.93129	332.088	-0.91379
331.132	-0.9278	332.088	-0.91201
331.132	-0.92431	332.088	-0.91022
331.132	-0.92082	332.088	-0.90844
331.132	-0.91864	332.088	-0.90666
331.133	-0.91681	332.088	-0.90488
331.133	-0.91478	332.089	-0.90309
331.133	-0.91308	332.089	-0.90131
331.133	-0.91118	332.089	-0.89953
331.133	-0.90928	332.089	-0.89774
331.133	-0.90738	332.089	-0.89596
331.134	-0.90549	332.089	-0.89418
331.134	-0.90359	332.089	-0.89239
331.134	-0.90169	332.089	-0.89061
331.134	-0.89979	332.089	-0.88883
331.134	-0.89794	332.089	-0.88704
331.134	-0.89602	332.089	-0.88526
331.134	-0.89413	332.09	-0.88348
331.135	-0.89225	332.09	-0.8817
331.135	-0.89037	332.09	-0.88022
331.135	-0.88848	332.09	-0.87877
331.135	-0.8866	332.09	-0.87732
331.135	-0.88472	332.09	-0.87587
331.135	-0.88305	332.09	-0.87442
331.135	-0.88276	332.09	-0.87297
331.136	-0.88246	332.09	-0.87153
331.136	-0.88217	332.091	-0.87008
331.136	-0.88188	332.091	-0.86863
331.136	-0.88158	332.091	-0.86718
331.136	-0.88129	332.091	-0.86573
331.136	-0.881	332.091	-0.86429
331.137	-0.8807	332.091	-0.86284
331.137	-0.88041	332.091	-0.86139
331.137	-0.88012	332.091	-0.85994
331.137	-0.87982	332.091	-0.85849
331.137	-0.87953	332.091	-0.85705
331.137	-0.87924	332.091	-0.8556
331.137	-0.87895	332.092	-0.85415
331.138	-0.87866	332.092	-0.8527
331.138	-0.87836	332.092	-0.85125
331.138	-0.87807	332.092	-0.8498
331.138	-0.87778	332.092	-0.84836
331.138	-0.87749	332.092	-0.84691
331.138	-0.87778	332.092	-0.84548
331.138	-0.87935	332.092	-0.8443
331.139	-0.88091	332.092	-0.84312
331.139	-0.88247	332.092	-0.84193
331.139	-0.88403	332.093	-0.84075
331.139	-0.8856	332.093	-0.83957
331.139	-0.88716	332.093	-0.83839
331.139	-0.88872	332.093	-0.83721
331.139	-0.89028	332.093	-0.83603
331.14	-0.89184	332.093	-0.83485
331.14	-0.8934	332.093	-0.83367
331.14	-0.89497	332.093	-0.83248
331.14	-0.89653	332.093	-0.8313
331.14	-0.89809	332.094	-0.83012
331.14	-0.89965	332.094	-0.82894
331.141	-0.90121	332.094	-0.82776
331.141	-0.90277	332.094	-0.82658
331.141	-0.90432	332.094	-0.8254
331.141	-0.90589	332.094	-0.82421
331.141	-0.90745	332.094	-0.82303
331.141	-0.90969	332.094	-0.82185
331.141	-0.913	332.094	-0.82067
331.142	-0.91632	332.094	-0.81949
331.142	-0.91964	332.094	-0.81831
331.142	-0.92295	332.095	-0.81713
331.142	-0.92627	332.095	-0.81594
331.142	-0.92957	332.095	-0.81473
331.142	-0.9329	332.095	-0.81352
331.142	-0.93621	332.095	-0.81231
331.143	-0.93952	332.095	-0.8111
331.143	-0.94283	332.095	-0.80988
331.143	-0.94615	332.095	-0.80867
331.143	-0.94946	332.095	-0.80746
331.143	-0.95277	332.096	-0.80625
331.143	-0.95608	332.096	-0.80504
331.144	-0.95939	332.096	-0.80383
331.144	-0.96271	332.096	-0.80262
331.144	-0.96602	332.096	-0.80141
331.144	-0.96933	332.096	-0.8002
331.144	-0.97264	332.096	-0.79899
331.144	-0.97658	332.096	-0.79778
331.144	-0.98141	332.096	-0.79657
331.145	-0.98625	332.096	-0.79535
331.145	-0.99108	332.096	-0.79414
331.145	-0.99591	332.097	-0.79293
331.145	-1.00074	332.097	-0.79172
331.145	-1.00557	332.097	-0.79051
331.145	-1.01041	332.097	-0.7893
331.146	-1.01524	332.097	-0.78809
331.146	-1.02007	332.097	-0.78688
331.146	-1.0249	332.097	-0.78558
331.146	-1.02973	332.097	-0.78414
331.146	-1.03457	332.097	-0.78271
331.146	-1.03938	332.098	-0.78127
331.146	-1.04423	332.098	-0.77983
331.147	-1.04905	332.098	-0.77839
331.147	-1.05388	332.098	-0.77696
331.147	-1.05871	332.098	-0.77552
331.147	-1.06353	332.098	-0.77408
331.147	-1.06836	332.098	-0.77265
331.147	-1.07373	332.098	-0.77121
331.147	-1.07986	332.098	-0.76977
331.148	-1.08596	332.098	-0.76833
331.148	-1.09211	332.099	-0.7669
331.148	-1.09823	332.099	-0.76546
331.148	-1.10435	332.099	-0.76402
331.148	-1.11047	332.099	-0.76259
331.148	-1.11659	332.099	-0.76115
331.149	-1.12271	332.099	-0.75971
331.149	-1.12883	332.099	-0.75827
331.149	-1.13495	332.099	-0.75684
331.149	-1.14103	332.099	-0.7554
331.149	-1.14718	332.099	-0.75396
331.149	-1.15329	332.099	-0.75253
331.149	-1.15939	332.1	-0.75109
331.15	-1.1655	332.1	-0.74949
331.15	-1.17161	332.1	-0.74776
331.15	-1.17771	332.1	-0.74603
331.15	-1.18382	332.1	-0.74431
331.15	-1.18993	332.1	-0.74258
331.15	-1.19635	332.1	-0.74085
331.15	-1.20332	332.1	-0.73912
331.151	-1.21034	332.1	-0.73739
331.151	-1.21733	332.101	-0.73566
331.151	-1.22432	332.101	-0.73394
331.151	-1.23131	332.101	-0.73221
331.151	-1.2383	332.101	-0.73048
331.151	-1.24529	332.101	-0.72875
331.151	-1.25228	332.101	-0.72702
331.152	-1.25927	332.101	-0.7253
331.152	-1.26622	332.101	-0.72357
331.152	-1.27323	332.101	-0.72184
331.152	-1.28021	332.101	-0.72011
331.152	-1.28719	332.101	-0.71838
331.152	-1.29417	332.102	-0.71666
331.153	-1.30115	332.102	-0.71493
331.153	-1.30813	332.102	-0.7132
331.153	-1.31511	332.102	-0.71147
331.153	-1.32209	332.102	-0.70974
331.153	-1.32903	332.102	-0.70801
331.153	-1.33616	332.102	-0.70606
331.153	-1.34371	332.102	-0.70401
331.154	-1.35125	332.102	-0.70197
331.154	-1.35879	332.103	-0.69992
331.154	-1.36634	332.103	-0.69788
331.154	-1.37388	332.103	-0.69583
331.154	-1.38142	332.103	-0.69379
331.154	-1.38897	332.103	-0.69174
331.154	-1.39648	332.103	-0.6897
331.155	-1.40404	332.103	-0.68765
331.155	-1.41157	332.103	-0.6856
331.155	-1.41911	332.103	-0.68356
331.155	-1.42664	332.103	-0.68151
331.155	-1.43417	332.103	-0.67947
331.155	-1.4417	332.104	-0.67742
331.156	-1.44923	332.104	-0.67538
331.156	-1.45677	332.104	-0.67333
331.156	-1.46429	332.104	-0.67129
331.156	-1.47183	332.104	-0.66924
331.156	-1.47936	332.104	-0.6672
331.156	-1.48689	332.104	-0.66515
331.156	-1.49461	332.104	-0.66311
331.157	-1.50233	332.104	-0.66106
331.157	-1.51005	332.104	-0.65902
331.157	-1.51777	332.105	-0.65697
331.157	-1.52548	332.105	-0.65472
331.157	-1.53321	332.105	-0.65244
331.157	-1.54092	332.105	-0.65017
331.158	-1.54864	332.105	-0.64789
331.158	-1.55636	332.105	-0.64561
331.158	-1.56409	332.105	-0.64333
331.158	-1.57181	332.105	-0.64106
331.158	-1.57953	332.105	-0.63878
331.158	-1.58725	332.106	-0.6365
331.158	-1.59497	332.106	-0.63423
331.159	-1.60269	332.106	-0.63195
331.159	-1.6104	332.106	-0.62967
331.159	-1.61813	332.106	-0.6274
331.159	-1.62584	332.106	-0.62512
331.159	-1.63356	332.106	-0.62284
331.159	-1.64128	332.106	-0.62056
331.159	-1.64903	332.106	-0.61829
331.16	-1.6568	332.106	-0.61601
331.16	-1.66456	332.106	-0.61373
331.16	-1.67232	332.107	-0.61146
331.16	-1.68005	332.107	-0.60918
331.16	-1.68783	332.107	-0.6069
331.16	-1.69559	332.107	-0.60462
331.161	-1.70334	332.107	-0.60235
331.161	-1.71109	332.107	-0.60007
331.161	-1.71884	332.107	-0.59775
331.161	-1.72659	332.107	-0.59543
331.161	-1.73434	332.107	-0.59311
331.161	-1.74209	332.108	-0.59078
331.161	-1.74981	332.108	-0.58846
331.162	-1.75758	332.108	-0.58614
331.162	-1.76532	332.108	-0.58382
331.162	-1.77306	332.108	-0.5815
331.162	-1.7808	332.108	-0.57918
331.162	-1.78854	332.108	-0.57686
331.162	-1.79628	332.108	-0.57454
331.162	-1.80383	332.108	-0.57222
331.163	-1.81121	332.108	-0.56989
331.163	-1.81857	332.108	-0.56757
331.163	-1.82597	332.109	-0.56525
331.163	-1.83335	332.109	-0.56293
331.163	-1.84072	332.109	-0.56061
331.163	-1.8481	332.109	-0.55829
331.163	-1.85548	332.109	-0.55597
331.164	-1.86285	332.109	-0.55365
331.164	-1.87023	332.109	-0.55133
331.164	-1.8776	332.109	-0.54901
331.164	-1.88495	332.109	-0.54668
331.164	-1.89235	332.11	-0.54436
331.164	-1.89972	332.11	-0.54207
331.165	-1.90708	332.11	-0.53987
331.165	-1.91445	332.11	-0.53768
331.165	-1.92182	332.11	-0.53549
331.165	-1.92918	332.11	-0.53329
331.165	-1.93655	332.11	-0.5311
331.165	-1.94392	332.11	-0.5289
331.165	-1.95116	332.11	-0.52671
331.166	-1.95795	332.11	-0.52451
331.166	-1.96478	332.111	-0.52232
331.166	-1.97159	332.111	-0.52013
331.166	-1.97841	332.111	-0.51793
331.166	-1.98522	332.111	-0.51574
331.166	-1.99203	332.111	-0.51354
331.166	-1.99884	332.111	-0.51135
331.167	-2.00565	332.111	-0.50915
331.167	-2.01247	332.111	-0.50696
331.167	-2.01928	332.111	-0.50477
331.167	-2.02609	332.111	-0.50257
331.167	-2.0329	332.111	-0.50038
331.167	-2.03971	332.112	-0.49818
331.168	-2.04653	332.112	-0.49599
331.168	-2.05334	332.112	-0.4938
331.168	-2.06015	332.112	-0.4916
331.168	-2.06696	332.112	-0.48941
331.168	-2.07378	332.112	-0.4874
331.168	-2.08059	332.112	-0.4857
331.168	-2.0874	332.112	-0.48401
331.169	-2.09365	332.112	-0.48231
331.169	-2.09983	332.113	-0.48062
331.169	-2.106	332.113	-0.47893
331.169	-2.11218	332.113	-0.47723
331.169	-2.11835	332.113	-0.47554
331.169	-2.12453	332.113	-0.47384
331.17	-2.1307	332.113	-0.47215
331.17	-2.13686	332.113	-0.47046
331.17	-2.14305	332.113	-0.46876
331.17	-2.14922	332.113	-0.46707
331.17	-2.15539	332.113	-0.46537
331.17	-2.16156	332.113	-0.46368
331.17	-2.16773	332.114	-0.46198
331.171	-2.1739	332.114	-0.46029
331.171	-2.18007	332.114	-0.4586
331.171	-2.18624	332.114	-0.4569
331.171	-2.19241	332.114	-0.45521
331.171	-2.19854	332.114	-0.45351
331.171	-2.20473	332.114	-0.45182
331.171	-2.21089	332.114	-0.45012
331.172	-2.21667	332.114	-0.44843
331.172	-2.22209	332.115	-0.44674
331.172	-2.22751	332.115	-0.44542
331.172	-2.23293	332.115	-0.44444
331.172	-2.23835	332.115	-0.44345
331.172	-2.24377	332.115	-0.44247
331.173	-2.24916	332.115	-0.44149
331.173	-2.2546	332.115	-0.44051
331.173	-2.26001	332.115	-0.43952
331.173	-2.26542	332.115	-0.43854
331.173	-2.27082	332.115	-0.43756
331.173	-2.27623	332.115	-0.43657
331.173	-2.28164	332.116	-0.43559
331.174	-2.28705	332.116	-0.43461
331.174	-2.29246	332.116	-0.43362
331.174	-2.29785	332.116	-0.43264
331.174	-2.30327	332.116	-0.43166
331.174	-2.30868	332.116	-0.43068
331.174	-2.31408	332.116	-0.42969
331.174	-2.31948	332.116	-0.42871
331.175	-2.32483	332.116	-0.42773
331.175	-2.3295	332.116	-0.42674
331.175	-2.33418	332.117	-0.42576
331.175	-2.33886	332.117	-0.42478
331.175	-2.34354	332.117	-0.4238
331.175	-2.34822	332.117	-0.42281
331.175	-2.3529	332.117	-0.42183
331.176	-2.35758	332.117	-0.42156
331.176	-2.36226	332.117	-0.4216
331.176	-2.36693	332.117	-0.42164
331.176	-2.37161	332.117	-0.42168
331.176	-2.37629	332.118	-0.42172
331.176	-2.38097	332.118	-0.42176
331.177	-2.38565	332.118	-0.4218
331.177	-2.39033	332.118	-0.42184
331.177	-2.39501	332.118	-0.42188
331.177	-2.39969	332.118	-0.42192
331.177	-2.40437	332.118	-0.42196
331.177	-2.40905	332.118	-0.422
331.177	-2.41373	332.118	-0.42204
331.178	-2.41841	332.118	-0.42208
331.178	-2.42264	332.118	-0.42212
331.178	-2.4266	332.119	-0.42216
331.178	-2.43055	332.119	-0.4222
331.178	-2.4345	332.119	-0.42224
331.178	-2.43845	332.119	-0.42228
331.178	-2.4424	332.119	-0.42232
331.179	-2.44636	332.119	-0.42236
331.179	-2.45031	332.119	-0.4224
331.179	-2.45426	332.119	-0.42244
331.179	-2.45821	332.119	-0.42248
331.179	-2.46216	332.12	-0.42252
331.179	-2.4661	332.12	-0.42364
331.18	-2.47007	332.12	-0.42493
331.18	-2.47401	332.12	-0.42623
331.18	-2.47796	332.12	-0.42752
331.18	-2.48191	332.12	-0.42881
331.18	-2.48585	332.12	-0.4301
331.18	-2.4898	332.12	-0.4314
331.18	-2.49375	332.12	-0.43269
331.181	-2.4977	332.12	-0.43398
331.181	-2.50154	332.12	-0.43528
331.181	-2.50473	332.121	-0.43657
331.181	-2.50795	332.121	-0.43786
331.181	-2.51116	332.121	-0.43916
331.181	-2.51436	332.121	-0.44045
331.182	-2.51757	332.121	-0.44174
331.182	-2.52077	332.121	-0.44303
331.182	-2.52398	332.121	-0.44433
331.182	-2.52718	332.121	-0.44562
331.182	-2.53039	332.121	-0.44691
331.182	-2.53357	332.122	-0.44821
331.182	-2.53679	332.122	-0.4495
331.183	-2.53999	332.122	-0.45079
331.183	-2.54319	332.122	-0.45209
331.183	-2.54639	332.122	-0.45338
331.183	-2.54959	332.122	-0.4547
331.183	-2.55279	332.122	-0.45721
331.183	-2.55599	332.122	-0.45973
331.183	-2.55919	332.122	-0.46225
331.184	-2.56237	332.122	-0.46477
331.184	-2.56558	332.123	-0.46729
331.184	-2.56843	332.123	-0.46981
331.184	-2.57105	332.123	-0.47232
331.184	-2.57366	332.123	-0.47484
331.184	-2.57628	332.123	-0.47736
331.185	-2.5789	332.123	-0.47988
331.185	-2.58152	332.123	-0.4824
331.185	-2.58414	332.123	-0.48491
331.185	-2.58676	332.123	-0.48743
331.185	-2.58937	332.123	-0.48995
331.185	-2.59199	332.123	-0.49247
331.185	-2.59461	332.124	-0.49499
331.186	-2.59722	332.124	-0.49751
331.186	-2.59984	332.124	-0.50002
331.186	-2.60246	332.124	-0.50254
331.186	-2.60507	332.124	-0.50506
331.186	-2.60769	332.124	-0.50758
331.186	-2.61031	332.124	-0.5101
331.186	-2.61292	332.124	-0.51261
331.187	-2.61554	332.124	-0.51513
331.187	-2.61816	332.125	-0.51787
331.187	-2.62077	332.125	-0.5216
331.187	-2.62277	332.125	-0.52533
331.187	-2.62477	332.125	-0.52906
331.187	-2.62677	332.125	-0.53278
331.188	-2.62877	332.125	-0.53651
331.188	-2.63077	332.125	-0.54024
331.188	-2.63277	332.125	-0.54397
331.188	-2.63477	332.125	-0.54769
331.188	-2.63677	332.125	-0.55142
331.188	-2.63877	332.125	-0.55515
331.188	-2.64077	332.126	-0.55888
331.189	-2.64277	332.126	-0.5626
331.189	-2.64478	332.126	-0.56633
331.189	-2.64678	332.126	-0.57006
331.189	-2.64878	332.126	-0.57379
331.189	-2.65078	332.126	-0.57752
331.189	-2.65278	332.126	-0.58124
331.189	-2.65478	332.126	-0.58497
331.19	-2.65678	332.126	-0.5887
331.19	-2.65879	332.127	-0.59243
331.19	-2.66079	332.127	-0.59615
331.19	-2.6625	332.127	-0.59988
331.19	-2.66378	332.127	-0.60361
331.19	-2.66506	332.127	-0.60734
331.19	-2.66634	332.127	-0.61141
331.191	-2.66762	332.127	-0.61615
331.191	-2.6689	332.127	-0.62089
331.191	-2.67018	332.127	-0.62562
331.191	-2.67146	332.127	-0.63036
331.191	-2.67274	332.127	-0.6351
331.191	-2.67402	332.128	-0.63983
331.192	-2.67531	332.128	-0.64457
331.192	-2.67659	332.128	-0.6493
331.192	-2.67787	332.128	-0.65404
331.192	-2.67915	332.128	-0.65878
331.192	-2.68043	332.128	-0.66351
331.192	-2.68171	332.128	-0.66825
331.192	-2.68299	332.128	-0.67299
331.193	-2.68427	332.128	-0.67772
331.193	-2.68555	332.128	-0.68246
331.193	-2.68683	332.129	-0.68719
331.193	-2.68811	332.129	-0.69193
331.193	-2.68873	332.129	-0.69667
331.193	-2.68921	332.129	-0.7014
331.193	-2.68969	332.129	-0.70614
331.194	-2.69017	332.129	-0.71088
331.194	-2.69065	332.129	-0.71561
331.194	-2.69113	332.129	-0.72035
331.194	-2.69161	332.129	-0.72509
331.194	-2.69209	332.13	-0.7302
331.194	-2.69257	332.13	-0.73568
331.195	-2.69305	332.13	-0.74116
331.195	-2.69353	332.13	-0.74663
331.195	-2.69401	332.13	-0.75211
331.195	-2.69449	332.13	-0.75759
331.195	-2.69497	332.13	-0.76307
331.195	-2.69545	332.13	-0.76855
331.195	-2.69593	332.13	-0.77402
331.196	-2.69641	332.13	-0.7795
331.196	-2.6969	332.13	-0.78498
331.196	-2.69738	332.131	-0.79046
331.196	-2.69786	332.131	-0.79594
331.196	-2.69817	332.131	-0.80141
331.196	-2.69784	332.131	-0.80689
331.197	-2.69751	332.131	-0.81237
331.197	-2.69718	332.131	-0.81785
331.197	-2.69684	332.131	-0.82333
331.197	-2.69651	332.131	-0.8288
331.197	-2.69618	332.131	-0.83428
331.197	-2.69585	332.132	-0.83976
331.197	-2.69552	332.132	-0.84524
331.198	-2.69519	332.132	-0.85072
331.198	-2.69486	332.132	-0.8562
331.198	-2.69453	332.132	-0.86167
331.198	-2.6942	332.132	-0.86729
331.198	-2.69386	332.132	-0.87298
331.198	-2.69353	332.132	-0.87866
331.198	-2.6932	332.132	-0.88435
331.199	-2.69287	332.132	-0.89003
331.199	-2.69254	332.132	-0.89571
331.199	-2.69221	332.133	-0.9014
331.199	-2.69188	332.133	-0.90708
331.199	-2.69155	332.133	-0.91277
331.199	-2.69072	332.133	-0.91845
331.2	-2.68945	332.133	-0.92414
331.2	-2.68818	332.133	-0.92982
331.2	-2.68691	332.133	-0.93551
331.2	-2.68564	332.133	-0.94119
331.2	-2.68437	332.133	-0.94688
331.2	-2.6831	332.134	-0.95256
331.2	-2.68183	332.134	-0.95825
331.201	-2.68057	332.134	-0.96393
331.201	-2.6793	332.134	-0.96962
331.201	-2.67803	332.134	-0.9753
331.201	-2.67677	332.134	-0.98099
331.201	-2.6755	332.134	-0.98667
331.201	-2.67423	332.134	-0.99236
331.201	-2.67296	332.134	-0.99804
331.202	-2.6717	332.134	-1.00373
331.202	-2.67043	332.135	-1.00918
331.202	-2.66917	332.135	-1.01459
331.202	-2.6679	332.135	-1.02
331.202	-2.66663	332.135	-1.02541
331.202	-2.66537	332.135	-1.03083
331.202	-2.66314	332.135	-1.03624
331.203	-2.66071	332.135	-1.04165
331.203	-2.65829	332.135	-1.04706
331.203	-2.65586	332.135	-1.05247
331.203	-2.65343	332.135	-1.05788
331.203	-2.651	332.135	-1.06329
331.203	-2.64858	332.136	-1.0687
331.204	-2.64614	332.136	-1.07411
331.204	-2.64372	332.136	-1.07952
331.204	-2.64129	332.136	-1.08493
331.204	-2.63886	332.136	-1.09034
331.204	-2.63644	332.136	-1.09575
331.204	-2.63401	332.136	-1.10116
331.204	-2.63158	332.136	-1.10657
331.205	-2.62916	332.136	-1.11198
331.205	-2.62674	332.137	-1.11739
331.205	-2.62431	332.137	-1.1228
331.205	-2.62189	332.137	-1.12821
331.205	-2.61946	332.137	-1.13363
331.205	-2.61704	332.137	-1.13904
331.205	-2.61454	332.137	-1.14361
331.206	-2.6107	332.137	-1.14819
331.206	-2.60685	332.137	-1.15276
331.206	-2.60301	332.137	-1.15733
331.206	-2.59917	332.137	-1.16191
331.206	-2.59536	332.137	-1.16648
331.206	-2.5915	332.138	-1.17106
331.207	-2.58766	332.138	-1.17563
331.207	-2.58383	332.138	-1.1802
331.207	-2.58	332.138	-1.18478
331.207	-2.57616	332.138	-1.18935
331.207	-2.57233	332.138	-1.19393
331.207	-2.5685	332.138	-1.1985
331.207	-2.56466	332.138	-1.20307
331.208	-2.56085	332.138	-1.20765
331.208	-2.557	332.139	-1.21222
331.208	-2.55317	332.139	-1.2168
331.208	-2.54934	332.139	-1.22137
331.208	-2.54552	332.139	-1.22594
331.208	-2.54169	332.139	-1.23052
331.209	-2.53786	332.139	-1.23509
331.209	-2.53372	332.139	-1.23967
331.209	-2.52835	332.139	-1.24424
331.209	-2.52299	332.139	-1.24882
331.209	-2.51764	332.139	-1.25318
331.209	-2.51227	332.139	-1.25643
331.209	-2.50691	332.14	-1.25968
331.21	-2.50155	332.14	-1.26293
331.21	-2.49619	332.14	-1.26618
331.21	-2.49083	332.14	-1.26943
331.21	-2.48547	332.14	-1.27268
331.21	-2.48012	332.14	-1.27592
331.21	-2.47476	332.14	-1.27917
331.21	-2.46939	332.14	-1.28242
331.211	-2.46403	332.14	-1.28567
331.211	-2.45867	332.14	-1.28892
331.211	-2.45331	332.141	-1.29217
331.211	-2.44795	332.141	-1.29542
331.211	-2.44259	332.141	-1.29867
331.211	-2.43722	332.141	-1.30192
331.212	-2.43186	332.141	-1.30517
331.212	-2.4265	332.141	-1.30842
331.212	-2.42058	332.141	-1.31167
331.212	-2.41346	332.141	-1.31492
331.212	-2.40637	332.141	-1.31817
331.212	-2.39926	332.142	-1.32142
331.212	-2.39215	332.142	-1.32467
331.213	-2.38505	332.142	-1.32792
331.213	-2.37794	332.142	-1.33117
331.213	-2.37083	332.142	-1.33387
331.213	-2.36372	332.142	-1.3354
331.213	-2.35661	332.142	-1.33694
331.213	-2.34949	332.142	-1.33848
331.213	-2.34239	332.142	-1.34001
331.214	-2.33528	332.142	-1.34155
331.214	-2.32816	332.142	-1.34309
331.214	-2.32105	332.143	-1.34462
331.214	-2.31394	332.143	-1.34616
331.214	-2.30682	332.143	-1.3477
331.214	-2.29971	332.143	-1.34923
331.214	-2.2926	332.143	-1.35077
331.215	-2.28548	332.143	-1.35231
331.215	-2.27837	332.143	-1.35384
331.215	-2.2704	332.143	-1.35538
331.215	-2.26144	332.143	-1.35692
331.215	-2.25248	332.144	-1.35845
331.215	-2.24352	332.144	-1.35999
331.216	-2.23456	332.144	-1.36153
331.216	-2.2256	332.144	-1.36306
331.216	-2.21664	332.144	-1.3646
331.216	-2.20768	332.144	-1.36614
331.216	-2.19873	332.144	-1.36767
331.216	-2.18976	332.144	-1.36921
331.216	-2.18081	332.144	-1.37075
331.217	-2.17185	332.144	-1.37132
331.217	-2.16289	332.144	-1.37086
331.217	-2.15393	332.145	-1.3704
331.217	-2.14497	332.145	-1.36994
331.217	-2.13601	332.145	-1.36948
331.217	-2.12706	332.145	-1.36902
331.217	-2.1181	332.145	-1.36856
331.218	-2.10914	332.145	-1.36811
331.218	-2.10018	332.145	-1.36765
331.218	-2.09122	332.145	-1.36719
331.218	-2.08111	332.145	-1.36673
331.218	-2.07026	332.146	-1.36627
331.218	-2.0594	332.146	-1.36581
331.219	-2.04855	332.146	-1.36535
331.219	-2.0377	332.146	-1.3649
331.219	-2.02684	332.146	-1.36444
331.219	-2.01598	332.146	-1.36398
331.219	-2.00514	332.146	-1.36352
331.219	-1.99428	332.146	-1.36306
331.219	-1.98343	332.146	-1.3626
331.22	-1.97257	332.146	-1.36214
331.22	-1.96172	332.147	-1.36168
331.22	-1.95086	332.147	-1.36123
331.22	-1.94	332.147	-1.36077
331.22	-1.92915	332.147	-1.36031
331.22	-1.91829	332.147	-1.35842
331.221	-1.90744	332.147	-1.35577
331.221	-1.89658	332.147	-1.35311
331.221	-1.88573	332.147	-1.35045
331.221	-1.87487	332.147	-1.34779
331.221	-1.86402	332.147	-1.34513
331.221	-1.85185	332.147	-1.34247
331.221	-1.83928	332.148	-1.33981
331.222	-1.8267	332.148	-1.33715
331.222	-1.81412	332.148	-1.3345
331.222	-1.80158	332.148	-1.33184
331.222	-1.78898	332.148	-1.32918
331.222	-1.77642	332.148	-1.32652
331.222	-1.76386	332.148	-1.32386
331.222	-1.75129	332.148	-1.3212
331.223	-1.73873	332.148	-1.31854
331.223	-1.72616	332.149	-1.31589
331.223	-1.7136	332.149	-1.31323
331.223	-1.70103	332.149	-1.31057
331.223	-1.68854	332.149	-1.30791
331.223	-1.67592	332.149	-1.30525
331.224	-1.66337	332.149	-1.30259
331.224	-1.65083	332.149	-1.29993
331.224	-1.63829	332.149	-1.29727
331.224	-1.62575	332.149	-1.29462
331.224	-1.61321	332.149	-1.29022
331.224	-1.60067	332.149	-1.28542
331.224	-1.58674	332.15	-1.28063
331.225	-1.57262	332.15	-1.27583
331.225	-1.5586	332.15	-1.27103
331.225	-1.54443	332.15	-1.26623
331.225	-1.53035	332.15	-1.26143
331.225	-1.51626	332.15	-1.25663
331.225	-1.50218	332.15	-1.25183
331.225	-1.4881	332.15	-1.24703
331.226	-1.47401	332.15	-1.24224
331.226	-1.45993	332.151	-1.23744
331.226	-1.44585	332.151	-1.23264
331.226	-1.43181	332.151	-1.22784
331.226	-1.41769	332.151	-1.22304
331.226	-1.40362	332.151	-1.21824
331.226	-1.38955	332.151	-1.21344
331.227	-1.37549	332.151	-1.20864
331.227	-1.36142	332.151	-1.20385
331.227	-1.34735	332.151	-1.19905
331.227	-1.33329	332.151	-1.19425
331.227	-1.31922	332.151	-1.18945
331.227	-1.30515	332.152	-1.18465
331.228	-1.29007	332.152	-1.17985
331.228	-1.27487	332.152	-1.17505
331.228	-1.2597	332.152	-1.16836
331.228	-1.24452	332.152	-1.1616
331.228	-1.22935	332.152	-1.15485
331.228	-1.21418	332.152	-1.1481
331.228	-1.199	332.152	-1.14135
331.229	-1.18383	332.152	-1.1346
331.229	-1.16866	332.152	-1.12785
331.229	-1.15348	332.153	-1.1211
331.229	-1.13833	332.153	-1.11435
331.229	-1.12314	332.153	-1.1076
331.229	-1.10798	332.153	-1.10085
331.229	-1.09281	332.153	-1.09409
331.23	-1.07764	332.153	-1.08734
331.23	-1.06247	332.153	-1.08059
331.23	-1.04731	332.153	-1.07384
331.23	-1.03214	332.153	-1.06709
331.23	-1.01697	332.154	-1.06034
331.23	-1.00182	332.154	-1.05359
331.231	-0.98664	332.154	-1.04684
331.231	-0.97087	332.154	-1.04009
331.231	-0.95505	332.154	-1.03334
331.231	-0.93924	332.154	-1.02659
331.231	-0.92343	332.154	-1.01983
331.231	-0.90762	332.154	-1.01308
331.231	-0.89181	332.154	-1.00612
331.232	-0.876	332.154	-0.99781
331.232	-0.86018	332.154	-0.98913
331.232	-0.8444	332.155	-0.98104
331.232	-0.82857	332.155	-0.97262
331.232	-0.81277	332.155	-0.96419
331.232	-0.79697	332.155	-0.95577
331.233	-0.78117	332.155	-0.94734
331.233	-0.76536	332.155	-0.93892
331.233	-0.74956	332.155	-0.93049
331.233	-0.73376	332.155	-0.92207
331.233	-0.71796	332.155	-0.91365
331.233	-0.70221	332.156	-0.90522
331.233	-0.68637	332.156	-0.8968
331.234	-0.67058	332.156	-0.88838
331.234	-0.6548	332.156	-0.87996
331.234	-0.63893	332.156	-0.87153
331.234	-0.62307	332.156	-0.86311
331.234	-0.6072	332.156	-0.85469
331.234	-0.59133	332.156	-0.84627
331.234	-0.57546	332.156	-0.83785
331.235	-0.55959	332.156	-0.82948
331.235	-0.54377	332.156	-0.82103
331.235	-0.52787	332.157	-0.81262
331.235	-0.51202	332.157	-0.80422
331.235	-0.49616	332.157	-0.79513
331.235	-0.48031	332.157	-0.78556
331.236	-0.46446	332.157	-0.776
331.236	-0.44861	332.157	-0.76644
331.236	-0.43275	332.157	-0.75687
331.236	-0.4169	332.157	-0.7473
331.236	-0.40106	332.157	-0.73774
331.236	-0.3852	332.158	-0.72818
331.236	-0.36935	332.158	-0.71861
331.237	-0.3535	332.158	-0.70905
331.237	-0.33765	332.158	-0.69948
331.237	-0.3218	332.158	-0.68992
331.237	-0.30631	332.158	-0.68035
331.237	-0.29087	332.158	-0.67079
331.237	-0.27543	332.158	-0.66122
331.237	-0.25998	332.158	-0.65168
331.238	-0.24453	332.158	-0.6421
331.238	-0.2291	332.159	-0.63254
331.238	-0.21365	332.159	-0.62298
331.238	-0.19821	332.159	-0.61343
331.238	-0.18276	332.159	-0.60387
331.238	-0.16731	332.159	-0.59431
331.238	-0.15187	332.159	-0.58475
331.239	-0.13642	332.159	-0.57519
331.239	-0.12098	332.159	-0.56562
331.239	-0.10553	332.159	-0.5554
331.239	-0.09009	332.159	-0.54519
331.239	-0.07464	332.159	-0.53498
331.239	-0.05919	332.16	-0.52477
331.24	-0.04375	332.16	-0.51456
331.24	-0.0283	332.16	-0.50435
331.24	-0.01285	332.16	-0.49414
331.24	0.00259	332.16	-0.48393
331.24	0.01727	332.16	-0.47371
331.24	0.03177	332.16	-0.46351
331.24	0.04628	332.16	-0.45329
331.241	0.06078	332.16	-0.44308
331.241	0.07529	332.161	-0.43287
331.241	0.08979	332.161	-0.42266
331.241	0.1043	332.161	-0.41244
331.241	0.11881	332.161	-0.40223
331.241	0.13331	332.161	-0.39202
331.241	0.14782	332.161	-0.38181
331.242	0.16233	332.161	-0.37166
331.242	0.17683	332.161	-0.3614
331.242	0.19134	332.161	-0.35121
331.242	0.20585	332.161	-0.34102
331.242	0.22035	332.161	-0.33083
331.242	0.23486	332.162	-0.32064
331.243	0.24936	332.162	-0.31044
331.243	0.26387	332.162	-0.30022
331.243	0.27837	332.162	-0.29001
331.243	0.29288	332.162	-0.27981
331.243	0.30739	332.162	-0.26959
331.243	0.32087	332.162	-0.25938
331.243	0.33405	332.162	-0.24918
331.244	0.34722	332.162	-0.23897
331.244	0.3604	332.163	-0.22876
331.244	0.37357	332.163	-0.21855
331.244	0.38675	332.163	-0.20835
331.244	0.39993	332.163	-0.19814
331.244	0.4131	332.163	-0.18793
331.245	0.42628	332.163	-0.17772
331.245	0.43945	332.163	-0.16751
331.245	0.45266	332.163	-0.15731
331.245	0.46581	332.163	-0.1471
331.245	0.479	332.163	-0.13689
331.245	0.49218	332.163	-0.12668
331.245	0.50537	332.164	-0.11647
331.246	0.51856	332.164	-0.10626
331.246	0.53174	332.164	-0.09605
331.246	0.54493	332.164	-0.08587
331.246	0.55811	332.164	-0.07564
331.246	0.5713	332.164	-0.06544
331.246	0.58448	332.164	-0.05558
331.246	0.59667	332.164	-0.04581
331.247	0.60846	332.164	-0.03603
331.247	0.62026	332.164	-0.02625
331.247	0.63205	332.165	-0.01647
331.247	0.64384	332.165	-0.0067
331.247	0.65563	332.165	0.00308
331.247	0.66743	332.165	0.01284
331.248	0.67922	332.165	0.02263
331.248	0.69091	332.165	0.0324
331.248	0.70277	332.165	0.04217
331.248	0.71453	332.165	0.05194
331.248	0.72629	332.165	0.06172
331.248	0.73805	332.166	0.07149
331.248	0.74981	332.166	0.08126
331.249	0.76157	332.166	0.09103
331.249	0.77333	332.166	0.10079
331.249	0.78509	332.166	0.11057
331.249	0.79672	332.166	0.12034
331.249	0.80858	332.166	0.1301
331.249	0.8203	332.166	0.13987
331.249	0.83202	332.166	0.14964
331.25	0.84273	332.166	0.1594
331.25	0.85286	332.166	0.16917
331.25	0.86299	332.167	0.1788
331.25	0.87312	332.167	0.18761
331.25	0.88325	332.167	0.1964
331.25	0.89338	332.167	0.20523
331.25	0.90347	332.167	0.21404
331.251	0.91362	332.167	0.22285
331.251	0.92374	332.167	0.23165
331.251	0.93386	332.167	0.24046
331.251	0.94398	332.167	0.24927
331.251	0.9541	332.168	0.25807
331.251	0.96422	332.168	0.26688
331.252	0.97433	332.168	0.27566
331.252	0.98445	332.168	0.28449
331.252	0.99457	332.168	0.29329
331.252	1.00473	332.168	0.30208
331.252	1.01482	332.168	0.31088
331.252	1.02495	332.168	0.31968
331.252	1.03509	332.168	0.32848
331.253	1.04522	332.168	0.33728
331.253	1.05469	332.168	0.34608
331.253	1.06336	332.169	0.35488
331.253	1.07203	332.169	0.36368
331.253	1.0807	332.169	0.37248
331.253	1.08939	332.169	0.38127
331.253	1.09804	332.169	0.39007
331.254	1.10672	332.169	0.39828
331.254	1.1154	332.169	0.40571
331.254	1.12407	332.169	0.41315
331.254	1.13275	332.169	0.42059
331.254	1.14143	332.17	0.42803
331.254	1.1501	332.17	0.43542
331.255	1.15878	332.17	0.44289
331.255	1.16746	332.17	0.45031
331.255	1.17612	332.17	0.45774
331.255	1.18481	332.17	0.46516
331.255	1.19348	332.17	0.47258
331.255	1.20215	332.17	0.48
331.255	1.21083	332.17	0.48743
331.256	1.2195	332.17	0.49485
331.256	1.22817	332.171	0.50227
331.256	1.23649	332.171	0.50966
331.256	1.24392	332.171	0.51711
331.256	1.25135	332.171	0.52452
331.256	1.25877	332.171	0.53193
331.257	1.26621	332.171	0.53935
331.257	1.27364	332.171	0.54676
331.257	1.28107	332.171	0.55417
331.257	1.2885	332.171	0.56158
331.257	1.29592	332.171	0.569
331.257	1.30335	332.171	0.57645
331.257	1.31078	332.172	0.58275
331.258	1.31821	332.172	0.58856
331.258	1.32564	332.172	0.59436
331.258	1.33307	332.172	0.60017
331.258	1.3405	332.172	0.60597
331.258	1.34793	332.172	0.61177
331.258	1.35536	332.172	0.61758
331.258	1.36279	332.172	0.62338
331.259	1.37022	332.172	0.62919
331.259	1.37765	332.173	0.63502
331.259	1.38508	332.173	0.64081
331.259	1.39239	332.173	0.64662
331.259	1.3989	332.173	0.65243
331.259	1.40539	332.173	0.65824
331.26	1.41189	332.173	0.66406
331.26	1.41839	332.173	0.66987
331.26	1.42489	332.173	0.67568
331.26	1.43139	332.173	0.6815
331.26	1.43789	332.173	0.68731
331.26	1.44439	332.173	0.69312
331.26	1.45089	332.174	0.69893
331.261	1.4574	332.174	0.70475
331.261	1.46389	332.174	0.71056
331.261	1.4704	332.174	0.71637
331.261	1.4769	332.174	0.72218
331.261	1.4834	332.174	0.72629
331.261	1.4899	332.174	0.73026
331.261	1.4964	332.174	0.73422
331.262	1.50291	332.174	0.73816
331.262	1.50941	332.175	0.74215
331.262	1.51591	332.175	0.74611
331.262	1.52241	332.175	0.75007
331.262	1.52891	332.175	0.75403
331.262	1.53473	332.175	0.75798
331.262	1.54052	332.175	0.76194
331.263	1.54631	332.175	0.7659
331.263	1.55211	332.175	0.76986
331.263	1.5579	332.175	0.77381
331.263	1.56369	332.175	0.77778
331.263	1.56948	332.175	0.78173
331.263	1.57527	332.176	0.78569
331.264	1.58105	332.176	0.78965
331.264	1.58685	332.176	0.7936
331.264	1.59264	332.176	0.79756
331.264	1.59843	332.176	0.80151
331.264	1.60422	332.176	0.80547
331.264	1.61001	332.176	0.80942
331.264	1.6158	332.176	0.81337
331.265	1.62159	332.176	0.81733
331.265	1.62738	332.176	0.821
331.265	1.63314	332.177	0.82299
331.265	1.63895	332.177	0.82497
331.265	1.64473	332.177	0.82695
331.265	1.65051	332.177	0.82893
331.265	1.65605	332.177	0.83091
331.266	1.66154	332.177	0.8329
331.266	1.66702	332.177	0.83488
331.266	1.6725	332.177	0.83686
331.266	1.67799	332.177	0.83884
331.266	1.68347	332.178	0.84082
331.266	1.68893	332.178	0.8428
331.267	1.69443	332.178	0.84478
331.267	1.69991	332.178	0.84677
331.267	1.70538	332.178	0.84875
331.267	1.71086	332.178	0.85073
331.267	1.71634	332.178	0.85271
331.267	1.72181	332.178	0.8547
331.267	1.72729	332.178	0.85668
331.268	1.73277	332.178	0.85866
331.268	1.73825	332.178	0.86064
331.268	1.74372	332.179	0.86263
331.268	1.7492	332.179	0.86461
331.268	1.75467	332.179	0.8666
331.268	1.76015	332.179	0.86858
331.269	1.76562	332.179	0.86995
331.269	1.77099	332.179	0.87003
331.269	1.77628	332.179	0.8701
331.269	1.78157	332.179	0.87017
331.269	1.78686	332.179	0.87025
331.269	1.79217	332.18	0.87032
331.269	1.79745	332.18	0.87039
331.27	1.80275	332.18	0.87047
331.27	1.80804	332.18	0.87054
331.27	1.81334	332.18	0.87061
331.27	1.81864	332.18	0.87069
331.27	1.82393	332.18	0.87076
331.27	1.82923	332.18	0.87083
331.27	1.83453	332.18	0.87091
331.271	1.83982	332.18	0.87098
331.271	1.84513	332.18	0.87105
331.271	1.85042	332.181	0.87113
331.271	1.85572	332.181	0.8712
331.271	1.86102	332.181	0.87128
331.271	1.86632	332.181	0.87135
331.272	1.87162	332.181	0.87142
331.272	1.87692	332.181	0.8715
331.272	1.88211	332.181	0.87157
331.272	1.88714	332.181	0.87164
331.272	1.89215	332.181	0.87172
331.272	1.8972	332.182	0.87088
331.272	1.90222	332.182	0.86904
331.273	1.90725	332.182	0.86719
331.273	1.91227	332.182	0.86535
331.273	1.9173	332.182	0.8635
331.273	1.92232	332.182	0.86165
331.273	1.92735	332.182	0.85981
331.273	1.93237	332.182	0.85797
331.273	1.9374	332.182	0.85612
331.274	1.94239	332.182	0.85427
331.274	1.94744	332.183	0.85243
331.274	1.95245	332.183	0.85058
331.274	1.95746	332.183	0.84873
331.274	1.96248	332.183	0.84689
331.274	1.96749	332.183	0.84504
331.274	1.9725	332.183	0.84319
331.275	1.97751	332.183	0.84135
331.275	1.98253	332.183	0.8395
331.275	1.98747	332.183	0.83765
331.275	1.99203	332.183	0.83581
331.275	1.99665	332.183	0.83396
331.275	2.00124	332.184	0.83212
331.276	2.00582	332.184	0.83027
331.276	2.01041	332.184	0.82842
331.276	2.01499	332.184	0.82657
331.276	2.01957	332.184	0.82361
331.276	2.02416	332.184	0.81996
331.276	2.02874	332.184	0.81631
331.276	2.03331	332.184	0.81266
331.277	2.03791	332.184	0.80901
331.277	2.04249	332.185	0.80536
331.277	2.04707	332.185	0.80171
331.277	2.05165	332.185	0.79806
331.277	2.05623	332.185	0.7944
331.277	2.06081	332.185	0.79075
331.277	2.06539	332.185	0.7871
331.278	2.06997	332.185	0.78345
331.278	2.07455	332.185	0.7798
331.278	2.07915	332.185	0.77615
331.278	2.08371	332.185	0.7725
331.278	2.0877	332.185	0.76885
331.278	2.09158	332.186	0.7652
331.279	2.09545	332.186	0.76155
331.279	2.09933	332.186	0.75792
331.279	2.1032	332.186	0.75425
331.279	2.10708	332.186	0.75061
331.279	2.11095	332.186	0.74696
331.279	2.11482	332.186	0.74332
331.279	2.11872	332.186	0.73968
331.28	2.12258	332.186	0.73603
331.28	2.12646	332.187	0.73117
331.28	2.13034	332.187	0.72596
331.28	2.13422	332.187	0.72075
331.28	2.1381	332.187	0.71555
331.28	2.14198	332.187	0.71034
331.281	2.14586	332.187	0.70513
331.281	2.14974	332.187	0.69993
331.281	2.15362	332.187	0.69472
331.281	2.1575	332.187	0.68951
331.281	2.16138	332.187	0.68431
331.281	2.16526	332.188	0.6791
331.281	2.16854	332.188	0.6739
331.282	2.17132	332.188	0.66869
331.282	2.17409	332.188	0.66348
331.282	2.17687	332.188	0.65828
331.282	2.17964	332.188	0.65307
331.282	2.18242	332.188	0.64786
331.282	2.18519	332.188	0.64265
331.282	2.18797	332.188	0.63745
331.283	2.19075	332.188	0.63224
331.283	2.19352	332.188	0.62703
331.283	2.1963	332.189	0.62182
331.283	2.19907	332.189	0.61661
331.283	2.20185	332.189	0.61141
331.283	2.20462	332.189	0.6062
331.284	2.2074	332.189	0.59981
331.284	2.21017	332.189	0.59329
331.284	2.21294	332.189	0.58676
331.284	2.21572	332.189	0.58023
331.284	2.21849	332.189	0.57371
331.284	2.22127	332.19	0.56718
331.284	2.22404	332.19	0.56066
331.285	2.22641	332.19	0.55412
331.285	2.22762	332.19	0.5476
331.285	2.22883	332.19	0.54107
331.285	2.23003	332.19	0.53454
331.285	2.23124	332.19	0.52801
331.285	2.23245	332.19	0.52148
331.285	2.23366	332.19	0.51495
331.286	2.23486	332.19	0.50842
331.286	2.23607	332.19	0.50189
331.286	2.23728	332.191	0.49536
331.286	2.23849	332.191	0.48884
331.286	2.23969	332.191	0.4823
331.286	2.2409	332.191	0.47577
331.286	2.24211	332.191	0.46924
331.287	2.24331	332.191	0.46271
331.287	2.24452	332.191	0.45618
331.287	2.24572	332.191	0.44965
331.287	2.24693	332.191	0.44309
331.287	2.24814	332.192	0.4355
331.287	2.24934	332.192	0.42797
331.288	2.25055	332.192	0.42035
331.288	2.25175	332.192	0.41278
331.288	2.25108	332.192	0.40521
331.288	2.25026	332.192	0.39764
331.288	2.24945	332.192	0.39007
331.288	2.24863	332.192	0.3825
331.288	2.24781	332.192	0.37494
331.289	2.24699	332.192	0.36737
331.289	2.24617	332.192	0.35982
331.289	2.24535	332.193	0.35223
331.289	2.24454	332.193	0.34467
331.289	2.24372	332.193	0.33711
331.289	2.2429	332.193	0.32954
331.289	2.24208	332.193	0.32198
331.29	2.24126	332.193	0.31442
331.29	2.24045	332.193	0.30686
331.29	2.23963	332.193	0.29929
331.29	2.23881	332.193	0.29173
331.29	2.23799	332.193	0.28413
331.29	2.23717	332.194	0.27659
331.291	2.23636	332.194	0.26902
331.291	2.23554	332.194	0.26144
331.291	2.23472	332.194	0.25378
331.291	2.23268	332.194	0.24551
331.291	2.22961	332.194	0.23723
331.291	2.22654	332.194	0.22895
331.291	2.22347	332.194	0.22068
331.292	2.22039	332.194	0.2124
331.292	2.21732	332.195	0.20417
331.292	2.21425	332.195	0.19586
331.292	2.21118	332.195	0.1876
331.292	2.20811	332.195	0.17933
331.292	2.20504	332.195	0.17107
331.293	2.20196	332.195	0.16281
331.293	2.1989	332.195	0.15454
331.293	2.19582	332.195	0.14628
331.293	2.19275	332.195	0.13801
331.293	2.18968	332.195	0.12971
331.293	2.1866	332.195	0.12147
331.293	2.18353	332.196	0.1132
331.294	2.18046	332.196	0.10492
331.294	2.17739	332.196	0.09664
331.294	2.17431	332.196	0.08836
331.294	2.17123	332.196	0.08009
331.294	2.16777	332.196	0.07181
331.294	2.16212	332.196	0.06353
331.294	2.15646	332.196	0.05525
331.295	2.15081	332.196	0.0469
331.295	2.14516	332.197	0.03823
331.295	2.1395	332.197	0.02956
331.295	2.13385	332.197	0.02089
331.295	2.1282	332.197	0.01222
331.295	2.12254	332.197	0.00355
331.296	2.11688	332.197	-0.00512
331.296	2.11123	332.197	-0.01378
331.296	2.10558	332.197	-0.02245
331.296	2.09992	332.197	-0.0311
331.296	2.09426	332.197	-0.03978
331.296	2.08861	332.197	-0.04845
331.296	2.08295	332.198	-0.05711
331.297	2.07729	332.198	-0.06577
331.297	2.07164	332.198	-0.07443
331.297	2.06599	332.198	-0.0831
331.297	2.06033	332.198	-0.09176
331.297	2.05467	332.198	-0.10042
331.297	2.04902	332.198	-0.10908
331.297	2.04135	332.198	-0.11777
331.298	2.03317	332.198	-0.12641
331.298	2.02498	332.199	-0.13508
331.298	2.01679	332.199	-0.14375
331.298	2.00861	332.199	-0.15242
331.298	2.00042	332.199	-0.16109
331.298	1.99228	332.199	-0.16975
331.299	1.98406	332.199	-0.17839
331.299	1.97589	332.199	-0.18704
331.299	1.96772	332.199	-0.19568
331.299	1.95954	332.199	-0.20432
331.299	1.95137	332.199	-0.21297
331.299	1.9432	332.2	-0.22161
331.299	1.93503	332.2	-0.23025
331.3	1.92685	332.2	-0.23889
331.3	1.91868	332.2	-0.24753
[truncated: 58,001 more rows]

## Sheet: Panel d
Time (h)	H2O2 (mmol/g)	Dev. Std.
0	0	0
1	0.5	0.004
2	1.27	0.029
3	2.13	0.055
4	2.9	0.031

## Sheet: Panel e
Conditions	H2O2 (mmol/g)	H2O2 (mmol/g)	H2O2 (mmol/g)
all	2.92409	2.86943	2.9004
no sacrificial	0.1514	0.1583	0.155
N2	0	0	0
dark	0	0	0
no DSACl	0	0	0
