# Supplementary material for: Supramolecular dye polymers for aggregation-induced photocatalysis
Source: Nat Chem. 2026 May 18;18(8):1372–82. doi: 10.1038/s41557-026-02151-4 (PMC13423815; doi:10.1038/s41557-026-02151-4)
Supplement: Supplementary file 6 — Unprocessed spectra, unprocessed dot plots, analysis with statistical errors and Stern–Volmer analysis. [file 41557_2026_2151_MOESM6_ESM.xlsx]

## Sheet: Panel b
Wavelength (nm)	0 s	Wavelength (nm)	10 s	Wavelength (nm)	40 s	Wavelength (nm)	50 s	Wavelength (nm)	60 s	Wavelength (nm)	70 s	Wavelength (nm)	100 s	Wavelength (nm)	120 s
799.998	0.41153	799.998	0.40235	799.998	0.38981	799.998	0.40398	799.998	0.40016	799.998	0.40744	799.998	0.41929	799.998	0.42158
798.989	0.41428	798.989	0.40307	798.989	0.39423	798.989	0.40538	798.989	0.40315	798.989	0.40648	798.989	0.42314	798.989	0.42029
798.015	0.41495	798.015	0.40455	798.015	0.40043	798.015	0.40735	798.015	0.40432	798.015	0.41129	798.015	0.4237	798.015	0.42518
797.005	0.41251	797.005	0.4005	797.005	0.39446	797.005	0.40088	797.005	0.4036	797.005	0.41169	797.005	0.42384	797.005	0.4203
795.995	0.41079	795.995	0.40376	795.995	0.39502	795.995	0.40225	795.995	0.39968	795.995	0.41144	795.995	0.41932	795.995	0.42405
794.985	0.41565	794.985	0.40638	794.985	0.39925	794.985	0.40798	794.985	0.40794	794.985	0.41421	794.985	0.42641	794.985	0.42708
794.009	0.41389	794.009	0.40474	794.009	0.39845	794.009	0.40924	794.009	0.40823	794.009	0.41006	794.009	0.4289	794.009	0.42966
792.997	0.41707	792.997	0.41079	792.997	0.40425	792.997	0.40973	792.997	0.40865	792.997	0.41462	792.997	0.43208	792.997	0.43162
791.986	0.41908	791.986	0.40676	791.986	0.4048	791.986	0.41041	791.986	0.4099	791.986	0.41443	791.986	0.43332	791.986	0.4265
791.009	0.41847	791.009	0.41051	791.009	0.40181	791.009	0.41332	791.009	0.41123	791.009	0.41558	791.009	0.43055	791.009	0.43177
789.996	0.41683	789.996	0.40887	789.996	0.40604	789.996	0.41652	789.996	0.40983	789.996	0.41696	789.996	0.42844	789.996	0.435
788.983	0.41782	788.983	0.41038	788.983	0.40556	788.983	0.41286	788.983	0.41025	788.983	0.42277	788.983	0.43237	788.983	0.42985
788.005	0.42105	788.005	0.41047	788.005	0.41042	788.005	0.41324	788.005	0.41595	788.005	0.41695	788.005	0.43999	788.005	0.43014
786.991	0.42306	786.991	0.41317	786.991	0.4087	786.991	0.4181	786.991	0.41522	786.991	0.42185	786.991	0.43213	786.991	0.43386
786.012	0.41916	786.012	0.41462	786.012	0.40773	786.012	0.41024	786.012	0.41237	786.012	0.42307	786.012	0.42798	786.012	0.43334
784.998	0.42249	784.998	0.41611	784.998	0.41321	784.998	0.41932	784.998	0.41668	784.998	0.42649	784.998	0.43094	784.998	0.43598
783.983	0.42273	783.983	0.41626	783.983	0.40691	783.983	0.41555	783.983	0.41542	783.983	0.41978	783.983	0.4366	783.983	0.43792
783.003	0.42597	783.003	0.41282	783.003	0.40972	783.003	0.41535	783.003	0.42284	783.003	0.42929	783.003	0.43603	783.003	0.44074
781.987	0.42324	781.987	0.41854	781.987	0.41528	781.987	0.41953	781.987	0.41833	781.987	0.4276	781.987	0.43797	781.987	0.43895
781.006	0.42855	781.006	0.41918	781.006	0.41346	781.006	0.41817	781.006	0.42372	781.006	0.42803	781.006	0.43941	781.006	0.44476
779.99	0.42814	779.99	0.41549	779.99	0.41289	779.99	0.42048	779.99	0.41937	779.99	0.42437	779.99	0.43816	779.99	0.4389
779.008	0.42359	779.008	0.41489	779.008	0.41238	779.008	0.41894	779.008	0.42109	779.008	0.42973	779.008	0.43618	779.008	0.44108
777.991	0.42964	777.991	0.42119	777.991	0.41426	777.991	0.42344	777.991	0.42335	777.991	0.4325	777.991	0.44171	777.991	0.44623
777.009	0.43122	777.009	0.42369	777.009	0.41684	777.009	0.42712	777.009	0.42508	777.009	0.43124	777.009	0.4425	777.009	0.44308
775.991	0.43232	775.991	0.42197	775.991	0.41875	775.991	0.4267	775.991	0.4278	775.991	0.43026	775.991	0.44743	775.991	0.44349
775.008	0.43251	775.008	0.42214	775.008	0.42014	775.008	0.43127	775.008	0.42788	775.008	0.4304	775.008	0.44472	775.008	0.44812
773.989	0.43512	773.989	0.42702	773.989	0.42088	773.989	0.4297	773.989	0.43139	773.989	0.44014	773.989	0.45215	773.989	0.4495
773.005	0.43756	773.005	0.43036	773.005	0.42448	773.005	0.43167	773.005	0.42966	773.005	0.43676	773.005	0.44939	773.005	0.44868
771.986	0.43215	771.986	0.42938	771.986	0.42142	771.986	0.429	771.986	0.42793	771.986	0.43603	771.986	0.4487	771.986	0.44899
771.001	0.43931	771.001	0.43137	771.001	0.42304	771.001	0.43415	771.001	0.43261	771.001	0.4388	771.001	0.45561	771.001	0.45265
770.016	0.43652	770.016	0.42954	770.016	0.42637	770.016	0.43241	770.016	0.43464	770.016	0.44208	770.016	0.44878	770.016	0.4531
768.995	0.43784	768.995	0.43045	768.995	0.42304	768.995	0.43158	768.995	0.43883	768.995	0.44337	768.995	0.4548	768.995	0.45562
768.01	0.43797	768.01	0.43119	768.01	0.42811	768.01	0.43481	768.01	0.44076	768.01	0.43963	768.01	0.45544	768.01	0.45764
766.988	0.44129	766.988	0.43269	766.988	0.43036	766.988	0.43632	766.988	0.44039	766.988	0.4447	766.988	0.45951	766.988	0.4612
766.002	0.44075	766.002	0.43508	766.002	0.43078	766.002	0.44084	766.002	0.44186	766.002	0.44517	766.002	0.46083	766.002	0.46156
765.015	0.44247	765.015	0.43444	765.015	0.43373	765.015	0.44389	765.015	0.4417	765.015	0.44649	765.015	0.46153	765.015	0.46202
763.992	0.44071	763.992	0.43463	763.992	0.43357	763.992	0.4399	763.992	0.44294	763.992	0.44837	763.992	0.46167	763.992	0.46735
763.005	0.44489	763.005	0.43696	763.005	0.43674	763.005	0.44608	763.005	0.44918	763.005	0.45188	763.005	0.46855	763.005	0.4689
762.017	0.44723	762.017	0.43151	762.017	0.43814	762.017	0.44516	762.017	0.44677	762.017	0.45038	762.017	0.46969	762.017	0.47024
760.993	0.44773	760.993	0.43609	760.993	0.43971	760.993	0.45011	760.993	0.44705	760.993	0.45627	760.993	0.46758	760.993	0.4753
760.004	0.44772	760.004	0.44006	760.004	0.43538	760.004	0.4517	760.004	0.45052	760.004	0.45617	760.004	0.47185	760.004	0.47533
759.015	0.44831	759.015	0.44056	759.015	0.4412	759.015	0.4506	759.015	0.45244	759.015	0.46081	759.015	0.47362	759.015	0.47896
757.99	0.44834	757.99	0.44047	757.99	0.44125	757.99	0.44908	757.99	0.4504	757.99	0.46118	757.99	0.47761	757.99	0.48056
757.001	0.44762	757.001	0.43957	757.001	0.44265	757.001	0.45364	757.001	0.45466	757.001	0.46393	757.001	0.4825	757.001	0.48225
756.011	0.45282	756.011	0.44283	756.011	0.44322	756.011	0.45406	756.011	0.45744	756.011	0.46393	756.011	0.47953	756.011	0.48529
754.985	0.44988	754.985	0.44382	754.985	0.44478	754.985	0.45614	754.985	0.45974	754.985	0.47164	754.985	0.48662	754.985	0.48635
753.994	0.45105	753.994	0.44634	753.994	0.44518	753.994	0.45803	753.994	0.46152	753.994	0.46784	753.994	0.48584	753.994	0.48582
753.003	0.45196	753.003	0.44646	753.003	0.44964	753.003	0.4642	753.003	0.46411	753.003	0.47477	753.003	0.49032	753.003	0.49549
752.011	0.4552	752.011	0.44512	752.011	0.4528	752.011	0.46585	752.011	0.46259	752.011	0.47734	752.011	0.48968	752.011	0.49627
750.984	0.45439	750.984	0.44892	750.984	0.45362	750.984	0.46688	750.984	0.47007	750.984	0.47741	750.984	0.49141	750.984	0.49537
749.991	0.45624	749.991	0.44878	749.991	0.45448	749.991	0.46569	749.991	0.47356	749.991	0.47969	749.991	0.49822	749.991	0.49938
748.999	0.45901	748.999	0.44999	748.999	0.45472	748.999	0.47023	748.999	0.47394	748.999	0.48532	748.999	0.49834	748.999	0.50077
748.006	0.45703	748.006	0.45073	748.006	0.45544	748.006	0.47048	748.006	0.47075	748.006	0.48087	748.006	0.50003	748.006	0.50207
747.012	0.45937	747.012	0.45113	747.012	0.46016	747.012	0.47531	747.012	0.47773	747.012	0.48514	747.012	0.50653	747.012	0.50987
745.983	0.46085	745.983	0.45281	745.983	0.45961	745.983	0.47177	745.983	0.47844	745.983	0.48852	745.983	0.50486	745.983	0.51071
744.989	0.46482	744.989	0.45409	744.989	0.45838	744.989	0.47713	744.989	0.48168	744.989	0.49264	744.989	0.50913	744.989	0.51211
743.995	0.4611	743.995	0.45652	743.995	0.46362	743.995	0.47561	743.995	0.48465	743.995	0.49216	743.995	0.51195	743.995	0.51592
743	0.46376	743	0.45523	743	0.46702	743	0.48008	743	0.4844	743	0.49756	743	0.5132	743	0.52049
742.005	0.46567	742.005	0.45924	742.005	0.46794	742.005	0.47873	742.005	0.48578	742.005	0.50118	742.005	0.51271	742.005	0.51851
741.009	0.46891	741.009	0.4604	741.009	0.46674	741.009	0.48079	741.009	0.49091	741.009	0.50065	741.009	0.51975	741.009	0.52596
740.013	0.47066	740.013	0.46206	740.013	0.47152	740.013	0.48361	740.013	0.49129	740.013	0.50255	740.013	0.52154	740.013	0.52761
739.017	0.46791	739.017	0.46018	739.017	0.46825	739.017	0.48175	739.017	0.49208	739.017	0.50122	739.017	0.52412	739.017	0.52332
737.985	0.4698	737.985	0.46158	737.985	0.47007	737.985	0.48898	737.985	0.49546	737.985	0.50415	737.985	0.52291	737.985	0.52753
736.988	0.47153	736.988	0.46121	736.988	0.47179	736.988	0.48915	736.988	0.49264	736.988	0.50516	736.988	0.52581	736.988	0.52814
735.991	0.47573	735.991	0.46236	735.991	0.47406	735.991	0.49179	735.991	0.49608	735.991	0.50664	735.991	0.52665	735.991	0.5316
734.993	0.47469	734.993	0.4626	734.993	0.47631	734.993	0.4913	734.993	0.49889	734.993	0.5075	734.993	0.52981	734.993	0.53375
733.995	0.47721	733.995	0.46641	733.995	0.47527	733.995	0.49279	733.995	0.49913	733.995	0.50966	733.995	0.53152	733.995	0.53641
732.997	0.47596	732.997	0.46816	732.997	0.47863	732.997	0.49254	732.997	0.49969	732.997	0.51185	732.997	0.52983	732.997	0.53421
731.998	0.47679	731.998	0.46636	731.998	0.47786	731.998	0.49502	731.998	0.50139	731.998	0.50981	731.998	0.53515	731.998	0.53692
730.999	0.47975	730.999	0.46988	730.999	0.48204	730.999	0.49742	730.999	0.50318	730.999	0.51303	730.999	0.53535	730.999	0.53953
730	0.48024	730	0.46964	730	0.48055	730	0.49803	730	0.50521	730	0.51351	730	0.53455	730	0.5392
729	0.48156	729	0.47048	729	0.48322	729	0.49781	729	0.50648	729	0.51373	729	0.53626	729	0.53743
728	0.4828	728	0.47173	728	0.48364	728	0.50041	728	0.50379	728	0.51469	728	0.5365	728	0.54044
727	0.48334	727	0.47409	727	0.4836	727	0.50004	727	0.50616	727	0.51607	727	0.53901	727	0.54322
725.999	0.48431	725.999	0.4741	725.999	0.48373	725.999	0.50125	725.999	0.50751	725.999	0.51666	725.999	0.53817	725.999	0.54269
724.998	0.4849	724.998	0.47573	724.998	0.48426	724.998	0.50351	724.998	0.50674	724.998	0.51625	724.998	0.53992	724.998	0.54122
723.997	0.48598	723.997	0.47788	723.997	0.48506	723.997	0.50172	723.997	0.50612	723.997	0.51885	723.997	0.53894	723.997	0.54174
722.995	0.48785	722.995	0.47854	722.995	0.48685	722.995	0.50478	722.995	0.51034	722.995	0.52117	722.995	0.54025	722.995	0.5442
721.993	0.48906	721.993	0.47969	721.993	0.48814	721.993	0.50556	721.993	0.51094	721.993	0.5225	721.993	0.54118	721.993	0.54205
720.991	0.48947	720.991	0.48218	720.991	0.48987	720.991	0.50754	720.991	0.51052	720.991	0.51948	720.991	0.54186	720.991	0.54514
719.988	0.49311	719.988	0.48168	719.988	0.49144	719.988	0.50776	719.988	0.51192	719.988	0.5219	719.988	0.54267	719.988	0.5451
718.985	0.49227	718.985	0.48235	718.985	0.49334	718.985	0.50817	718.985	0.51333	718.985	0.5243	718.985	0.54188	718.985	0.54827
718.017	0.49487	718.017	0.48415	718.017	0.49273	718.017	0.50717	718.017	0.51359	718.017	0.52296	718.017	0.54367	718.017	0.5439
717.014	0.49558	717.014	0.48704	717.014	0.4948	717.014	0.51026	717.014	0.51751	717.014	0.5239	717.014	0.54484	717.014	0.54615
716.009	0.49526	716.009	0.48538	716.009	0.49449	716.009	0.50987	716.009	0.51554	716.009	0.52382	716.009	0.54552	716.009	0.54767
715.005	0.49551	715.005	0.48877	715.005	0.49511	715.005	0.51225	715.005	0.51835	715.005	0.52709	715.005	0.54683	715.005	0.54873
714	0.49819	714	0.4869	714	0.49601	714	0.5131	714	0.51857	714	0.52737	714	0.547	714	0.54895
712.995	0.50037	712.995	0.4921	712.995	0.49971	712.995	0.51523	712.995	0.51924	712.995	0.5301	712.995	0.5483	712.995	0.55194
711.99	0.50184	711.99	0.49204	711.99	0.50156	711.99	0.51702	711.99	0.52174	711.99	0.53147	711.99	0.55072	711.99	0.55338
710.984	0.50139	710.984	0.49149	710.984	0.49937	710.984	0.51588	710.984	0.52265	710.984	0.53205	710.984	0.55151	710.984	0.55606
710.014	0.50345	710.014	0.49159	710.014	0.50215	710.014	0.51989	710.014	0.52243	710.014	0.53206	710.014	0.5513	710.014	0.558
709.007	0.50499	709.007	0.49471	709.007	0.50488	709.007	0.51877	709.007	0.52453	709.007	0.5341	709.007	0.55473	709.007	0.55883
708	0.50635	708	0.495	708	0.5053	708	0.52192	708	0.52659	708	0.53846	708	0.55707	708	0.55891
706.993	0.50737	706.993	0.49752	706.993	0.50628	706.993	0.52033	706.993	0.52753	706.993	0.536	706.993	0.55635	706.993	0.56363
705.986	0.50848	705.986	0.49713	705.986	0.50647	705.986	0.52493	705.986	0.5314	705.986	0.53933	705.986	0.561	705.986	0.56246
705.014	0.50921	705.014	0.49775	705.014	0.50881	705.014	0.52662	705.014	0.53212	705.014	0.54289	705.014	0.56341	705.014	0.56472
704.006	0.51025	704.006	0.49951	704.006	0.51192	704.006	0.52714	704.006	0.53443	704.006	0.54395	704.006	0.56396	704.006	0.5683
702.998	0.50953	702.998	0.50173	702.998	0.51199	702.998	0.53008	702.998	0.53457	702.998	0.54537	702.998	0.56905	702.998	0.57355
701.989	0.51233	701.989	0.50474	701.989	0.5139	701.989	0.53249	701.989	0.53712	701.989	0.549	701.989	0.57053	701.989	0.57501
701.016	0.51382	701.016	0.5053	701.016	0.51536	701.016	0.53383	701.016	0.54211	701.016	0.55235	701.016	0.57235	701.016	0.57745
700.006	0.51536	700.006	0.50533	700.006	0.51893	700.006	0.53589	700.006	0.54424	700.006	0.55496	700.006	0.57796	700.006	0.58128
698.997	0.51637	698.997	0.50558	698.997	0.51674	698.997	0.53846	698.997	0.54514	698.997	0.55561	698.997	0.57754	698.997	0.5828
697.987	0.51743	697.987	0.50786	697.987	0.51859	697.987	0.53988	697.987	0.54609	697.987	0.55836	697.987	0.58307	697.987	0.58753
697.012	0.52031	697.012	0.50908	697.012	0.52378	697.012	0.54399	697.012	0.54968	697.012	0.56219	697.012	0.58579	697.012	0.59279
696.002	0.52037	696.002	0.51012	696.002	0.52368	696.002	0.54664	696.002	0.55084	696.002	0.56444	696.002	0.59016	696.002	0.59521
694.991	0.52282	694.991	0.51104	694.991	0.52897	694.991	0.54839	694.991	0.55692	694.991	0.56877	694.991	0.59575	694.991	0.6014
694.015	0.52396	694.015	0.51246	694.015	0.52632	694.015	0.54952	694.015	0.55976	694.015	0.56987	694.015	0.59966	694.015	0.60203
693.004	0.52281	693.004	0.51228	693.004	0.53177	693.004	0.55545	693.004	0.56352	693.004	0.57502	693.004	0.60339	693.004	0.61077
691.992	0.52055	691.992	0.51479	691.992	0.53262	691.992	0.55753	691.992	0.56754	691.992	0.57869	691.992	0.60249	691.992	0.61451
691.015	0.5264	691.015	0.51518	691.015	0.53598	691.015	0.55928	691.015	0.56736	691.015	0.58389	691.015	0.61124	691.015	0.62144
690.003	0.52756	690.003	0.51547	690.003	0.54032	690.003	0.55879	690.003	0.574	690.003	0.58663	690.003	0.61782	690.003	0.62183
688.99	0.52643	688.99	0.51817	688.99	0.53946	688.99	0.56559	688.99	0.57519	688.99	0.592	688.99	0.6209	688.99	0.63083
688.013	0.52881	688.013	0.51963	688.013	0.54194	688.013	0.56857	688.013	0.57797	688.013	0.59818	688.013	0.62366	688.013	0.63323
686.999	0.52986	686.999	0.52016	686.999	0.54515	686.999	0.56951	686.999	0.5822	686.999	0.59893	686.999	0.6319	686.999	0.6398
685.985	0.53492	685.985	0.52273	685.985	0.54854	685.985	0.57452	685.985	0.58855	685.985	0.60325	685.985	0.63415	685.985	0.64282
685.007	0.53275	685.007	0.52561	685.007	0.54886	685.007	0.57472	685.007	0.5914	685.007	0.60597	685.007	0.63793	685.007	0.64667
683.992	0.53479	683.992	0.52564	683.992	0.55373	683.992	0.57996	683.992	0.59392	683.992	0.61097	683.992	0.64623	683.992	0.65182
683.014	0.53787	683.014	0.52667	683.014	0.55449	683.014	0.58152	683.014	0.59699	683.014	0.61384	683.014	0.65087	683.014	0.66427
681.999	0.54024	681.999	0.52772	681.999	0.55744	681.999	0.58816	681.999	0.60004	681.999	0.6195	681.999	0.6574	681.999	0.66626
680.983	0.53951	680.983	0.52731	680.983	0.55891	680.983	0.58979	680.983	0.60633	680.983	0.62269	680.983	0.65718	680.983	0.67199
680.003	0.54049	680.003	0.53114	680.003	0.56011	680.003	0.59343	680.003	0.60725	680.003	0.62889	680.003	0.66137	680.003	0.6758
678.987	0.54041	678.987	0.53378	678.987	0.56154	678.987	0.59653	678.987	0.61169	678.987	0.63143	678.987	0.66709	678.987	0.68186
678.007	0.5437	678.007	0.53194	678.007	0.56577	678.007	0.59881	678.007	0.6146	678.007	0.63247	678.007	0.67143	678.007	0.68588
676.99	0.54587	676.99	0.53311	676.99	0.56596	676.99	0.6009	676.99	0.6185	676.99	0.63923	676.99	0.67451	676.99	0.69034
676.01	0.54342	676.01	0.5345	676.01	0.56932	676.01	0.60342	676.01	0.61934	676.01	0.63958	676.01	0.67871	676.01	0.69072
674.992	0.54962	674.992	0.53643	674.992	0.56763	674.992	0.60755	674.992	0.62312	674.992	0.64516	674.992	0.68214	674.992	0.69498
674.011	0.5469	674.011	0.53661	674.011	0.57155	674.011	0.60895	674.011	0.62625	674.011	0.6493	674.011	0.68612	674.011	0.70439
672.993	0.55069	672.993	0.53868	672.993	0.57253	672.993	0.61117	672.993	0.62812	672.993	0.65178	672.993	0.69179	672.993	0.70633
672.011	0.55162	672.011	0.53839	672.011	0.57667	672.011	0.61369	672.011	0.6327	672.011	0.65825	672.011	0.69493	672.011	0.71281
670.992	0.55134	670.992	0.53984	670.992	0.58094	670.992	0.61811	670.992	0.63499	670.992	0.6584	670.992	0.69905	670.992	0.71811
670.009	0.55452	670.009	0.5432	670.009	0.57852	670.009	0.62005	670.009	0.63788	670.009	0.66318	670.009	0.70328	670.009	0.72247
668.99	0.55484	668.99	0.54464	668.99	0.58165	668.99	0.62159	668.99	0.64212	668.99	0.66662	668.99	0.71021	668.99	0.7272
668.007	0.55673	668.007	0.54892	668.007	0.58393	668.007	0.62516	668.007	0.64592	668.007	0.66539	668.007	0.71283	668.007	0.72953
666.987	0.55697	666.987	0.54555	666.987	0.58726	666.987	0.62655	666.987	0.6469	666.987	0.67256	666.987	0.71211	666.987	0.72913
666.003	0.55776	666.003	0.54639	666.003	0.59096	666.003	0.62832	666.003	0.64822	666.003	0.67129	666.003	0.71591	666.003	0.73557
664.983	0.55863	664.983	0.55066	664.983	0.59159	664.983	0.62821	664.983	0.64981	664.983	0.67797	664.983	0.72326	664.983	0.73688
663.998	0.56311	663.998	0.54852	663.998	0.59373	663.998	0.63078	663.998	0.64728	663.998	0.67667	663.998	0.71648	663.998	0.73818
663.014	0.56275	663.014	0.5527	663.014	0.59335	663.014	0.6345	663.014	0.65577	663.014	0.67966	663.014	0.72728	663.014	0.74467
661.992	0.56331	661.992	0.55194	661.992	0.59684	661.992	0.63547	661.992	0.65576	661.992	0.68364	661.992	0.72539	661.992	0.74405
661.007	0.56619	661.007	0.55714	661.007	0.5984	661.007	0.63622	661.007	0.65949	661.007	0.68575	661.007	0.72762	661.007	0.74519
659.985	0.56852	659.985	0.55557	659.985	0.59871	659.985	0.64117	659.985	0.66063	659.985	0.68715	659.985	0.73039	659.985	0.74975
658.999	0.56918	658.999	0.5576	658.999	0.59994	658.999	0.64221	658.999	0.66201	658.999	0.68541	658.999	0.73405	658.999	0.75118
658.013	0.57131	658.013	0.56239	658.013	0.60453	658.013	0.64165	658.013	0.66591	658.013	0.69005	658.013	0.73636	658.013	0.75195
656.99	0.57072	656.99	0.56189	656.99	0.60217	656.99	0.64092	656.99	0.6661	656.99	0.69107	656.99	0.73379	656.99	0.75472
656.003	0.57305	656.003	0.56256	656.003	0.60683	656.003	0.64667	656.003	0.66671	656.003	0.69265	656.003	0.73573	656.003	0.75598
655.016	0.57423	655.016	0.56264	655.016	0.6085	655.016	0.64607	655.016	0.67128	655.016	0.69287	655.016	0.74384	655.016	0.75976
653.992	0.57558	653.992	0.56358	653.992	0.60662	653.992	0.64898	653.992	0.67103	653.992	0.69658	653.992	0.74101	653.992	0.76379
653.005	0.57759	653.005	0.56685	653.005	0.61233	653.005	0.65086	653.005	0.67359	653.005	0.70245	653.005	0.74428	653.005	0.76701
652.017	0.57993	652.017	0.56782	652.017	0.61175	652.017	0.6489	652.017	0.67375	652.017	0.70007	652.017	0.74558	652.017	0.76339
650.992	0.58166	650.992	0.5674	650.992	0.61396	650.992	0.65337	650.992	0.67735	650.992	0.70334	650.992	0.74882	650.992	0.77073
650.003	0.5812	650.003	0.57005	650.003	0.61089	650.003	0.6568	650.003	0.68504	650.003	0.70877	650.003	0.74961	650.003	0.77097
649.015	0.58452	649.015	0.57177	649.015	0.61684	649.015	0.66015	649.015	0.68306	649.015	0.70834	649.015	0.75665	649.015	0.77992
647.989	0.58459	647.989	0.5735	647.989	0.61803	647.989	0.66261	647.989	0.68541	647.989	0.71286	647.989	0.75894	647.989	0.7793
647	0.58372	647	0.57733	647	0.62095	647	0.66566	647	0.69037	647	0.72111	647	0.76579	647	0.78893
646.01	0.58444	646.01	0.5761	646.01	0.62327	646.01	0.667	646.01	0.69343	646.01	0.72055	646.01	0.7674	646.01	0.78872
644.983	0.59008	644.983	0.57708	644.983	0.62371	644.983	0.67002	644.983	0.69445	644.983	0.72756	644.983	0.77395	644.983	0.79117
643.993	0.58984	643.993	0.58042	643.993	0.6289	643.993	0.67297	643.993	0.69945	643.993	0.72577	643.993	0.77972	643.993	0.80015
643.003	0.59031	643.003	0.58214	643.003	0.63152	643.003	0.67871	643.003	0.70649	643.003	0.73107	643.003	0.78486	643.003	0.80814
642.012	0.59294	642.012	0.57863	642.012	0.63246	642.012	0.68044	642.012	0.70279	642.012	0.739	642.012	0.78973	642.012	0.81125
640.984	0.59776	640.984	0.58425	640.984	0.6364	640.984	0.68959	640.984	0.7133	640.984	0.74298	640.984	0.79421	640.984	0.81629
639.993	0.60048	639.993	0.58554	639.993	0.64045	639.993	0.69088	639.993	0.71841	639.993	0.74818	639.993	0.80186	639.993	0.82927
639.001	0.59634	639.001	0.58702	639.001	0.63978	639.001	0.69248	639.001	0.72241	639.001	0.75342	639.001	0.81479	639.001	0.84184
638.009	0.59953	638.009	0.58901	638.009	0.65042	638.009	0.69874	638.009	0.72815	638.009	0.76012	638.009	0.8194	638.009	0.84718
637.017	0.60018	637.017	0.59092	637.017	0.65395	637.017	0.69997	637.017	0.73451	637.017	0.7645	637.017	0.82589	637.017	0.85343
635.988	0.60668	635.988	0.59073	635.988	0.65137	635.988	0.70478	635.988	0.73666	635.988	0.77048	635.988	0.83617	635.988	0.8627
634.995	0.60486	634.995	0.5923	634.995	0.6538	634.995	0.71384	634.995	0.74526	634.995	0.77574	634.995	0.83726	634.995	0.86706
634.002	0.60626	634.002	0.59457	634.002	0.66002	634.002	0.71476	634.002	0.74801	634.002	0.78477	634.002	0.84344	634.002	0.87636
633.009	0.60908	633.009	0.59326	633.009	0.66291	633.009	0.71718	633.009	0.75432	633.009	0.7917	633.009	0.85449	633.009	0.88294
632.015	0.61063	632.015	0.59752	632.015	0.66394	632.015	0.72536	632.015	0.75786	632.015	0.79317	632.015	0.86079	632.015	0.89491
630.985	0.60851	630.985	0.59756	630.985	0.6647	630.985	0.72917	630.985	0.76178	630.985	0.8006	630.985	0.87159	630.985	0.90234
629.99	0.61176	629.99	0.59855	629.99	0.67151	629.99	0.73215	629.99	0.76646	629.99	0.80727	629.99	0.87267	629.99	0.90788
628.996	0.61243	628.996	0.60125	628.996	0.67882	628.996	0.73486	628.996	0.77519	628.996	0.81488	628.996	0.87839	628.996	0.91689
628.001	0.61332	628.001	0.60323	628.001	0.67385	628.001	0.73853	628.001	0.77939	628.001	0.81666	628.001	0.88339	628.001	0.92004
627.006	0.61646	627.006	0.60399	627.006	0.67845	627.006	0.74384	627.006	0.78008	627.006	0.82175	627.006	0.89196	627.006	0.92668
626.011	0.6185	626.011	0.6062	626.011	0.68298	626.011	0.74701	626.011	0.78648	626.011	0.82702	626.011	0.89189	626.011	0.93481
625.015	0.61947	625.015	0.60642	625.015	0.6832	625.015	0.74981	625.015	0.79116	625.015	0.83328	625.015	0.89804	625.015	0.93612
623.983	0.61919	623.983	0.60923	623.983	0.688	623.983	0.75269	623.983	0.79654	623.983	0.83855	623.983	0.90494	623.983	0.94352
622.987	0.62181	622.987	0.61072	622.987	0.69026	622.987	0.75711	622.987	0.79765	622.987	0.83842	622.987	0.91414	622.987	0.95087
621.99	0.62451	621.99	0.6082	621.99	0.69323	621.99	0.76121	621.99	0.80055	621.99	0.84549	621.99	0.91815	621.99	0.94999
620.994	0.62626	620.994	0.61413	620.994	0.69524	620.994	0.76355	620.994	0.80393	620.994	0.85115	620.994	0.92055	620.994	0.96852
619.997	0.62699	619.997	0.61501	619.997	0.69963	619.997	0.7647	619.997	0.8091	619.997	0.85187	619.997	0.92682	619.997	0.96541
619	0.62925	619	0.61604	619	0.69882	619	0.76871	619	0.81189	619	0.8595	619	0.93074	619	0.97449
618.002	0.63007	618.002	0.61585	618.002	0.70056	618.002	0.77045	618.002	0.81521	618.002	0.8601	618.002	0.94114	618.002	0.97262
617.004	0.63237	617.004	0.61928	617.004	0.70385	617.004	0.77531	617.004	0.82083	617.004	0.86823	617.004	0.93916	617.004	0.97907
616.006	0.63377	616.006	0.62043	616.006	0.70728	616.006	0.77859	616.006	0.82628	616.006	0.8737	616.006	0.94833	616.006	0.99541
615.008	0.63492	615.008	0.62377	615.008	0.70776	615.008	0.78369	615.008	0.82496	615.008	0.87217	615.008	0.95742	615.008	0.99792
614.01	0.63876	614.01	0.62471	614.01	0.71506	614.01	0.78725	614.01	0.83215	614.01	0.88069	614.01	0.96087	614.01	1.00327
613.011	0.64034	613.011	0.62723	613.011	0.7151	613.011	0.78833	613.011	0.836	613.011	0.87956	613.011	0.96082	613.011	1.00826
612.012	0.64261	612.012	0.62663	612.012	0.71778	612.012	0.79284	612.012	0.84288	612.012	0.88625	612.012	0.96691	612.012	1.00945
611.012	0.6426	611.012	0.62999	611.012	0.71993	611.012	0.79886	611.012	0.84254	611.012	0.88877	611.012	0.97185	611.012	1.01572
610.013	0.64418	610.013	0.63028	610.013	0.72237	610.013	0.79933	610.013	0.84265	610.013	0.89353	610.013	0.97455	610.013	1.02151
609.013	0.64576	609.013	0.63287	609.013	0.72516	609.013	0.7987	609.013	0.84917	609.013	0.89647	609.013	0.97841	609.013	1.02472
608.013	0.64881	608.013	0.63529	608.013	0.72612	608.013	0.80244	608.013	0.85289	608.013	0.90014	608.013	0.98334	608.013	1.02906
607.012	0.64963	607.012	0.63469	607.012	0.73007	607.012	0.8055	607.012	0.85619	607.012	0.90528	607.012	0.98636	607.012	1.0344
606.012	0.65268	606.012	0.63749	606.012	0.73103	606.012	0.80691	606.012	0.85586	606.012	0.9051	606.012	0.99188	606.012	1.03538
605.011	0.65205	605.011	0.63927	605.011	0.7337	605.011	0.81123	605.011	0.85824	605.011	0.90813	605.011	0.99676	605.011	1.041
604.009	0.65185	604.009	0.64066	604.009	0.73448	604.009	0.81049	604.009	0.86086	604.009	0.90819	604.009	0.99525	604.009	1.03802
603.008	0.65603	603.008	0.64302	603.008	0.73635	603.008	0.81578	603.008	0.86405	603.008	0.91291	603.008	0.99715	603.008	1.04791
602.006	0.65558	602.006	0.64582	602.006	0.73667	602.006	0.8159	602.006	0.86481	602.006	0.91414	602.006	0.99721	602.006	1.04529
601.004	0.65656	601.004	0.64608	601.004	0.74126	601.004	0.8159	601.004	0.86346	601.004	0.91492	601.004	0.99824	601.004	1.04575
600.002	0.66113	600.002	0.64631	600.002	0.74404	600.002	0.81823	600.002	0.86311	600.002	0.91323	600.002	1.00057	600.002	1.04497
598.999	0.66064	598.999	0.65148	598.999	0.74274	598.999	0.8189	598.999	0.86362	598.999	0.91607	598.999	1.00264	598.999	1.04635
597.997	0.66153	597.997	0.6515	597.997	0.74143	597.997	0.82192	597.997	0.86551	597.997	0.91752	597.997	0.99748	597.997	1.04435
596.994	0.66393	596.994	0.65088	596.994	0.74509	596.994	0.8192	596.994	0.86885	596.994	0.91659	596.994	0.99817	596.994	1.04557
595.99	0.66816	595.99	0.65588	595.99	0.7449	595.99	0.8229	595.99	0.86633	595.99	0.91569	595.99	0.99938	595.99	1.04478
594.987	0.67043	594.987	0.65717	594.987	0.74951	594.987	0.81951	594.987	0.87122	594.987	0.91991	594.987	0.99399	594.987	1.04655
593.983	0.67075	593.983	0.65744	593.983	0.74855	593.983	0.82297	593.983	0.86596	593.983	0.91278	593.983	1.00015	593.983	1.03957
593.016	0.67417	593.016	0.66034	593.016	0.75164	593.016	0.82168	593.016	0.863	593.016	0.91038	593.016	0.99855	593.016	1.04081
592.012	0.67503	592.012	0.66176	592.012	0.7511	592.012	0.82205	592.012	0.86401	592.012	0.91124	592.012	0.99681	592.012	1.0339
591.007	0.67592	591.007	0.66365	591.007	0.75125	591.007	0.82068	591.007	0.86659	591.007	0.91242	591.007	0.98948	591.007	1.02921
590.002	0.68073	590.002	0.66625	590.002	0.75106	590.002	0.81882	590.002	0.86311	590.002	0.91134	590.002	0.98568	590.002	1.03068
588.997	0.68146	588.997	0.66705	588.997	0.7532	588.997	0.81794	588.997	0.8635	588.997	0.90539	588.997	0.98733	588.997	1.02475
587.991	0.68307	587.991	0.66787	587.991	0.75269	587.991	0.82362	587.991	0.86355	587.991	0.90903	587.991	0.98407	587.991	1.02711
586.986	0.68448	586.986	0.67167	586.986	0.75445	586.986	0.82146	586.986	0.86312	586.986	0.90626	586.986	0.98149	586.986	1.0291
586.017	0.68544	586.017	0.67591	586.017	0.75406	586.017	0.82327	586.017	0.86522	586.017	0.91027	586.017	0.98199	586.017	1.02875
585.011	0.68717	585.011	0.67415	585.011	0.75568	585.011	0.82188	585.011	0.86239	585.011	0.90839	585.011	0.98464	585.011	1.01498
584.005	0.68894	584.005	0.67518	584.005	0.75611	584.005	0.82441	584.005	0.86594	584.005	0.90721	584.005	0.98116	584.005	1.02455
582.998	0.6938	582.998	0.67762	582.998	0.75589	582.998	0.82471	582.998	0.86903	582.998	0.90884	582.998	0.98478	582.998	1.02104
581.991	0.69308	581.991	0.6808	581.991	0.75713	581.991	0.8251	581.991	0.86201	581.991	0.90817	581.991	0.98253	581.991	1.02996
580.984	0.69603	580.984	0.68108	580.984	0.76409	580.984	0.82713	580.984	0.86823	580.984	0.91196	580.984	0.98722	580.984	1.02794
580.014	0.69758	580.014	0.68467	580.014	0.76333	580.014	0.8288	580.014	0.86627	580.014	0.91375	580.014	0.9842	580.014	1.02697
579.006	0.69928	579.006	0.68479	579.006	0.76322	579.006	0.82935	579.006	0.8705	579.006	0.9096	579.006	0.98913	579.006	1.02434
577.998	0.69989	577.998	0.68805	577.998	0.76258	577.998	0.83015	577.998	0.87024	577.998	0.9115	577.998	0.98837	577.998	1.02831
576.99	0.70234	576.99	0.6901	576.99	0.76392	576.99	0.83023	576.99	0.87206	576.99	0.9125	576.99	0.98949	576.99	1.03018
575.981	0.70459	575.981	0.69219	575.981	0.76748	575.981	0.83289	575.981	0.87384	575.981	0.91721	575.981	0.99069	575.981	1.03066
575.01	0.70859	575.01	0.69284	575.01	0.76975	575.01	0.8356	575.01	0.8753	575.01	0.91693	575.01	0.993	575.01	1.0291
574.001	0.70885	574.001	0.69597	574.001	0.77153	574.001	0.83284	574.001	0.87233	574.001	0.91986	574.001	0.9905	574.001	1.03796
572.992	0.7105	572.992	0.6956	572.992	0.77539	572.992	0.83696	572.992	0.87612	572.992	0.9224	572.992	0.99468	572.992	1.03528
571.983	0.71108	571.983	0.69762	571.983	0.77399	571.983	0.83772	571.983	0.87639	571.983	0.92051	571.983	0.99417	571.983	1.03499
571.01	0.71297	571.01	0.69846	571.01	0.77713	571.01	0.842	571.01	0.87656	571.01	0.9224	571.01	0.99648	571.01	1.03926
570	0.71834	570	0.70213	570	0.77676	570	0.84053	570	0.87963	570	0.92353	570	0.99896	570	1.03744
568.99	0.71783	568.99	0.70387	568.99	0.78067	568.99	0.8475	568.99	0.88245	568.99	0.92345	568.99	1.00266	568.99	1.04065
568.017	0.72112	568.017	0.70774	568.017	0.78028	568.017	0.84603	568.017	0.88541	568.017	0.93053	568.017	1.00501	568.017	1.03881
567.007	0.7234	567.007	0.707	567.007	0.78374	567.007	0.84664	567.007	0.88275	567.007	0.93049	567.007	1.00026	567.007	1.04628
565.996	0.72658	565.996	0.7132	565.996	0.78425	565.996	0.84779	565.996	0.88748	565.996	0.93164	565.996	1.00293	565.996	1.0458
564.984	0.72375	564.984	0.71172	564.984	0.78976	564.984	0.84544	564.984	0.88697	564.984	0.93176	564.984	1.00216	564.984	1.0447
564.01	0.72844	564.01	0.71598	564.01	0.78938	564.01	0.85	564.01	0.88758	564.01	0.93397	564.01	1.0044	564.01	1.04577
562.999	0.73231	562.999	0.71693	562.999	0.79022	562.999	0.85156	562.999	0.89006	562.999	0.93294	562.999	1.0054	562.999	1.04927
561.987	0.73214	561.987	0.7182	561.987	0.78991	561.987	0.85534	561.987	0.89427	561.987	0.93801	561.987	1.00514	561.987	1.04936
561.012	0.73551	561.012	0.7214	561.012	0.79281	561.012	0.85422	561.012	0.89333	561.012	0.93494	561.012	1.00586	561.012	1.04795
560	0.73804	560	0.72261	560	0.79466	560	0.85948	560	0.89323	560	0.93686	560	1.01091	560	1.04816
558.987	0.73853	558.987	0.72498	558.987	0.79384	558.987	0.85718	558.987	0.89561	558.987	0.93552	558.987	1.00987	558.987	1.04763
558.012	0.7412	558.012	0.72821	558.012	0.79876	558.012	0.85766	558.012	0.89531	558.012	0.93906	558.012	1.01042	558.012	1.04963
556.999	0.7423	556.999	0.72912	556.999	0.80021	556.999	0.85847	556.999	0.89833	556.999	0.93792	556.999	1.00902	556.999	1.05302
555.985	0.74736	555.985	0.73236	555.985	0.8022	555.985	0.86149	555.985	0.89647	555.985	0.9388	555.985	1.01104	555.985	1.05084
555.009	0.74933	555.009	0.73308	555.009	0.8048	555.009	0.86277	555.009	0.9014	555.009	0.94166	555.009	1.01195	555.009	1.05206
553.996	0.75061	553.996	0.73622	553.996	0.80564	553.996	0.86291	553.996	0.90186	553.996	0.93983	553.996	1.01265	553.996	1.05264
552.981	0.75159	552.981	0.73937	552.981	0.80736	552.981	0.86533	552.981	0.89897	552.981	0.93868	552.981	1.01289	552.981	1.04552
552.005	0.75698	552.005	0.74139	552.005	0.80808	552.005	0.86457	552.005	0.9015	552.005	0.9396	552.005	1.01049	552.005	1.05216
550.99	0.75761	550.99	0.74108	550.99	0.80946	550.99	0.86546	550.99	0.90156	550.99	0.94121	550.99	1.01079	550.99	1.04868
550.013	0.75985	550.013	0.74269	550.013	0.8098	550.013	0.86653	550.013	0.89975	550.013	0.93935	550.013	1.01235	550.013	1.0498
548.998	0.762	548.998	0.74735	548.998	0.81074	548.998	0.86506	548.998	0.89721	548.998	0.94028	548.998	1.00932	548.998	1.04514
547.983	0.76367	547.983	0.74981	547.983	0.81401	547.983	0.86587	547.983	0.89762	547.983	0.93936	547.983	1.00954	547.983	1.04242
547.005	0.76511	547.005	0.75008	547.005	0.81259	547.005	0.86728	547.005	0.89769	547.005	0.93858	547.005	1.00781	547.005	1.0423
545.989	0.76844	545.989	0.75446	545.989	0.8146	545.989	0.86787	545.989	0.89824	545.989	0.93688	545.989	1.00403	545.989	1.04132
545.011	0.77117	545.011	0.75477	545.011	0.81487	545.011	0.86921	545.011	0.8981	545.011	0.93749	545.011	1.00533	545.011	1.03766
543.994	0.77284	543.994	0.75791	543.994	0.81656	543.994	0.86748	543.994	0.89733	543.994	0.93573	543.994	1.00228	543.994	1.03696
543.016	0.77587	543.016	0.76011	543.016	0.81733	543.016	0.86894	543.016	0.89669	543.016	0.93429	543.016	1.00198	543.016	1.03435
541.999	0.77712	541.999	0.76196	541.999	0.81806	541.999	0.86801	541.999	0.89656	541.999	0.93326	541.999	0.99811	541.999	1.03171
540.982	0.7802	540.982	0.76481	540.982	0.82071	540.982	0.86726	540.982	0.89683	540.982	0.93235	540.982	0.99515	540.982	1.03177
540.003	0.78259	540.003	0.76703	540.003	0.82227	540.003	0.86787	540.003	0.89682	540.003	0.93159	540.003	0.99244	540.003	1.02792
538.985	0.78663	538.985	0.76969	538.985	0.82279	538.985	0.86996	538.985	0.89577	538.985	0.93211	538.985	0.99121	538.985	1.02496
538.005	0.78863	538.005	0.77308	538.005	0.82373	538.005	0.87024	538.005	0.89438	538.005	0.9313	538.005	0.9904	538.005	1.01988
536.987	0.79127	536.987	0.77576	536.987	0.82548	536.987	0.86984	536.987	0.89485	536.987	0.92933	536.987	0.98776	536.987	1.01885
536.007	0.79347	536.007	0.77693	536.007	0.82619	536.007	0.87042	536.007	0.8959	536.007	0.92755	536.007	0.98866	536.007	1.01796
534.989	0.79599	534.989	0.7793	534.989	0.82909	534.989	0.8713	534.989	0.89498	534.989	0.92891	534.989	0.98838	534.989	1.01311
534.008	0.79884	534.008	0.78235	534.008	0.82878	534.008	0.87122	534.008	0.89491	534.008	0.92748	534.008	0.98525	534.008	1.01363
532.989	0.80097	532.989	0.78498	532.989	0.83029	532.989	0.87292	532.989	0.89594	532.989	0.92799	532.989	0.98354	532.989	1.01258
532.008	0.80415	532.008	0.788	532.008	0.83276	532.008	0.87404	532.008	0.89489	532.008	0.92688	532.008	0.98375	532.008	1.01208
530.989	0.80635	530.989	0.79059	530.989	0.83428	530.989	0.87442	530.989	0.89571	530.989	0.92708	530.989	0.98308	530.989	1.00779
530.007	0.81055	530.007	0.79369	530.007	0.83641	530.007	0.87668	530.007	0.89577	530.007	0.92796	530.007	0.98403	530.007	1.00715
528.987	0.8121	528.987	0.79495	528.987	0.83813	528.987	0.87524	528.987	0.8962	528.987	0.92672	528.987	0.97949	528.987	1.00717
528.005	0.81438	528.005	0.79765	528.005	0.83964	528.005	0.87707	528.005	0.89786	528.005	0.92746	528.005	0.97854	528.005	1.00709
526.985	0.81782	526.985	0.80191	526.985	0.84117	526.985	0.87887	526.985	0.89768	526.985	0.92787	526.985	0.97904	526.985	1.00402
526.002	0.81931	526.002	0.80423	526.002	0.84218	526.002	0.88056	526.002	0.89995	526.002	0.92804	526.002	0.97892	526.002	1.00378
524.982	0.82373	524.982	0.80723	524.982	0.84477	524.982	0.88012	524.982	0.89968	524.982	0.92752	524.982	0.97879	524.982	1.00243
523.999	0.82609	523.999	0.80915	523.999	0.84756	523.999	0.88235	523.999	0.89935	523.999	0.92923	523.999	0.97801	523.999	1.00461
523.015	0.82857	523.015	0.81211	523.015	0.85015	523.015	0.88496	523.015	0.901	523.015	0.92792	523.015	0.97815	523.015	1.00178
521.994	0.83244	521.994	0.816	521.994	0.85032	521.994	0.88506	521.994	0.90381	521.994	0.92875	521.994	0.97742	521.994	0.99946
521.01	0.83392	521.01	0.81858	521.01	0.85489	521.01	0.88818	521.01	0.90488	521.01	0.92883	521.01	0.97836	521.01	1.00268
519.989	0.83867	519.989	0.82117	519.989	0.85626	519.989	0.88995	519.989	0.9025	519.989	0.93061	519.989	0.9798	519.989	0.9997
519.005	0.8401	519.005	0.82455	519.005	0.8588	519.005	0.88926	519.005	0.90617	519.005	0.93137	519.005	0.97773	519.005	1.00056
517.983	0.84456	517.983	0.82628	517.983	0.85963	517.983	0.89015	517.983	0.9068	517.983	0.93217	517.983	0.97757	517.983	0.9995
516.998	0.84768	516.998	0.82938	516.998	0.86221	516.998	0.89227	516.998	0.90602	516.998	0.93211	516.998	0.97675	516.998	0.99888
516.013	0.85227	516.013	0.83422	516.013	0.86657	516.013	0.89678	516.013	0.90758	516.013	0.93362	516.013	0.97954	516.013	0.9979
514.99	0.85405	514.99	0.83738	514.99	0.86737	514.99	0.89644	514.99	0.90951	514.99	0.93246	514.99	0.97791	514.99	0.99909
514.005	0.85719	514.005	0.83993	514.005	0.87255	514.005	0.90007	514.005	0.91326	514.005	0.93469	514.005	0.97897	514.005	0.99625
512.982	0.86104	512.982	0.84378	512.982	0.87431	512.982	0.90153	512.982	0.91275	512.982	0.93738	512.982	0.97825	512.982	0.99862
511.996	0.86709	511.996	0.8475	511.996	0.87549	511.996	0.9029	511.996	0.91599	511.996	0.93626	511.996	0.97987	511.996	0.99877
511.011	0.8704	511.011	0.85304	511.011	0.87737	511.011	0.90443	511.011	0.91455	511.011	0.93848	511.011	0.97968	511.011	0.99696
509.987	0.87304	509.987	0.85758	509.987	0.88208	509.987	0.90719	509.987	0.91879	509.987	0.94016	509.987	0.97983	509.987	0.9957
509	0.87877	509	0.85951	509	0.88425	509	0.91189	509	0.91864	509	0.9396	509	0.98262	509	0.99548
508.014	0.8804	508.014	0.86333	508.014	0.88926	508.014	0.91242	508.014	0.92291	508.014	0.94077	508.014	0.98179	508.014	0.99685
506.989	0.8869	506.989	0.86956	506.989	0.89318	506.989	0.91725	506.989	0.92431	506.989	0.9463	506.989	0.98375	506.989	0.99643
506.003	0.88767	506.003	0.8718	506.003	0.89444	506.003	0.91682	506.003	0.92558	506.003	0.94464	506.003	0.98298	506.003	0.99754
505.015	0.89472	505.015	0.87449	505.015	0.89873	505.015	0.92104	505.015	0.92782	505.015	0.9478	505.015	0.98459	505.015	0.99599
503.99	0.8969	503.99	0.87965	503.99	0.90156	503.99	0.92363	503.99	0.92998	503.99	0.94719	503.99	0.9832	503.99	0.99782
503.003	0.90145	503.003	0.88531	503.003	0.90627	503.003	0.92663	503.003	0.93358	503.003	0.95015	503.003	0.98641	503.003	0.99871
502.015	0.90786	502.015	0.89028	502.015	0.90853	502.015	0.93022	502.015	0.93604	502.015	0.95268	502.015	0.98682	502.015	1.00003
500.989	0.91313	500.989	0.89474	500.989	0.91145	500.989	0.93178	500.989	0.93636	500.989	0.95504	500.989	0.9876	500.989	0.99853
500.001	0.91642	500.001	0.89703	500.001	0.91607	500.001	0.93524	500.001	0.93706	500.001	0.95659	500.001	0.98648	500.001	0.99683
499.013	0.91925	499.013	0.90343	499.013	0.92078	499.013	0.93894	499.013	0.94068	499.013	0.95574	499.013	0.98822	499.013	0.99906
497.986	0.92494	497.986	0.90683	497.986	0.92391	497.986	0.94137	497.986	0.94426	497.986	0.9583	497.986	0.99104	497.986	0.99966
496.998	0.9272	496.998	0.91074	496.998	0.92816	496.998	0.94353	496.998	0.94448	496.998	0.96016	496.998	0.99122	496.998	1.00344
496.009	0.93387	496.009	0.91508	496.009	0.92993	496.009	0.94615	496.009	0.94772	496.009	0.96314	496.009	0.99307	496.009	1.00212
494.982	0.93716	494.982	0.9206	494.982	0.93466	494.982	0.95064	494.982	0.95041	494.982	0.96515	494.982	0.99539	494.982	1.00111
493.992	0.94409	493.992	0.92406	493.992	0.93745	493.992	0.95467	493.992	0.95263	493.992	0.96812	493.992	0.99574	493.992	1.00096
493.003	0.94578	493.003	0.92851	493.003	0.94103	493.003	0.9569	493.003	0.95535	493.003	0.96979	493.003	0.99963	493.003	1.00215
492.013	0.9505	492.013	0.93058	492.013	0.94358	492.013	0.95826	492.013	0.95704	492.013	0.9707	492.013	0.99812	492.013	1.00364
490.985	0.95348	490.985	0.93554	490.985	0.94819	490.985	0.96083	490.985	0.95914	490.985	0.97258	490.985	0.99849	490.985	1.00553
489.995	0.95736	489.995	0.9404	489.995	0.95292	489.995	0.96478	489.995	0.96358	489.995	0.97579	489.995	0.99973	489.995	1.0052
489.004	0.9651	489.004	0.94472	489.004	0.95647	489.004	0.96821	489.004	0.96572	489.004	0.9789	489.004	1.00383	489.004	1.00515
488.014	0.9683	488.014	0.94853	488.014	0.95873	488.014	0.97208	488.014	0.96917	488.014	0.97894	488.014	1.00536	488.014	1.00748
486.985	0.97333	486.985	0.95306	486.985	0.96415	486.985	0.97401	486.985	0.9702	486.985	0.98189	486.985	1.0061	486.985	1.00958
485.994	0.97749	485.994	0.95832	485.994	0.96809	485.994	0.97925	485.994	0.97493	485.994	0.9857	485.994	1.00834	485.994	1.00896
485.003	0.98163	485.003	0.96227	485.003	0.97118	485.003	0.98216	485.003	0.97703	485.003	0.98806	485.003	1.01204	485.003	1.01013
484.012	0.9856	484.012	0.96611	484.012	0.97486	484.012	0.98391	484.012	0.98035	484.012	0.98904	484.012	1.01038	484.012	1.01469
482.982	0.99207	482.982	0.97092	482.982	0.97907	482.982	0.9878	482.982	0.9838	482.982	0.99148	482.982	1.01135	482.982	1.01444
481.99	0.99409	481.99	0.97707	481.99	0.98357	481.99	0.99058	481.99	0.98678	481.99	0.99488	481.99	1.01518	481.99	1.01768
480.998	0.99878	480.998	0.97903	480.998	0.98727	480.998	0.99564	480.998	0.98994	480.998	0.99832	480.998	1.01699	480.998	1.01833
480.006	1.00321	480.006	0.98221	480.006	0.99204	480.006	1.00057	480.006	0.99145	480.006	1.00111	480.006	1.02204	480.006	1.01986
479.014	1.00819	479.014	0.98888	479.014	0.99456	479.014	1.0019	479.014	0.99579	479.014	1.00325	479.014	1.02123	479.014	1.02073
477.983	1.01377	477.983	0.99356	477.983	0.99962	477.983	1.005	477.983	0.99802	477.983	1.00564	477.983	1.02312	477.983	1.02149
476.991	1.01709	476.991	0.9988	476.991	1.0033	476.991	1.00819	476.991	1.00003	476.991	1.00865	476.991	1.02517	476.991	1.02529
475.998	1.02238	475.998	1.00063	475.998	1.0075	475.998	1.01242	475.998	1.00369	475.998	1.01117	475.998	1.02888	475.998	1.02565
475.004	1.02926	475.004	1.00622	475.004	1.00974	475.004	1.01717	475.004	1.009	475.004	1.01341	475.004	1.03252	475.004	1.02744
474.011	1.03274	474.011	1.01289	474.011	1.01586	474.011	1.02106	474.011	1.01058	474.011	1.01899	474.011	1.03487	474.011	1.03187
473.018	1.03629	473.018	1.01601	473.018	1.01889	473.018	1.0238	473.018	1.01599	473.018	1.01996	473.018	1.0375	473.018	1.03199
471.986	1.04178	471.986	1.02256	471.986	1.02673	471.986	1.02999	471.986	1.0192	471.986	1.02551	471.986	1.03916	471.986	1.03526
470.992	1.04718	470.992	1.02553	470.992	1.02621	470.992	1.03254	470.992	1.02185	470.992	1.02905	470.992	1.04208	470.992	1.03671
469.998	1.05433	469.998	1.03055	469.998	1.03158	469.998	1.03644	469.998	1.0239	469.998	1.03314	469.998	1.04681	469.998	1.03881
469.004	1.05673	469.004	1.03534	469.004	1.0361	469.004	1.04043	469.004	1.02961	469.004	1.03289	469.004	1.04797	469.004	1.04341
468.009	1.06015	468.009	1.04173	468.009	1.04101	468.009	1.04501	468.009	1.03388	468.009	1.03821	468.009	1.05407	468.009	1.04746
467.014	1.06489	467.014	1.04509	467.014	1.04579	467.014	1.05168	467.014	1.04068	467.014	1.04159	467.014	1.05681	467.014	1.04824
465.981	1.07231	465.981	1.04972	465.981	1.05037	465.981	1.05316	465.981	1.04108	465.981	1.04516	465.981	1.0601	465.981	1.05157
464.986	1.07449	464.986	1.05877	464.986	1.05453	464.986	1.05783	464.986	1.04388	464.986	1.04926	464.986	1.06246	464.986	1.05304
463.991	1.08188	463.991	1.06084	463.991	1.06005	463.991	1.0625	463.991	1.05079	463.991	1.05228	463.991	1.06454	463.991	1.05888
462.996	1.08916	462.996	1.06758	462.996	1.06546	462.996	1.07082	462.996	1.05581	462.996	1.05885	462.996	1.07199	462.996	1.0638
462	1.09596	462	1.07223	462	1.07237	462	1.07385	462	1.06117	462	1.06385	462	1.07698	462	1.06591
461.004	1.10223	461.004	1.08111	461.004	1.07745	461.004	1.07987	461.004	1.0664	461.004	1.06983	461.004	1.08102	461.004	1.07022
460.008	1.11046	460.008	1.08493	460.008	1.08569	460.008	1.08325	460.008	1.07184	460.008	1.074	460.008	1.08273	460.008	1.07728
459.012	1.11592	459.012	1.09291	459.012	1.09172	459.012	1.09019	459.012	1.07792	459.012	1.08056	459.012	1.09003	459.012	1.08492
458.016	1.12484	458.016	1.09837	458.016	1.09699	458.016	1.09854	458.016	1.08346	458.016	1.08647	458.016	1.09789	458.016	1.08758
456.981	1.13134	456.981	1.10541	456.981	1.10572	456.981	1.10289	456.981	1.08977	456.981	1.09394	456.981	1.10123	456.981	1.09392
455.984	1.13968	455.984	1.11465	455.984	1.1108	455.984	1.11093	455.984	1.09625	455.984	1.09779	455.984	1.10685	455.984	1.09692
454.987	1.14356	454.987	1.12269	454.987	1.11871	454.987	1.11806	454.987	1.1028	454.987	1.10438	454.987	1.1141	454.987	1.10548
453.99	1.15269	453.99	1.12784	453.99	1.12544	453.99	1.12572	453.99	1.10925	453.99	1.11377	453.99	1.11896	453.99	1.10819
452.993	1.15873	452.993	1.13615	452.993	1.1325	452.993	1.12904	452.993	1.11345	452.993	1.11779	452.993	1.12558	452.993	1.11182
451.995	1.16584	451.995	1.14359	451.995	1.13708	451.995	1.13808	451.995	1.12287	451.995	1.12419	451.995	1.1312	451.995	1.12332
450.998	1.17249	450.998	1.15109	450.998	1.14444	450.998	1.14187	450.998	1.13136	450.998	1.12957	450.998	1.13834	450.998	1.12814
450	1.18015	450	1.15687	450	1.15353	450	1.15056	450	1.1366	450	1.13908	450	1.14549	450	1.13307
449.002	1.18898	449.002	1.16545	449.002	1.16106	449.002	1.15841	449.002	1.14357	449.002	1.144	449.002	1.15197	449.002	1.13863
448.004	1.19682	448.004	1.17359	448.004	1.16599	448.004	1.16452	448.004	1.14913	448.004	1.14993	448.004	1.15573	448.004	1.1445
447.005	1.20091	447.005	1.17892	447.005	1.17429	447.005	1.16941	447.005	1.15649	447.005	1.15589	447.005	1.16304	447.005	1.15193
446.007	1.21003	446.007	1.18462	446.007	1.17987	446.007	1.1774	446.007	1.16388	446.007	1.16323	446.007	1.16825	446.007	1.16108
445.008	1.21717	445.008	1.19239	445.008	1.18751	445.008	1.18528	445.008	1.17196	445.008	1.17118	445.008	1.17637	445.008	1.16567
444.009	1.22131	444.009	1.19823	444.009	1.19321	444.009	1.19118	444.009	1.17645	444.009	1.17727	444.009	1.18339	444.009	1.17044
443.01	1.23032	443.01	1.20631	443.01	1.19827	443.01	1.19452	443.01	1.1823	443.01	1.18106	443.01	1.18901	443.01	1.1771
442.011	1.23518	442.011	1.21109	442.011	1.20651	442.011	1.20392	442.011	1.18879	442.011	1.18909	442.011	1.19583	442.011	1.18315
441.011	1.24196	441.011	1.21693	441.011	1.21178	441.011	1.20988	441.011	1.19273	441.011	1.1962	441.011	1.20097	441.011	1.19141
440.011	1.24589	440.011	1.22295	440.011	1.21642	440.011	1.21559	440.011	1.19953	440.011	1.19935	440.011	1.20673	440.011	1.19524
439.012	1.25328	439.012	1.22977	439.012	1.22278	439.012	1.22101	439.012	1.20767	439.012	1.20586	439.012	1.20922	439.012	1.20183
438.012	1.25818	438.012	1.23416	438.012	1.23152	438.012	1.22618	438.012	1.20853	438.012	1.20986	438.012	1.21793	438.012	1.20633
437.012	1.26271	437.012	1.23954	437.012	1.23474	437.012	1.23071	437.012	1.2155	437.012	1.21591	437.012	1.22187	437.012	1.20911
436.011	1.26845	436.011	1.24425	436.011	1.23758	436.011	1.23825	436.011	1.22043	436.011	1.22293	436.011	1.22949	436.011	1.21399
435.011	1.27195	435.011	1.25302	435.011	1.24394	435.011	1.24291	435.011	1.22665	435.011	1.2269	435.011	1.2337	435.011	1.22301
434.01	1.27778	434.01	1.25345	434.01	1.24883	434.01	1.2475	434.01	1.23251	434.01	1.23256	434.01	1.24217	434.01	1.22653
433.009	1.28502	433.009	1.26062	433.009	1.25746	433.009	1.255	433.009	1.23946	433.009	1.23823	433.009	1.24433	433.009	1.2364
432.008	1.28678	432.008	1.26192	432.008	1.2604	432.008	1.25567	432.008	1.24402	432.008	1.24334	432.008	1.25066	432.008	1.23579
431.007	1.28759	431.007	1.26684	431.007	1.26201	431.007	1.26067	431.007	1.24286	431.007	1.24336	431.007	1.25551	431.007	1.24253
430.005	1.29673	430.005	1.27245	430.005	1.26918	430.005	1.26559	430.005	1.24976	430.005	1.25012	430.005	1.25786	430.005	1.24465
429.004	1.29798	429.004	1.27138	429.004	1.2668	429.004	1.26796	429.004	1.25613	429.004	1.25815	429.004	1.26285	429.004	1.24755
428.002	1.29893	428.002	1.27482	428.002	1.27276	428.002	1.27319	428.002	1.25712	428.002	1.26064	428.002	1.26561	428.002	1.25334
427	1.30157	427	1.27987	427	1.27554	427	1.2759	427	1.26106	427	1.26163	427	1.26898	427	1.25626
425.998	1.3024	425.998	1.28063	425.998	1.27804	425.998	1.27751	425.998	1.26106	425.998	1.2655	425.998	1.27155	425.998	1.26028
424.995	1.30476	424.995	1.28124	424.995	1.27976	424.995	1.278	424.995	1.26534	424.995	1.26722	424.995	1.27613	424.995	1.26392
423.993	1.30634	423.993	1.28436	423.993	1.28151	423.993	1.28044	423.993	1.26549	423.993	1.26979	423.993	1.27944	423.993	1.26662
422.99	1.30592	422.99	1.28237	422.99	1.28291	422.99	1.27974	422.99	1.26972	422.99	1.27012	422.99	1.28123	422.99	1.26751
421.987	1.30521	421.987	1.28401	421.987	1.28454	421.987	1.28382	421.987	1.27059	421.987	1.27243	421.987	1.28271	421.987	1.27264
420.985	1.30264	420.985	1.28229	420.985	1.28418	420.985	1.28291	420.985	1.27339	420.985	1.27271	420.985	1.28487	420.985	1.27636
419.981	1.30438	419.981	1.28067	419.981	1.28304	419.981	1.28508	419.981	1.27264	419.981	1.27566	419.981	1.28532	419.981	1.27644
419.017	1.30441	419.017	1.28059	419.017	1.27955	419.017	1.28656	419.017	1.27588	419.017	1.27917	419.017	1.28933	419.017	1.2812
418.013	1.30121	418.013	1.27593	418.013	1.28322	418.013	1.28329	418.013	1.27205	418.013	1.27681	418.013	1.29162	418.013	1.28034
417.009	1.29789	417.009	1.27534	417.009	1.28153	417.009	1.28844	417.009	1.27762	417.009	1.28043	417.009	1.29136	417.009	1.28537
416.006	1.29758	416.006	1.27	416.006	1.27601	416.006	1.2817	416.006	1.2812	416.006	1.28239	416.006	1.2974	416.006	1.29137
415.002	1.29584	415.002	1.27032	415.002	1.27862	415.002	1.28565	415.002	1.2792	415.002	1.28557	415.002	1.30234	415.002	1.29401
413.997	1.28783	413.997	1.2713	413.997	1.27768	413.997	1.28346	413.997	1.2828	413.997	1.28986	413.997	1.30536	413.997	1.29488
412.993	1.28468	412.993	1.26763	412.993	1.27817	412.993	1.28656	412.993	1.28093	412.993	1.29163	412.993	1.30907	412.993	1.30674
411.989	1.27981	411.989	1.26021	411.989	1.27685	411.989	1.29142	411.989	1.28818	411.989	1.29496	411.989	1.31736	411.989	1.31319
410.984	1.27749	410.984	1.25379	410.984	1.27296	410.984	1.2898	410.984	1.28983	410.984	1.29791	410.984	1.32672	410.984	1.32187
410.018	1.27411	410.018	1.24945	410.018	1.27933	410.018	1.29611	410.018	1.2934	410.018	1.30674	410.018	1.33314	410.018	1.33579
409.013	1.26673	409.013	1.24822	409.013	1.2781	409.013	1.29305	409.013	1.29663	409.013	1.31177	409.013	1.34235	409.013	1.3493
408.008	1.26666	408.008	1.24218	408.008	1.27521	408.008	1.30066	408.008	1.30889	408.008	1.3237	408.008	1.35858	408.008	1.36692
407.002	1.25762	407.002	1.23799	407.002	1.27923	407.002	1.31233	407.002	1.31807	407.002	1.33909	407.002	1.37833	407.002	1.39349
405.997	1.24795	405.997	1.22962	405.997	1.28451	405.997	1.31849	405.997	1.3392	405.997	1.36187	405.997	1.40689	405.997	1.42004
404.991	1.24445	404.991	1.22509	404.991	1.2869	404.991	1.33642	404.991	1.35493	404.991	1.39158	404.991	1.44473	404.991	1.46685
403.985	1.23936	403.985	1.21661	403.985	1.30246	403.985	1.35947	403.985	1.38952	403.985	1.43458	403.985	1.48765	403.985	1.52292
403.018	1.2326	403.018	1.20755	403.018	1.3157	403.018	1.39035	403.018	1.4272	403.018	1.48201	403.018	1.56679	403.018	1.59845
402.012	1.22239	402.012	1.20032	402.012	1.33894	402.012	1.42798	402.012	1.48488	402.012	1.54382	402.012	1.66426	402.012	1.70726
401.005	1.2193	401.005	1.19233	401.005	1.36198	401.005	1.48312	401.005	1.56145	401.005	1.63283	401.005	1.75288	401.005	1.81655
399.999	1.20669	399.999	1.18779	399.999	1.38659	399.999	1.53606	399.999	1.63232	399.999	1.72593	399.999	1.87558	399.999	1.96755
398.992	1.19841	398.992	1.17873	398.992	1.42332	398.992	1.59893	398.992	1.70727	398.992	1.82107	398.992	2.02635	398.992	2.11132
397.986	1.18928	397.986	1.16854	397.986	1.45827	397.986	1.65956	397.986	1.78109	397.986	1.92484	397.986	2.17131	397.986	2.26481
397.017	1.18021	397.017	1.1661	397.017	1.47563	397.017	1.69635	397.017	1.85417	397.017	1.98328	397.017	2.23324	397.017	2.3422
396.01	1.17075	396.01	1.15337	396.01	1.48231	396.01	1.71874	396.01	1.8746	396.01	2.02686	396.01	2.26493	396.01	2.38118
395.003	1.16514	395.003	1.14492	395.003	1.46987	395.003	1.69902	395.003	1.85658	395.003	1.99686	395.003	2.22346	395.003	2.39487
393.995	1.15438	393.995	1.13754	393.995	1.43417	393.995	1.65697	393.995	1.80756	393.995	1.93439	393.995	2.17559	393.995	2.26951
392.988	1.14794	392.988	1.12814	392.988	1.40057	392.988	1.59545	392.988	1.72182	392.988	1.84965	392.988	2.06829	392.988	2.16552
392.019	1.13916	392.019	1.12155	392.019	1.36649	392.019	1.5444	392.019	1.65919	392.019	1.77929	392.019	1.9715	392.019	2.07263
391.011	1.12858	391.011	1.11165	391.011	1.33975	391.011	1.49366	391.011	1.60207	391.011	1.71244	391.011	1.88277	391.011	1.9947
390.003	1.12039	390.003	1.10342	390.003	1.31254	390.003	1.46147	390.003	1.55826	390.003	1.66208	390.003	1.8205	390.003	1.92479
388.995	1.11328	388.995	1.09499	388.995	1.29319	388.995	1.44357	388.995	1.54491	388.995	1.63907	388.995	1.79421	388.995	1.86443
387.986	1.10505	387.986	1.0867	387.986	1.2905	387.986	1.44211	387.986	1.52795	387.986	1.6304	387.986	1.79258	387.986	1.8793
387.017	1.09648	387.017	1.08209	387.017	1.28779	387.017	1.43421	387.017	1.53297	387.017	1.63892	387.017	1.79407	387.017	1.89303
386.008	1.09186	386.008	1.07407	386.008	1.28611	386.008	1.43194	386.008	1.53751	386.008	1.64025	386.008	1.79862	386.008	1.92033
384.999	1.08167	384.999	1.064	384.999	1.27483	384.999	1.43484	384.999	1.53259	384.999	1.63628	384.999	1.80674	384.999	1.9069
383.99	1.07731	383.99	1.05996	383.99	1.2679	383.99	1.42642	383.99	1.52779	383.99	1.62081	383.99	1.79371	383.99	1.88113
382.981	1.0698	382.981	1.05523	382.981	1.25221	382.981	1.39869	382.981	1.50132	382.981	1.60911	382.981	1.77071	382.981	1.85553
382.01	1.06264	382.01	1.04729	382.01	1.23676	382.01	1.37826	382.01	1.47156	382.01	1.5601	382.01	1.72584	382.01	1.81757
381.001	1.05841	381.001	1.04306	381.001	1.22343	381.001	1.35458	381.001	1.44958	381.001	1.53513	381.001	1.68044	381.001	1.77545
379.991	1.05321	379.991	1.0352	379.991	1.20305	379.991	1.32999	379.991	1.4093	379.991	1.48909	379.991	1.63601	379.991	1.71766
378.981	1.04472	378.981	1.03084	378.981	1.18649	378.981	1.30157	378.981	1.37538	378.981	1.46321	378.981	1.59074	378.981	1.67043
378.01	1.04061	378.01	1.02377	378.01	1.17201	378.01	1.28758	378.01	1.3579	378.01	1.43863	378.01	1.57525	378.01	1.64995
377	1.03721	377	1.01696	377	1.16302	377	1.27337	377	1.34827	377	1.42094	377	1.55947	377	1.63698
375.99	1.03165	375.99	1.01176	375.99	1.15518	375.99	1.26464	375.99	1.3428	375.99	1.41638	375.99	1.53709	375.99	1.62258
375.018	1.02871	375.018	1.00796	375.018	1.14821	375.018	1.25463	375.018	1.32197	375.018	1.40161	375.018	1.54037	375.018	1.61988
374.008	1.02195	374.008	1.00715	374.008	1.13931	374.008	1.25249	374.008	1.31727	374.008	1.39715	374.008	1.53401	374.008	1.61525
372.997	1.01868	372.997	1.00355	372.997	1.13851	372.997	1.24649	372.997	1.31895	372.997	1.40012	372.997	1.53423	372.997	1.60878
371.986	1.01852	371.986	1.00002	371.986	1.13377	371.986	1.24538	371.986	1.31152	371.986	1.39227	371.986	1.53139	371.986	1.61109
371.014	1.01421	371.014	0.99527	371.014	1.13458	371.014	1.24144	371.014	1.31975	371.014	1.40806	371.014	1.53394	371.014	1.6198
370.003	1.01135	370.003	0.99536	370.003	1.13275	370.003	1.24695	370.003	1.32399	370.003	1.40637	370.003	1.55334	370.003	1.63638
368.992	1.00959	368.992	0.99273	368.992	1.13284	368.992	1.2452	368.992	1.31712	368.992	1.407	368.992	1.55439	368.992	1.64853
368.019	1.00715	368.019	0.99018	368.019	1.13365	368.019	1.2421	368.019	1.31578	368.019	1.40647	368.019	1.55616	368.019	1.64012
367.008	1.00585	367.008	0.98804	367.008	1.12668	367.008	1.23712	367.008	1.31458	367.008	1.3971	367.008	1.54257	367.008	1.63351
365.996	1.00651	365.996	0.98672	365.996	1.11987	365.996	1.22853	365.996	1.29996	365.996	1.38533	365.996	1.53598	365.996	1.61504
364.984	1.0012	364.984	0.98662	364.984	1.11317	364.984	1.21995	364.984	1.28878	364.984	1.36725	364.984	1.51347	364.984	1.58943
364.011	1.00311	364.011	0.98687	364.011	1.10578	364.011	1.20587	364.011	1.27225	364.011	1.34465	364.011	1.48312	364.011	1.56438
362.999	1.00283	362.999	0.98392	362.999	1.09722	362.999	1.19235	362.999	1.25438	362.999	1.33166	362.999	1.46497	362.999	1.54263
361.986	1.00352	361.986	0.9835	361.986	1.09413	361.986	1.18406	361.986	1.24399	361.986	1.31638	361.986	1.44486	361.986	1.52208
361.013	1.00239	361.013	0.98467	361.013	1.09097	361.013	1.17461	361.013	1.23395	361.013	1.30526	361.013	1.42743	361.013	1.50342
360	1.00277	360	0.98382	360	1.08463	360	1.17008	360	1.22805	360	1.29415	360	1.41543	360	1.48153
358.987	1.00271	358.987	0.98443	358.987	1.08146	358.987	1.16437	358.987	1.21539	358.987	1.28083	358.987	1.40169	358.987	1.47118
358.014	1.00417	358.014	0.98281	358.014	1.07991	358.014	1.15651	358.014	1.2105	358.014	1.2729	358.014	1.38934	358.014	1.45856
357.001	1.00491	357.001	0.98512	357.001	1.07657	357.001	1.15285	357.001	1.20061	357.001	1.26465	357.001	1.36496	357.001	1.43463
355.987	1.00759	355.987	0.98823	355.987	1.0723	355.987	1.14661	355.987	1.19402	355.987	1.2488	355.987	1.35812	355.987	1.41596
355.013	1.0071	355.013	0.98841	355.013	1.06812	355.013	1.13827	355.013	1.18194	355.013	1.23581	355.013	1.34044	355.013	1.39592
354	1.00748	354	0.98878	354	1.06616	354	1.13721	354	1.1737	354	1.22512	354	1.32537	354	1.37302
352.986	1.00926	352.986	0.99272	352.986	1.06585	352.986	1.12653	352.986	1.16388	352.986	1.21397	352.986	1.31399	352.986	1.35963
352.011	1.01421	352.011	0.99629	352.011	1.06445	352.011	1.12206	352.011	1.15468	352.011	1.20262	352.011	1.29444	352.011	1.33817
350.997	1.01514	350.997	0.99575	350.997	1.06253	350.997	1.11486	350.997	1.14704	350.997	1.19386	350.997	1.27478	350.997	1.321
349.983	1.01806	349.983	0.99928	349.983	1.0638	349.983	1.1145	349.983	1.14311	349.983	1.18462	349.983	1.26704	349.983	1.30419
349.008	1.02555	349.008	1.00606	349.008	1.0596	349.008	1.10829	349.008	1.13421	349.008	1.17614	349.008	1.26033	349.008	1.29639
347.994	1.02704	347.994	1.00652	347.994	1.06083	347.994	1.10951	347.994	1.13214	347.994	1.17226	347.994	1.24148	347.994	1.27813
347.018	1.02949	347.018	1.00952	347.018	1.06245	347.018	1.10409	347.018	1.12581	347.018	1.16722	347.018	1.23508	347.018	1.2684
346.004	1.03316	346.004	1.01338	346.004	1.06381	346.004	1.10311	346.004	1.12521	346.004	1.16058	346.004	1.22928	346.004	1.25347
344.989	1.03756	344.989	1.01711	344.989	1.06432	344.989	1.10518	344.989	1.12475	344.989	1.15595	344.989	1.22289	344.989	1.25133
344.013	1.04041	344.013	1.02283	344.013	1.06736	344.013	1.10625	344.013	1.12469	344.013	1.15527	344.013	1.22196	344.013	1.24485
342.998	1.04746	342.998	1.02661	342.998	1.07263	342.998	1.10549	342.998	1.12285	342.998	1.15622	342.998	1.21891	342.998	1.24154
341.983	1.05139	341.983	1.02855	341.983	1.07432	341.983	1.1089	341.983	1.12178	341.983	1.14922	341.983	1.20698	341.983	1.23644
341.007	1.0578	341.007	1.03619	341.007	1.0809	341.007	1.10934	341.007	1.11953	341.007	1.14908	341.007	1.20465	341.007	1.22908
339.991	1.06086	339.991	1.04208	339.991	1.0809	339.991	1.11308	339.991	1.12266	339.991	1.14683	339.991	1.20426	339.991	1.21994
339.015	1.07066	339.015	1.04868	339.015	1.08448	339.015	1.11217	339.015	1.12311	339.015	1.14802	339.015	1.20158	339.015	1.21634
337.999	1.07459	337.999	1.05432	337.999	1.08971	337.999	1.11667	337.999	1.12406	337.999	1.14468	337.999	1.1953	337.999	1.21247
336.983	1.0832	336.983	1.05709	336.983	1.09526	336.983	1.12156	336.983	1.12689	336.983	1.14758	336.983	1.19365	336.983	1.21122
336.006	1.08653	336.006	1.06376	336.006	1.09935	336.006	1.12074	336.006	1.12802	336.006	1.15031	336.006	1.19649	336.006	1.20982
334.99	1.09595	334.99	1.07177	334.99	1.10388	334.99	1.12963	334.99	1.13299	334.99	1.15307	334.99	1.20144	334.99	1.20792
334.013	1.10305	334.013	1.08104	334.013	1.11021	334.013	1.13096	334.013	1.13594	334.013	1.15718	334.013	1.19916	334.013	1.20846
332.997	1.10797	332.997	1.08548	332.997	1.11686	332.997	1.13775	332.997	1.13999	332.997	1.16025	332.997	1.20192	332.997	1.21164
332.019	1.12103	332.019	1.09326	332.019	1.12576	332.019	1.14423	332.019	1.14653	332.019	1.16468	332.019	1.20597	332.019	1.21348
331.003	1.12791	331.003	1.10081	331.003	1.12701	331.003	1.14936	331.003	1.15414	331.003	1.16554	331.003	1.21077	331.003	1.21552
329.986	1.13433	329.986	1.11032	329.986	1.13742	329.986	1.15926	329.986	1.15756	329.986	1.17213	329.986	1.21334	329.986	1.22093
329.008	1.14046	329.008	1.12012	329.008	1.14461	329.008	1.16547	329.008	1.16349	329.008	1.17759	329.008	1.21842	329.008	1.22079
327.991	1.14967	327.991	1.12481	327.991	1.15281	327.991	1.17253	327.991	1.17181	327.991	1.18323	327.991	1.22427	327.991	1.22669
327.013	1.15697	327.013	1.13186	327.013	1.1591	327.013	1.17772	327.013	1.17705	327.013	1.18865	327.013	1.22859	327.013	1.23228
325.996	1.16218	325.996	1.13958	325.996	1.16622	325.996	1.18307	325.996	1.18553	325.996	1.19581	325.996	1.23203	325.996	1.23525
325.017	1.17085	325.017	1.14808	325.017	1.17566	325.017	1.19474	325.017	1.19032	325.017	1.20491	325.017	1.24297	325.017	1.24247
324	1.18155	324	1.15538	324	1.18423	324	1.20085	324	1.1998	324	1.21337	324	1.24845	324	1.25735
322.982	1.19468	322.982	1.16921	322.982	1.19516	322.982	1.21409	322.982	1.2136	322.982	1.2247	322.982	1.25905	322.982	1.26359
322.003	1.20654	322.003	1.18317	322.003	1.20912	322.003	1.22767	322.003	1.22485	322.003	1.23991	322.003	1.27533	322.003	1.27565
320.985	1.2202	320.985	1.19529	320.985	1.22337	320.985	1.24185	320.985	1.24293	320.985	1.25485	320.985	1.292	320.985	1.28981
320.007	1.23572	320.007	1.2095	320.007	1.23678	320.007	1.2588	320.007	1.25753	320.007	1.26823	320.007	1.30238	320.007	1.30736
318.988	1.25606	318.988	1.224	318.988	1.25365	318.988	1.27407	318.988	1.27318	318.988	1.28621	318.988	1.3233	318.988	1.33113
318.009	1.26914	318.009	1.24438	318.009	1.27374	318.009	1.29281	318.009	1.28803	318.009	1.30374	318.009	1.33952	318.009	1.34503
316.991	1.29074	316.991	1.2639	316.991	1.3001	316.991	1.3176	316.991	1.31228	316.991	1.3285	316.991	1.36568	316.991	1.36677
316.011	1.31397	316.011	1.28688	316.011	1.32257	316.011	1.34396	316.011	1.33835	316.011	1.35174	316.011	1.39243	316.011	1.39149
314.993	1.33999	314.993	1.30863	314.993	1.34233	314.993	1.36772	314.993	1.36108	314.993	1.38217	314.993	1.41006	314.993	1.42051
314.013	1.36558	314.013	1.34233	314.013	1.37744	314.013	1.39908	314.013	1.39424	314.013	1.41126	314.013	1.45092	314.013	1.44532
312.994	1.40469	312.994	1.37152	312.994	1.40682	312.994	1.42992	312.994	1.42485	312.994	1.44346	312.994	1.47955	312.994	1.48174
312.014	1.43851	312.014	1.41035	312.014	1.44204	312.014	1.465	312.014	1.45995	312.014	1.47991	312.014	1.51108	312.014	1.5158
310.995	1.48244	310.995	1.44804	310.995	1.49282	310.995	1.50514	310.995	1.50012	310.995	1.52141	310.995	1.55757	310.995	1.56024
310.015	1.52704	310.015	1.49631	310.015	1.53026	310.015	1.5554	310.015	1.5482	310.015	1.56221	310.015	1.59974	310.015	1.60001
308.995	1.57726	308.995	1.54313	308.995	1.58474	308.995	1.59904	308.995	1.59647	308.995	1.6082	308.995	1.64185	308.995	1.64341
308.015	1.6348	308.015	1.60774	308.015	1.64051	308.015	1.65436	308.015	1.65064	308.015	1.66294	308.015	1.70157	308.015	1.70153
306.995	1.70441	306.995	1.67138	306.995	1.70998	306.995	1.72741	306.995	1.71664	306.995	1.73453	306.995	1.76075	306.995	1.76252
306.015	1.78772	306.015	1.75762	306.015	1.79138	306.015	1.81126	306.015	1.79502	306.015	1.80266	306.015	1.83327	306.015	1.83512
304.995	1.8725	304.995	1.85778	304.995	1.88064	304.995	1.89585	304.995	1.88135	304.995	1.89487	304.995	1.91665	304.995	1.92122
304.014	1.99309	304.014	1.94039	304.014	1.99604	304.014	1.99648	304.014	1.98145	304.014	2.00274	304.014	2.03856	304.014	2.01096
302.994	2.11215	302.994	2.07716	302.994	2.09986	302.994	2.1126	302.994	2.0956	302.994	2.11946	302.994	2.14464	302.994	2.1217
302.013	2.2375	302.013	2.19588	302.013	2.21575	302.013	2.22477	302.013	2.23826	302.013	2.24535	302.013	2.27648	302.013	2.27236
300.992	2.38171	300.992	2.37175	300.992	2.3977	300.992	2.34914	300.992	2.38099	300.992	2.40302	300.992	2.42857	300.992	2.41312
300.011	2.58921	300.011	2.5327	300.011	2.60321	300.011	2.59168	300.011	2.56947	300.011	2.56593	300.011	2.5507	300.011	2.60953

## Sheet: Panel c
Magnetic Field (mT)	0 min	Magnetic Field (mT)	3 min	Magnetic Field (mT)	6 min	Magnetic Field (mT)	12 min	Magnetic Field (mT)	15 min	Magnetic Field (mT)	18 min
331.998	-0.05262	331.998	0.50319	331.998	-2.51396	331.998	-3.04804	331.998	-1.47164	331.998	-3.44338
331.998	-0.05964	331.998	0.51685	331.998	-2.51169	331.998	-3.05456	331.998	-1.47098	331.998	-3.43065
331.998	-0.06667	331.998	0.53052	331.998	-2.50942	331.998	-3.06107	331.998	-1.46966	331.998	-3.41761
331.999	-0.07369	331.999	0.54418	331.999	-2.50715	331.999	-3.06758	331.999	-1.46779	331.999	-3.40436
331.999	-0.08072	331.999	0.55784	331.999	-2.50488	331.999	-3.07409	331.999	-1.46592	331.999	-3.3911
331.999	-0.08775	331.999	0.57051	331.999	-2.50262	331.999	-3.08061	331.999	-1.46404	331.999	-3.37785
331.999	-0.09477	331.999	0.58264	331.999	-2.50035	331.999	-3.08712	331.999	-1.46217	331.999	-3.36459
331.999	-0.1018	331.999	0.59476	331.999	-2.49808	331.999	-3.09363	331.999	-1.4603	331.999	-3.35134
331.999	-0.10882	331.999	0.60689	331.999	-2.49581	331.999	-3.10014	331.999	-1.45843	331.999	-3.33808
331.999	-0.11585	331.999	0.61902	331.999	-2.49354	331.999	-3.10666	331.999	-1.45656	331.999	-3.32482
332	-0.12288	332	0.63115	332	-2.49127	332	-3.11317	332	-1.45469	332	-3.31157
332	-0.1299	332	0.64328	332	-2.489	332	-3.11968	332	-1.45282	332	-3.29831
332	-0.13693	332	0.6554	332	-2.48673	332	-3.12619	332	-1.45095	332	-3.28506
332	-0.14395	332	0.66753	332	-2.48446	332	-3.13271	332	-1.44908	332	-3.2718
332	-0.15098	332	0.67966	332	-2.4822	332	-3.13922	332	-1.44721	332	-3.25855
332	-0.15801	332	0.69179	332	-2.47993	332	-3.14573	332	-1.44533	332	-3.24529
332	-0.16503	332	0.70392	332	-2.47766	332	-3.15224	332	-1.44346	332	-3.23204
332	-0.17261	332	0.71604	332	-2.47539	332	-3.15875	332	-1.44159	332	-3.21878
332.001	-0.18039	332.001	0.72817	332.001	-2.47312	332.001	-3.16527	332.001	-1.43972	332.001	-3.20553
332.001	-0.18817	332.001	0.7403	332.001	-2.47085	332.001	-3.17178	332.001	-1.43785	332.001	-3.19227
332.001	-0.19595	332.001	0.75243	332.001	-2.46858	332.001	-3.17829	332.001	-1.43598	332.001	-3.17902
332.001	-0.20373	332.001	0.76456	332.001	-2.46631	332.001	-3.18446	332.001	-1.43411	332.001	-3.16576
332.001	-0.21152	332.001	0.77668	332.001	-2.46404	332.001	-3.18702	332.001	-1.43224	332.001	-3.15251
332.001	-0.2193	332.001	0.78881	332.001	-2.46178	332.001	-3.18957	332.001	-1.43037	332.001	-3.13925
332.001	-0.22708	332.001	0.80094	332.001	-2.45796	332.001	-3.19213	332.001	-1.4285	332.001	-3.126
332.002	-0.23486	332.002	0.81307	332.002	-2.45381	332.002	-3.19469	332.002	-1.42663	332.002	-3.11274
332.002	-0.24264	332.002	0.8252	332.002	-2.44966	332.002	-3.19724	332.002	-1.42396	332.002	-3.09926
332.002	-0.25043	332.002	0.83732	332.002	-2.44551	332.002	-3.1998	332.002	-1.42097	332.002	-3.08572
332.002	-0.25821	332.002	0.84945	332.002	-2.44136	332.002	-3.20235	332.002	-1.41799	332.002	-3.07217
332.002	-0.26599	332.002	0.86008	332.002	-2.43721	332.002	-3.20491	332.002	-1.415	332.002	-3.05863
332.002	-0.27377	332.002	0.87038	332.002	-2.43306	332.002	-3.20746	332.002	-1.41201	332.002	-3.04508
332.002	-0.28155	332.002	0.88069	332.002	-2.42891	332.002	-3.21002	332.002	-1.40903	332.002	-3.03154
332.002	-0.28934	332.002	0.89099	332.002	-2.42476	332.002	-3.21258	332.002	-1.40604	332.002	-3.01799
332.003	-0.29712	332.003	0.90129	332.003	-2.42061	332.003	-3.21513	332.003	-1.40306	332.003	-3.00444
332.003	-0.3049	332.003	0.91159	332.003	-2.41646	332.003	-3.21769	332.003	-1.40007	332.003	-2.9909
332.003	-0.31268	332.003	0.92189	332.003	-2.41231	332.003	-3.22024	332.003	-1.39709	332.003	-2.97735
332.003	-0.32046	332.003	0.93219	332.003	-2.40816	332.003	-3.2228	332.003	-1.3941	332.003	-2.96381
332.003	-0.32825	332.003	0.94249	332.003	-2.40401	332.003	-3.22535	332.003	-1.39111	332.003	-2.95026
332.003	-0.33603	332.003	0.95279	332.003	-2.39986	332.003	-3.22791	332.003	-1.38813	332.003	-2.93672
332.003	-0.34381	332.003	0.96309	332.003	-2.39571	332.003	-3.23046	332.003	-1.38514	332.003	-2.92317
332.004	-0.35183	332.004	0.97339	332.004	-2.39156	332.004	-3.23302	332.004	-1.38216	332.004	-2.90963
332.004	-0.36039	332.004	0.98369	332.004	-2.38741	332.004	-3.23558	332.004	-1.37917	332.004	-2.89608
332.004	-0.36894	332.004	0.99399	332.004	-2.38326	332.004	-3.23813	332.004	-1.37618	332.004	-2.88254
332.004	-0.3775	332.004	1.00429	332.004	-2.37911	332.004	-3.24069	332.004	-1.3732	332.004	-2.86899
332.004	-0.38605	332.004	1.0146	332.004	-2.37496	332.004	-3.24324	332.004	-1.37021	332.004	-2.85544
332.004	-0.39461	332.004	1.0249	332.004	-2.37081	332.004	-3.24456	332.004	-1.36723	332.004	-2.8419
332.004	-0.40316	332.004	1.0352	332.004	-2.36666	332.004	-3.24289	332.004	-1.36424	332.004	-2.82835
332.004	-0.41172	332.004	1.0455	332.004	-2.36251	332.004	-3.24123	332.004	-1.36125	332.004	-2.81481
332.005	-0.42028	332.005	1.0558	332.005	-2.3569	332.005	-3.23957	332.005	-1.35827	332.005	-2.80126
332.005	-0.42883	332.005	1.0661	332.005	-2.35126	332.005	-3.2379	332.005	-1.35528	332.005	-2.78772
332.005	-0.43739	332.005	1.0764	332.005	-2.34562	332.005	-3.23624	332.005	-1.3516	332.005	-2.77418
332.005	-0.44594	332.005	1.0867	332.005	-2.33998	332.005	-3.23458	332.005	-1.34783	332.005	-2.76064
332.005	-0.4545	332.005	1.097	332.005	-2.33435	332.005	-3.23291	332.005	-1.34406	332.005	-2.74711
332.005	-0.46305	332.005	1.1054	332.005	-2.32871	332.005	-3.23125	332.005	-1.34029	332.005	-2.73357
332.005	-0.47161	332.005	1.11378	332.005	-2.32307	332.005	-3.22959	332.005	-1.33652	332.005	-2.72004
332.006	-0.48016	332.006	1.12215	332.006	-2.31744	332.006	-3.22792	332.006	-1.33275	332.006	-2.7065
332.006	-0.48872	332.006	1.13053	332.006	-2.3118	332.006	-3.22626	332.006	-1.32898	332.006	-2.69297
332.006	-0.49727	332.006	1.13891	332.006	-2.30616	332.006	-3.2246	332.006	-1.32521	332.006	-2.67943
332.006	-0.50583	332.006	1.14729	332.006	-2.30053	332.006	-3.22293	332.006	-1.32144	332.006	-2.66589
332.006	-0.51439	332.006	1.15566	332.006	-2.29489	332.006	-3.22127	332.006	-1.31767	332.006	-2.65236
332.006	-0.52294	332.006	1.16404	332.006	-2.28925	332.006	-3.21961	332.006	-1.3139	332.006	-2.63882
332.006	-0.5315	332.006	1.17242	332.006	-2.28362	332.006	-3.21794	332.006	-1.31013	332.006	-2.62529
332.006	-0.54005	332.006	1.18079	332.006	-2.27798	332.006	-3.21628	332.006	-1.30635	332.006	-2.61175
332.007	-0.54861	332.007	1.18917	332.007	-2.27234	332.007	-3.21462	332.007	-1.30258	332.007	-2.59822
332.007	-0.55779	332.007	1.19755	332.007	-2.26671	332.007	-3.21296	332.007	-1.29881	332.007	-2.58468
332.007	-0.56704	332.007	1.20592	332.007	-2.26107	332.007	-3.21129	332.007	-1.29504	332.007	-2.57114
332.007	-0.57629	332.007	1.2143	332.007	-2.25543	332.007	-3.20963	332.007	-1.29127	332.007	-2.55761
332.007	-0.58555	332.007	1.22268	332.007	-2.2498	332.007	-3.20797	332.007	-1.2875	332.007	-2.54407
332.007	-0.5948	332.007	1.23106	332.007	-2.24416	332.007	-3.2063	332.007	-1.28373	332.007	-2.53054
332.007	-0.60405	332.007	1.23943	332.007	-2.23852	332.007	-3.20253	332.007	-1.27996	332.007	-2.517
332.008	-0.61331	332.008	1.24781	332.008	-2.23289	332.008	-3.19666	332.008	-1.27619	332.008	-2.50347
332.008	-0.62256	332.008	1.25619	332.008	-2.22705	332.008	-3.19079	332.008	-1.27242	332.008	-2.48993
332.008	-0.63181	332.008	1.26456	332.008	-2.22007	332.008	-3.18491	332.008	-1.26865	332.008	-2.47639
332.008	-0.64106	332.008	1.27294	332.008	-2.21309	332.008	-3.17904	332.008	-1.26484	332.008	-2.46288
332.008	-0.65032	332.008	1.28132	332.008	-2.20611	332.008	-3.17317	332.008	-1.26045	332.008	-2.44951
332.008	-0.65957	332.008	1.28969	332.008	-2.19913	332.008	-3.1673	332.008	-1.25606	332.008	-2.43613
332.008	-0.66882	332.008	1.29777	332.008	-2.19215	332.008	-3.16143	332.008	-1.25167	332.008	-2.42276
332.008	-0.67808	332.008	1.30426	332.008	-2.18517	332.008	-3.15556	332.008	-1.24728	332.008	-2.40939
332.009	-0.68733	332.009	1.31074	332.009	-2.17819	332.009	-3.14969	332.009	-1.24289	332.009	-2.39602
332.009	-0.69658	332.009	1.31723	332.009	-2.17121	332.009	-3.14382	332.009	-1.2385	332.009	-2.38265
332.009	-0.70584	332.009	1.32372	332.009	-2.16423	332.009	-3.13795	332.009	-1.23411	332.009	-2.36928
332.009	-0.71509	332.009	1.3302	332.009	-2.15725	332.009	-3.13208	332.009	-1.22972	332.009	-2.3559
332.009	-0.72434	332.009	1.33669	332.009	-2.15027	332.009	-3.12621	332.009	-1.22533	332.009	-2.34253
332.009	-0.7336	332.009	1.34318	332.009	-2.14329	332.009	-3.12034	332.009	-1.22094	332.009	-2.32916
332.009	-0.74285	332.009	1.34966	332.009	-2.13631	332.009	-3.11447	332.009	-1.21655	332.009	-2.31579
332.01	-0.7521	332.01	1.35615	332.01	-2.12933	332.01	-3.1086	332.01	-1.21216	332.01	-2.30242
332.01	-0.76135	332.01	1.36264	332.01	-2.12235	332.01	-3.10273	332.01	-1.20777	332.01	-2.28905
332.01	-0.77081	332.01	1.36912	332.01	-2.11537	332.01	-3.09686	332.01	-1.20338	332.01	-2.27567
332.01	-0.7805	332.01	1.37561	332.01	-2.10839	332.01	-3.09099	332.01	-1.19898	332.01	-2.2623
332.01	-0.79019	332.01	1.3821	332.01	-2.10141	332.01	-3.08512	332.01	-1.19459	332.01	-2.24893
332.01	-0.79987	332.01	1.38858	332.01	-2.09443	332.01	-3.07924	332.01	-1.1902	332.01	-2.23556
332.01	-0.80956	332.01	1.39507	332.01	-2.08744	332.01	-3.07337	332.01	-1.18581	332.01	-2.22219
332.01	-0.81924	332.01	1.40156	332.01	-2.08046	332.01	-3.0675	332.01	-1.18142	332.01	-2.20882
332.011	-0.82893	332.011	1.40804	332.011	-2.07348	332.011	-3.05882	332.011	-1.17703	332.011	-2.19544
332.011	-0.83862	332.011	1.41453	332.011	-2.0665	332.011	-3.049	332.011	-1.17264	332.011	-2.18207
332.011	-0.8483	332.011	1.42102	332.011	-2.05934	332.011	-3.03917	332.011	-1.16825	332.011	-2.1687
332.011	-0.85799	332.011	1.4275	332.011	-2.05179	332.011	-3.02934	332.011	-1.16386	332.011	-2.15533
332.011	-0.86767	332.011	1.43399	332.011	-2.04424	332.011	-3.01952	332.011	-1.15943	332.011	-2.14206
332.011	-0.87736	332.011	1.44047	332.011	-2.03669	332.011	-3.00969	332.011	-1.15487	332.011	-2.12903
332.011	-0.88705	332.011	1.44696	332.011	-2.02914	332.011	-2.99986	332.011	-1.15031	332.011	-2.116
332.012	-0.89673	332.012	1.45291	332.012	-2.02159	332.012	-2.99003	332.012	-1.14575	332.012	-2.10296
332.012	-0.90642	332.012	1.45776	332.012	-2.01404	332.012	-2.98021	332.012	-1.14119	332.012	-2.08993
332.012	-0.9161	332.012	1.46262	332.012	-2.00649	332.012	-2.97038	332.012	-1.13662	332.012	-2.0769
332.012	-0.92579	332.012	1.46747	332.012	-1.99894	332.012	-2.96055	332.012	-1.13206	332.012	-2.06387
332.012	-0.93548	332.012	1.47232	332.012	-1.99139	332.012	-2.95073	332.012	-1.1275	332.012	-2.05084
332.012	-0.94516	332.012	1.47717	332.012	-1.98384	332.012	-2.9409	332.012	-1.12294	332.012	-2.0378
332.012	-0.95485	332.012	1.48203	332.012	-1.97629	332.012	-2.93107	332.012	-1.11838	332.012	-2.02477
332.012	-0.96453	332.012	1.48688	332.012	-1.96874	332.012	-2.92125	332.012	-1.11382	332.012	-2.01174
332.013	-0.97422	332.013	1.49173	332.013	-1.96119	332.013	-2.91142	332.013	-1.10926	332.013	-1.99871
332.013	-0.98391	332.013	1.49658	332.013	-1.95364	332.013	-2.90159	332.013	-1.10469	332.013	-1.98568
332.013	-0.99361	332.013	1.50144	332.013	-1.94609	332.013	-2.89176	332.013	-1.10013	332.013	-1.97264
332.013	-1.00358	332.013	1.50629	332.013	-1.93854	332.013	-2.88194	332.013	-1.09557	332.013	-1.95961
332.013	-1.01355	332.013	1.51114	332.013	-1.93099	332.013	-2.87211	332.013	-1.09101	332.013	-1.94658
332.013	-1.02352	332.013	1.51599	332.013	-1.92344	332.013	-2.86228	332.013	-1.08645	332.013	-1.93355
332.013	-1.03349	332.013	1.52085	332.013	-1.91589	332.013	-2.85246	332.013	-1.08189	332.013	-1.92051
332.014	-1.04346	332.014	1.5257	332.014	-1.90834	332.014	-2.84263	332.014	-1.07733	332.014	-1.90748
332.014	-1.05343	332.014	1.53055	332.014	-1.90079	332.014	-2.8328	332.014	-1.07276	332.014	-1.89445
332.014	-1.06339	332.014	1.5354	332.014	-1.89324	332.014	-2.81961	332.014	-1.0682	332.014	-1.88142
332.014	-1.07336	332.014	1.54026	332.014	-1.88569	332.014	-2.80612	332.014	-1.06364	332.014	-1.86839
332.014	-1.08333	332.014	1.54511	332.014	-1.87795	332.014	-2.79263	332.014	-1.05908	332.014	-1.85535
332.014	-1.0933	332.014	1.54996	332.014	-1.87001	332.014	-2.77913	332.014	-1.05452	332.014	-1.84232
332.014	-1.10327	332.014	1.55481	332.014	-1.86207	332.014	-2.76564	332.014	-1.04996	332.014	-1.82958
332.014	-1.11324	332.014	1.55967	332.014	-1.85413	332.014	-2.75215	332.014	-1.04541	332.014	-1.81714
332.015	-1.12321	332.015	1.56452	332.015	-1.84619	332.015	-2.73866	332.015	-1.04087	332.015	-1.80471
332.015	-1.13318	332.015	1.56861	332.015	-1.83825	332.015	-2.72516	332.015	-1.03632	332.015	-1.79228
332.015	-1.14315	332.015	1.57195	332.015	-1.83032	332.015	-2.71167	332.015	-1.03177	332.015	-1.77984
332.015	-1.15312	332.015	1.57529	332.015	-1.82238	332.015	-2.69818	332.015	-1.02722	332.015	-1.76741
332.015	-1.16309	332.015	1.57862	332.015	-1.81444	332.015	-2.68469	332.015	-1.02267	332.015	-1.75498
332.015	-1.17306	332.015	1.58196	332.015	-1.8065	332.015	-2.67119	332.015	-1.01813	332.015	-1.74255
332.015	-1.18303	332.015	1.58529	332.015	-1.79856	332.015	-2.6577	332.015	-1.01358	332.015	-1.73011
332.016	-1.193	332.016	1.58863	332.016	-1.79062	332.016	-2.64421	332.016	-1.00903	332.016	-1.71768
332.016	-1.20297	332.016	1.59196	332.016	-1.78268	332.016	-2.63072	332.016	-1.00448	332.016	-1.70525
332.016	-1.21294	332.016	1.5953	332.016	-1.77474	332.016	-2.61723	332.016	-0.99993	332.016	-1.69281
332.016	-1.22291	332.016	1.59863	332.016	-1.7668	332.016	-2.60373	332.016	-0.99539	332.016	-1.68038
332.016	-1.23295	332.016	1.60197	332.016	-1.75886	332.016	-2.59024	332.016	-0.99084	332.016	-1.66795
332.016	-1.24303	332.016	1.6053	332.016	-1.75092	332.016	-2.57675	332.016	-0.98629	332.016	-1.65552
332.016	-1.25311	332.016	1.60864	332.016	-1.74298	332.016	-2.56326	332.016	-0.98174	332.016	-1.64308
332.016	-1.26319	332.016	1.61197	332.016	-1.73505	332.016	-2.54976	332.016	-0.97719	332.016	-1.63065
332.017	-1.27327	332.017	1.61531	332.017	-1.72711	332.017	-2.53627	332.017	-0.97264	332.017	-1.61822
332.017	-1.28334	332.017	1.61864	332.017	-1.71917	332.017	-2.52278	332.017	-0.9681	332.017	-1.60578
332.017	-1.29342	332.017	1.62198	332.017	-1.71123	332.017	-2.50891	332.017	-0.96355	332.017	-1.59335
332.017	-1.3035	332.017	1.62531	332.017	-1.70329	332.017	-2.49243	332.017	-0.959	332.017	-1.58092
332.017	-1.31358	332.017	1.62865	332.017	-1.69535	332.017	-2.47595	332.017	-0.95445	332.017	-1.56849
332.017	-1.32366	332.017	1.63198	332.017	-1.68763	332.017	-2.45947	332.017	-0.9499	332.017	-1.55605
332.017	-1.33374	332.017	1.63532	332.017	-1.68003	332.017	-2.443	332.017	-0.94536	332.017	-1.54362
332.018	-1.34382	332.018	1.63866	332.018	-1.67243	332.018	-2.42652	332.018	-0.94111	332.018	-1.53162
332.018	-1.3539	332.018	1.64199	332.018	-1.66483	332.018	-2.41004	332.018	-0.9371	332.018	-1.51985
332.018	-1.36398	332.018	1.64533	332.018	-1.65723	332.018	-2.39356	332.018	-0.93309	332.018	-1.50808
332.018	-1.37406	332.018	1.64784	332.018	-1.64963	332.018	-2.37708	332.018	-0.92908	332.018	-1.49631
332.018	-1.38414	332.018	1.64995	332.018	-1.64203	332.018	-2.3606	332.018	-0.92507	332.018	-1.48454
332.018	-1.39422	332.018	1.65207	332.018	-1.63442	332.018	-2.34412	332.018	-0.92106	332.018	-1.47277
332.018	-1.4043	332.018	1.65418	332.018	-1.62682	332.018	-2.32764	332.018	-0.91706	332.018	-1.461
332.018	-1.41438	332.018	1.65629	332.018	-1.61922	332.018	-2.31116	332.018	-0.91305	332.018	-1.44923
332.019	-1.42446	332.019	1.6584	332.019	-1.61162	332.019	-2.29468	332.019	-0.90904	332.019	-1.43746
332.019	-1.43454	332.019	1.66051	332.019	-1.60402	332.019	-2.27821	332.019	-0.90503	332.019	-1.42569
332.019	-1.44462	332.019	1.66262	332.019	-1.59642	332.019	-2.26173	332.019	-0.90102	332.019	-1.41392
332.019	-1.4547	332.019	1.66474	332.019	-1.58882	332.019	-2.24525	332.019	-0.89701	332.019	-1.40215
332.019	-1.4647	332.019	1.66685	332.019	-1.58122	332.019	-2.22877	332.019	-0.893	332.019	-1.39038
332.019	-1.47448	332.019	1.66896	332.019	-1.57362	332.019	-2.21229	332.019	-0.88899	332.019	-1.37861
332.019	-1.48425	332.019	1.67107	332.019	-1.56602	332.019	-2.19581	332.019	-0.88499	332.019	-1.36684
332.02	-1.49403	332.02	1.67318	332.02	-1.55842	332.02	-2.17933	332.02	-0.88098	332.02	-1.35507
332.02	-1.5038	332.02	1.67529	332.02	-1.55082	332.02	-2.16285	332.02	-0.87697	332.02	-1.3433
332.02	-1.51358	332.02	1.67741	332.02	-1.54322	332.02	-2.14637	332.02	-0.87296	332.02	-1.33153
332.02	-1.52335	332.02	1.67952	332.02	-1.53562	332.02	-2.1299	332.02	-0.86895	332.02	-1.31976
332.02	-1.53313	332.02	1.68163	332.02	-1.52802	332.02	-2.11264	332.02	-0.86494	332.02	-1.30799
332.02	-1.5429	332.02	1.68374	332.02	-1.52042	332.02	-2.09384	332.02	-0.86093	332.02	-1.29622
332.02	-1.55268	332.02	1.68585	332.02	-1.51282	332.02	-2.07503	332.02	-0.85692	332.02	-1.28445
332.02	-1.56245	332.02	1.68796	332.02	-1.50571	332.02	-2.05622	332.02	-0.85292	332.02	-1.27268
332.021	-1.57223	332.021	1.69008	332.021	-1.49872	332.021	-2.03742	332.021	-0.84891	332.021	-1.26091
332.021	-1.582	332.021	1.69219	332.021	-1.49173	332.021	-2.01861	332.021	-0.84538	332.021	-1.24983
332.021	-1.59178	332.021	1.6943	332.021	-1.48474	332.021	-1.99981	332.021	-0.84204	332.021	-1.23889
332.021	-1.60155	332.021	1.69641	332.021	-1.47775	332.021	-1.981	332.021	-0.8387	332.021	-1.22795
332.021	-1.61133	332.021	1.69764	332.021	-1.47076	332.021	-1.9622	332.021	-0.83536	332.021	-1.21701
332.021	-1.6211	332.021	1.6987	332.021	-1.46377	332.021	-1.94339	332.021	-0.83201	332.021	-1.20607
332.021	-1.63088	332.021	1.69976	332.021	-1.45678	332.021	-1.92459	332.021	-0.82867	332.021	-1.19513
332.022	-1.64065	332.022	1.70083	332.022	-1.44979	332.022	-1.90578	332.022	-0.82533	332.022	-1.1842
332.022	-1.65043	332.022	1.70189	332.022	-1.4428	332.022	-1.88698	332.022	-0.82199	332.022	-1.17326
332.022	-1.6602	332.022	1.70295	332.022	-1.43581	332.022	-1.86817	332.022	-0.81865	332.022	-1.16232
332.022	-1.66998	332.022	1.70401	332.022	-1.42882	332.022	-1.84937	332.022	-0.8153	332.022	-1.15138
332.022	-1.67975	332.022	1.70507	332.022	-1.42183	332.022	-1.83056	332.022	-0.81196	332.022	-1.14044
332.022	-1.68953	332.022	1.70613	332.022	-1.41484	332.022	-1.81176	332.022	-0.80862	332.022	-1.1295
332.022	-1.69881	332.022	1.7072	332.022	-1.40785	332.022	-1.79295	332.022	-0.80528	332.022	-1.11856
332.022	-1.70798	332.022	1.70826	332.022	-1.40086	332.022	-1.77415	332.022	-0.80194	332.022	-1.10762
332.023	-1.71714	332.023	1.70932	332.023	-1.39387	332.023	-1.75534	332.023	-0.79859	332.023	-1.09668
332.023	-1.72631	332.023	1.71038	332.023	-1.38688	332.023	-1.73654	332.023	-0.79525	332.023	-1.08574
332.023	-1.73548	332.023	1.71144	332.023	-1.37989	332.023	-1.71773	332.023	-0.79191	332.023	-1.0748
332.023	-1.74464	332.023	1.7125	332.023	-1.3729	332.023	-1.69893	332.023	-0.78857	332.023	-1.06386
332.023	-1.75381	332.023	1.71356	332.023	-1.36591	332.023	-1.68012	332.023	-0.78523	332.023	-1.05292
332.023	-1.76298	332.023	1.71463	332.023	-1.35891	332.023	-1.66058	332.023	-0.78188	332.023	-1.04198
332.023	-1.77214	332.023	1.71569	332.023	-1.35192	332.023	-1.64042	332.023	-0.77854	332.023	-1.03104
332.024	-1.78131	332.024	1.71675	332.024	-1.34493	332.024	-1.62026	332.024	-0.7752	332.024	-1.0201
332.024	-1.79048	332.024	1.71781	332.024	-1.33904	332.024	-1.6001	332.024	-0.77186	332.024	-1.00917
332.024	-1.79964	332.024	1.71887	332.024	-1.33317	332.024	-1.57994	332.024	-0.76852	332.024	-0.99823
332.024	-1.80881	332.024	1.71993	332.024	-1.32731	332.024	-1.55978	332.024	-0.76612	332.024	-0.98815
332.024	-1.81797	332.024	1.721	332.024	-1.32144	332.024	-1.53962	332.024	-0.76385	332.024	-0.97807
332.024	-1.82714	332.024	1.72205	332.024	-1.31558	332.024	-1.51946	332.024	-0.76157	332.024	-0.96798
332.024	-1.83631	332.024	1.72243	332.024	-1.30971	332.024	-1.4993	332.024	-0.7593	332.024	-0.9579
332.024	-1.84547	332.024	1.72281	332.024	-1.30385	332.024	-1.47914	332.024	-0.75702	332.024	-0.94782
332.025	-1.85464	332.025	1.72319	332.025	-1.29798	332.025	-1.45898	332.025	-0.75474	332.025	-0.93774
332.025	-1.86381	332.025	1.72357	332.025	-1.29212	332.025	-1.43882	332.025	-0.75247	332.025	-0.92766
332.025	-1.87297	332.025	1.72395	332.025	-1.28625	332.025	-1.41865	332.025	-0.75019	332.025	-0.91758
332.025	-1.88214	332.025	1.72433	332.025	-1.28039	332.025	-1.39849	332.025	-0.74791	332.025	-0.90749
332.025	-1.89131	332.025	1.72471	332.025	-1.27452	332.025	-1.37833	332.025	-0.74564	332.025	-0.89741
332.025	-1.90047	332.025	1.72509	332.025	-1.26866	332.025	-1.35817	332.025	-0.74336	332.025	-0.88733
332.025	-1.9093	332.025	1.72547	332.025	-1.2628	332.025	-1.33801	332.025	-0.74108	332.025	-0.87725
332.026	-1.91762	332.026	1.72585	332.026	-1.25693	332.026	-1.31785	332.026	-0.73881	332.026	-0.86717
332.026	-1.92594	332.026	1.72623	332.026	-1.25107	332.026	-1.29769	332.026	-0.73653	332.026	-0.85709
332.026	-1.93425	332.026	1.72661	332.026	-1.2452	332.026	-1.27753	332.026	-0.73425	332.026	-0.847
332.026	-1.94257	332.026	1.72699	332.026	-1.23934	332.026	-1.25737	332.026	-0.73198	332.026	-0.83692
332.026	-1.95089	332.026	1.72737	332.026	-1.23347	332.026	-1.23721	332.026	-0.7297	332.026	-0.82684
332.026	-1.95921	332.026	1.72775	332.026	-1.22761	332.026	-1.21705	332.026	-0.72743	332.026	-0.81676
332.026	-1.96752	332.026	1.72813	332.026	-1.22174	332.026	-1.19689	332.026	-0.72515	332.026	-0.80668
332.026	-1.97584	332.026	1.72851	332.026	-1.21588	332.026	-1.17651	332.026	-0.72287	332.026	-0.7966
332.027	-1.98416	332.027	1.72889	332.027	-1.21001	332.027	-1.15605	332.027	-0.7206	332.027	-0.78651
332.027	-1.99247	332.027	1.72927	332.027	-1.20431	332.027	-1.1356	332.027	-0.71832	332.027	-0.77643
332.027	-2.00079	332.027	1.72965	332.027	-1.19966	332.027	-1.11515	332.027	-0.71604	332.027	-0.76635
332.027	-2.00911	332.027	1.73003	332.027	-1.19501	332.027	-1.0947	332.027	-0.71383	332.027	-0.75647
332.027	-2.01742	332.027	1.73041	332.027	-1.19036	332.027	-1.07424	332.027	-0.71264	332.027	-0.74751
332.027	-2.02574	332.027	1.73079	332.027	-1.18572	332.027	-1.05379	332.027	-0.71145	332.027	-0.73855
332.027	-2.03406	332.027	1.73103	332.027	-1.18107	332.027	-1.03334	332.027	-0.71026	332.027	-0.72959
332.028	-2.04238	332.028	1.73066	332.028	-1.17642	332.028	-1.01289	332.028	-0.70907	332.028	-0.72062
332.028	-2.05069	332.028	1.73029	332.028	-1.17177	332.028	-0.99243	332.028	-0.70788	332.028	-0.71166
332.028	-2.05901	332.028	1.72992	332.028	-1.16712	332.028	-0.97198	332.028	-0.70669	332.028	-0.7027
332.028	-2.06733	332.028	1.72955	332.028	-1.16247	332.028	-0.95153	332.028	-0.7055	332.028	-0.69374
332.028	-2.07564	332.028	1.72918	332.028	-1.15782	332.028	-0.93107	332.028	-0.70431	332.028	-0.68478
332.028	-2.08396	332.028	1.72881	332.028	-1.15317	332.028	-0.91062	332.028	-0.70312	332.028	-0.67582
332.028	-2.09228	332.028	1.72844	332.028	-1.14852	332.028	-0.89017	332.028	-0.70193	332.028	-0.66685
332.028	-2.1006	332.028	1.72807	332.028	-1.14387	332.028	-0.86972	332.028	-0.70074	332.028	-0.65789
332.029	-2.10778	332.029	1.7277	332.029	-1.13922	332.029	-0.84926	332.029	-0.69955	332.029	-0.64893
332.029	-2.11495	332.029	1.72732	332.029	-1.13457	332.029	-0.82881	332.029	-0.69836	332.029	-0.63997
332.029	-2.12212	332.029	1.72695	332.029	-1.12992	332.029	-0.80836	332.029	-0.69717	332.029	-0.63101
332.029	-2.12928	332.029	1.72658	332.029	-1.12528	332.029	-0.78791	332.029	-0.69598	332.029	-0.62205
332.029	-2.13645	332.029	1.72621	332.029	-1.12063	332.029	-0.76745	332.029	-0.69479	332.029	-0.61308
332.029	-2.14362	332.029	1.72584	332.029	-1.11598	332.029	-0.747	332.029	-0.6936	332.029	-0.60412
332.029	-2.15078	332.029	1.72547	332.029	-1.11133	332.029	-0.72655	332.029	-0.69241	332.029	-0.59516
332.03	-2.15795	332.03	1.7251	332.03	-1.10668	332.03	-0.7061	332.03	-0.69122	332.03	-0.5862
332.03	-2.16512	332.03	1.72473	332.03	-1.10203	332.03	-0.68602	332.03	-0.69003	332.03	-0.57724
332.03	-2.17228	332.03	1.72436	332.03	-1.09738	332.03	-0.66597	332.03	-0.68884	332.03	-0.56828
332.03	-2.17945	332.03	1.72399	332.03	-1.09314	332.03	-0.64591	332.03	-0.68765	332.03	-0.55931
332.03	-2.18662	332.03	1.72362	332.03	-1.08986	332.03	-0.62586	332.03	-0.68646	332.03	-0.55035
332.03	-2.19378	332.03	1.72325	332.03	-1.08657	332.03	-0.6058	332.03	-0.68554	332.03	-0.54183
332.03	-2.20095	332.03	1.72288	332.03	-1.08329	332.03	-0.58575	332.03	-0.68557	332.03	-0.53412
332.03	-2.20811	332.03	1.72251	332.03	-1.08001	332.03	-0.56569	332.03	-0.6856	332.03	-0.5264
332.031	-2.21528	332.031	1.72192	332.031	-1.07672	332.031	-0.54564	332.031	-0.68562	332.031	-0.51868
332.031	-2.22245	332.031	1.72091	332.031	-1.07344	332.031	-0.52558	332.031	-0.68565	332.031	-0.51096
332.031	-2.22961	332.031	1.71991	332.031	-1.07016	332.031	-0.50553	332.031	-0.68567	332.031	-0.50324
332.031	-2.23678	332.031	1.71891	332.031	-1.06687	332.031	-0.48547	332.031	-0.6857	332.031	-0.49553
332.031	-2.24395	332.031	1.71791	332.031	-1.06359	332.031	-0.46542	332.031	-0.68572	332.031	-0.48781
332.031	-2.25111	332.031	1.71691	332.031	-1.06031	332.031	-0.44536	332.031	-0.68575	332.031	-0.48009
332.031	-2.25828	332.031	1.7159	332.031	-1.05702	332.031	-0.42531	332.031	-0.68577	332.031	-0.47237
332.031	-2.26545	332.031	1.7149	332.031	-1.05374	332.031	-0.40526	332.031	-0.6858	332.031	-0.46465
332.032	-2.27193	332.032	1.7139	332.032	-1.05045	332.032	-0.3852	332.032	-0.68582	332.032	-0.45694
332.032	-2.27787	332.032	1.7129	332.032	-1.04717	332.032	-0.36515	332.032	-0.68585	332.032	-0.44922
332.032	-2.28382	332.032	1.7119	332.032	-1.04389	332.032	-0.34509	332.032	-0.68587	332.032	-0.4415
332.032	-2.28977	332.032	1.71089	332.032	-1.0406	332.032	-0.32504	332.032	-0.6859	332.032	-0.43378
332.032	-2.29572	332.032	1.70989	332.032	-1.03732	332.032	-0.30498	332.032	-0.68592	332.032	-0.42606
332.032	-2.30167	332.032	1.70889	332.032	-1.03404	332.032	-0.28493	332.032	-0.68595	332.032	-0.41835
332.032	-2.30762	332.032	1.70789	332.032	-1.03075	332.032	-0.26487	332.032	-0.68597	332.032	-0.41063
332.033	-2.31357	332.033	1.70689	332.033	-1.02747	332.033	-0.24482	332.033	-0.686	332.033	-0.40291
332.033	-2.31952	332.033	1.70588	332.033	-1.02419	332.033	-0.22501	332.033	-0.68603	332.033	-0.39519
332.033	-2.32547	332.033	1.70488	332.033	-1.0209	332.033	-0.20645	332.033	-0.68605	332.033	-0.38747
332.033	-2.33142	332.033	1.70388	332.033	-1.01762	332.033	-0.1879	332.033	-0.68608	332.033	-0.37976
332.033	-2.33736	332.033	1.70288	332.033	-1.01495	332.033	-0.16934	332.033	-0.6861	332.033	-0.37204
332.033	-2.34331	332.033	1.70188	332.033	-1.01299	332.033	-0.15079	332.033	-0.68613	332.033	-0.36432
332.033	-2.34926	332.033	1.70087	332.033	-1.01102	332.033	-0.13223	332.033	-0.68653	332.033	-0.35738
332.034	-2.35521	332.034	1.69987	332.034	-1.00906	332.034	-0.11368	332.034	-0.6875	332.034	-0.35114
332.034	-2.36116	332.034	1.69887	332.034	-1.0071	332.034	-0.09512	332.034	-0.68848	332.034	-0.34489
332.034	-2.36711	332.034	1.6976	332.034	-1.00514	332.034	-0.07657	332.034	-0.68945	332.034	-0.33864
332.034	-2.37306	332.034	1.69608	332.034	-1.00317	332.034	-0.05801	332.034	-0.69043	332.034	-0.3324
332.034	-2.37901	332.034	1.69456	332.034	-1.00121	332.034	-0.03946	332.034	-0.6914	332.034	-0.32615
332.034	-2.38496	332.034	1.69304	332.034	-0.99925	332.034	-0.0209	332.034	-0.69238	332.034	-0.3199
332.034	-2.39091	332.034	1.69152	332.034	-0.99728	332.034	-0.00235	332.034	-0.69335	332.034	-0.31366
332.034	-2.39685	332.034	1.69	332.034	-0.99532	332.034	0.01621	332.034	-0.69433	332.034	-0.30741
332.035	-2.4028	332.035	1.68847	332.035	-0.99336	332.035	0.03476	332.035	-0.6953	332.035	-0.30117
332.035	-2.40854	332.035	1.68695	332.035	-0.9914	332.035	0.05332	332.035	-0.69628	332.035	-0.29492
332.035	-2.41306	332.035	1.68543	332.035	-0.98943	332.035	0.07187	332.035	-0.69725	332.035	-0.28867
332.035	-2.41757	332.035	1.68391	332.035	-0.98747	332.035	0.09043	332.035	-0.69823	332.035	-0.28243
332.035	-2.42209	332.035	1.68239	332.035	-0.98551	332.035	0.10898	332.035	-0.6992	332.035	-0.27618
332.035	-2.42661	332.035	1.68087	332.035	-0.98354	332.035	0.12754	332.035	-0.70018	332.035	-0.26993
332.035	-2.43113	332.035	1.67935	332.035	-0.98158	332.035	0.1461	332.035	-0.70115	332.035	-0.26369
332.036	-2.43564	332.036	1.67783	332.036	-0.97962	332.036	0.16465	332.036	-0.70213	332.036	-0.25744
332.036	-2.44016	332.036	1.67631	332.036	-0.97766	332.036	0.18321	332.036	-0.7031	332.036	-0.25119
332.036	-2.44468	332.036	1.67479	332.036	-0.97569	332.036	0.20176	332.036	-0.70408	332.036	-0.24495
332.036	-2.4492	332.036	1.67327	332.036	-0.97373	332.036	0.21951	332.036	-0.70505	332.036	-0.2387
332.036	-2.45371	332.036	1.67174	332.036	-0.97177	332.036	0.23591	332.036	-0.70603	332.036	-0.23245
332.036	-2.45823	332.036	1.67022	332.036	-0.96981	332.036	0.25232	332.036	-0.707	332.036	-0.22621
332.036	-2.46275	332.036	1.6687	332.036	-0.96855	332.036	0.26872	332.036	-0.70798	332.036	-0.21996
332.036	-2.46727	332.036	1.66718	332.036	-0.96771	332.036	0.28512	332.036	-0.70895	332.036	-0.21371
332.037	-2.47178	332.037	1.66566	332.037	-0.96688	332.037	0.30152	332.037	-0.71034	332.037	-0.20869
332.037	-2.4763	332.037	1.66414	332.037	-0.96604	332.037	0.31792	332.037	-0.71203	332.037	-0.20418
332.037	-2.48082	332.037	1.66262	332.037	-0.9652	332.037	0.33433	332.037	-0.71373	332.037	-0.19967
332.037	-2.48534	332.037	1.66081	332.037	-0.96436	332.037	0.35073	332.037	-0.71542	332.037	-0.19516
332.037	-2.48985	332.037	1.65888	332.037	-0.96353	332.037	0.36713	332.037	-0.71712	332.037	-0.19064
332.037	-2.49437	332.037	1.65695	332.037	-0.96269	332.037	0.38353	332.037	-0.71881	332.037	-0.18613
332.037	-2.49889	332.037	1.65501	332.037	-0.96185	332.037	0.39993	332.037	-0.72051	332.037	-0.18162
332.038	-2.5034	332.038	1.65308	332.038	-0.96102	332.038	0.41634	332.038	-0.72221	332.038	-0.17711
332.038	-2.50792	332.038	1.65114	332.038	-0.96018	332.038	0.43274	332.038	-0.7239	332.038	-0.17259
332.038	-2.51244	332.038	1.64921	332.038	-0.95934	332.038	0.44914	332.038	-0.7256	332.038	-0.16808
332.038	-2.51579	332.038	1.64728	332.038	-0.9585	332.038	0.46554	332.038	-0.72729	332.038	-0.16357
332.038	-2.51871	332.038	1.64534	332.038	-0.95767	332.038	0.48194	332.038	-0.72899	332.038	-0.15905
332.038	-2.52163	332.038	1.64341	332.038	-0.95683	332.038	0.49835	332.038	-0.73069	332.038	-0.15454
332.038	-2.52455	332.038	1.64148	332.038	-0.95599	332.038	0.51475	332.038	-0.73238	332.038	-0.15003
332.038	-2.52747	332.038	1.63954	332.038	-0.95516	332.038	0.53115	332.038	-0.73408	332.038	-0.14552
332.039	-2.53039	332.039	1.63761	332.039	-0.95432	332.039	0.54755	332.039	-0.73577	332.039	-0.141
332.039	-2.53331	332.039	1.63567	332.039	-0.95348	332.039	0.56395	332.039	-0.73747	332.039	-0.13649
332.039	-2.53623	332.039	1.63374	332.039	-0.95264	332.039	0.58035	332.039	-0.73917	332.039	-0.13198
332.039	-2.53915	332.039	1.63181	332.039	-0.95181	332.039	0.59676	332.039	-0.74086	332.039	-0.12747
332.039	-2.54207	332.039	1.62987	332.039	-0.95097	332.039	0.61161	332.039	-0.74256	332.039	-0.12295
332.039	-2.54499	332.039	1.62794	332.039	-0.95013	332.039	0.62536	332.039	-0.74425	332.039	-0.11844
332.039	-2.54792	332.039	1.62601	332.039	-0.9493	332.039	0.6391	332.039	-0.74595	332.039	-0.11393
332.039	-2.55084	332.039	1.62407	332.039	-0.94913	332.039	0.65284	332.039	-0.74765	332.039	-0.10941
332.04	-2.55376	332.04	1.62214	332.04	-0.94915	332.04	0.66658	332.04	-0.74934	332.04	-0.1049
332.04	-2.55668	332.04	1.6202	332.04	-0.94917	332.04	0.68032	332.04	-0.7513	332.04	-0.10215
332.04	-2.5596	332.04	1.61827	332.04	-0.94918	332.04	0.69407	332.04	-0.75335	332.04	-0.09963
332.04	-2.56252	332.04	1.61634	332.04	-0.9492	332.04	0.70781	332.04	-0.7554	332.04	-0.09711
332.04	-2.56544	332.04	1.61384	332.04	-0.94921	332.04	0.72155	332.04	-0.75746	332.04	-0.0946
332.04	-2.56836	332.04	1.61125	332.04	-0.94923	332.04	0.73529	332.04	-0.75951	332.04	-0.09208
332.04	-2.57128	332.04	1.60866	332.04	-0.94924	332.04	0.74903	332.04	-0.76156	332.04	-0.08956
332.041	-2.5742	332.041	1.60606	332.041	-0.94926	332.041	0.76278	332.041	-0.76361	332.041	-0.08704
332.041	-2.57712	332.041	1.60347	332.041	-0.94927	332.041	0.77652	332.041	-0.76566	332.041	-0.08452
332.041	-2.58004	332.041	1.60088	332.041	-0.94929	332.041	0.79026	332.041	-0.76772	332.041	-0.082
332.041	-2.58249	332.041	1.59829	332.041	-0.9493	332.041	0.804	332.041	-0.76977	332.041	-0.07949
332.041	-2.5839	332.041	1.5957	332.041	-0.94932	332.041	0.81775	332.041	-0.77182	332.041	-0.07697
332.041	-2.58532	332.041	1.59311	332.041	-0.94933	332.041	0.83149	332.041	-0.77387	332.041	-0.07445
332.041	-2.58674	332.041	1.59052	332.041	-0.94935	332.041	0.84523	332.041	-0.77592	332.041	-0.07193
332.041	-2.58815	332.041	1.58793	332.041	-0.94937	332.041	0.85897	332.041	-0.77798	332.041	-0.06941
332.042	-2.58957	332.042	1.58534	332.042	-0.94938	332.042	0.87271	332.042	-0.78003	332.042	-0.06689
332.042	-2.59099	332.042	1.58274	332.042	-0.9494	332.042	0.88646	332.042	-0.78208	332.042	-0.06438
332.042	-2.5924	332.042	1.58015	332.042	-0.94941	332.042	0.9002	332.042	-0.78413	332.042	-0.06186
332.042	-2.59382	332.042	1.57756	332.042	-0.94943	332.042	0.91394	332.042	-0.78618	332.042	-0.05934
332.042	-2.59524	332.042	1.57497	332.042	-0.94944	332.042	0.92768	332.042	-0.78824	332.042	-0.05682
332.042	-2.59665	332.042	1.57238	332.042	-0.94946	332.042	0.93897	332.042	-0.79029	332.042	-0.0543
332.042	-2.59807	332.042	1.56979	332.042	-0.94947	332.042	0.9496	332.042	-0.79234	332.042	-0.05179
332.043	-2.59949	332.043	1.5672	332.043	-0.94949	332.043	0.96023	332.043	-0.79439	332.043	-0.04927
332.043	-2.6009	332.043	1.56461	332.043	-0.94988	332.043	0.97086	332.043	-0.79644	332.043	-0.04675
332.043	-2.60232	332.043	1.56202	332.043	-0.95028	332.043	0.98149	332.043	-0.7985	332.043	-0.04435
332.043	-2.60374	332.043	1.55942	332.043	-0.95068	332.043	0.99213	332.043	-0.80046	332.043	-0.04389
332.043	-2.60515	332.043	1.55683	332.043	-0.95109	332.043	1.00276	332.043	-0.80242	332.043	-0.04342
332.043	-2.60657	332.043	1.55422	332.043	-0.95149	332.043	1.01339	332.043	-0.80438	332.043	-0.04296
332.043	-2.60799	332.043	1.55099	332.043	-0.95189	332.043	1.02402	332.043	-0.80633	332.043	-0.0425
332.043	-2.6094	332.043	1.54776	332.043	-0.9523	332.043	1.03465	332.043	-0.80829	332.043	-0.04203
332.044	-2.61082	332.044	1.54453	332.044	-0.9527	332.044	1.04528	332.044	-0.81025	332.044	-0.04157
332.044	-2.61224	332.044	1.5413	332.044	-0.95311	332.044	1.05591	332.044	-0.81221	332.044	-0.04111
332.044	-2.61365	332.044	1.53807	332.044	-0.95351	332.044	1.06654	332.044	-0.81416	332.044	-0.04064
332.044	-2.61507	332.044	1.53484	332.044	-0.95391	332.044	1.07717	332.044	-0.81612	332.044	-0.04018
332.044	-2.61508	332.044	1.53161	332.044	-0.95432	332.044	1.0878	332.044	-0.81808	332.044	-0.03972
332.044	-2.61493	332.044	1.52838	332.044	-0.95472	332.044	1.09843	332.044	-0.82003	332.044	-0.03925
332.044	-2.61478	332.044	1.52515	332.044	-0.95513	332.044	1.10906	332.044	-0.82199	332.044	-0.03879
332.045	-2.61463	332.045	1.52192	332.045	-0.95553	332.045	1.11969	332.045	-0.82395	332.045	-0.03833
332.045	-2.61448	332.045	1.51869	332.045	-0.95593	332.045	1.13033	332.045	-0.82591	332.045	-0.03786
332.045	-2.61433	332.045	1.51546	332.045	-0.95634	332.045	1.14096	332.045	-0.82786	332.045	-0.0374
332.045	-2.61419	332.045	1.51223	332.045	-0.95674	332.045	1.15159	332.045	-0.82982	332.045	-0.03694
332.045	-2.61404	332.045	1.509	332.045	-0.95714	332.045	1.16222	332.045	-0.83178	332.045	-0.03647
332.045	-2.61389	332.045	1.50577	332.045	-0.95755	332.045	1.17285	332.045	-0.83374	332.045	-0.03601
332.045	-2.61374	332.045	1.50254	332.045	-0.95795	332.045	1.18348	332.045	-0.83569	332.045	-0.03555
332.045	-2.61359	332.045	1.49931	332.045	-0.95836	332.045	1.19086	332.045	-0.83765	332.045	-0.03508
332.046	-2.61344	332.046	1.49608	332.046	-0.95876	332.046	1.19824	332.046	-0.83961	332.046	-0.03462
332.046	-2.6133	332.046	1.49285	332.046	-0.95913	332.046	1.20561	332.046	-0.84156	332.046	-0.03416
332.046	-2.61315	332.046	1.48962	332.046	-0.95928	332.046	1.21298	332.046	-0.84352	332.046	-0.03369
332.046	-2.613	332.046	1.48639	332.046	-0.95943	332.046	1.22036	332.046	-0.84545	332.046	-0.03379
332.046	-2.61285	332.046	1.48316	332.046	-0.95958	332.046	1.22773	332.046	-0.84701	332.046	-0.03572
332.046	-2.6127	332.046	1.47993	332.046	-0.95973	332.046	1.2351	332.046	-0.84857	332.046	-0.03764
332.046	-2.61255	332.046	1.47659	332.046	-0.95988	332.046	1.24248	332.046	-0.85013	332.046	-0.03957
332.047	-2.61241	332.047	1.47279	332.047	-0.96003	332.047	1.24985	332.047	-0.85169	332.047	-0.0415
332.047	-2.61226	332.047	1.46899	332.047	-0.96018	332.047	1.25722	332.047	-0.85324	332.047	-0.04343
332.047	-2.61211	332.047	1.46519	332.047	-0.96033	332.047	1.2646	332.047	-0.8548	332.047	-0.04536
332.047	-2.61196	332.047	1.46139	332.047	-0.96048	332.047	1.27197	332.047	-0.85636	332.047	-0.04728
332.047	-2.61181	332.047	1.45759	332.047	-0.96063	332.047	1.27934	332.047	-0.85792	332.047	-0.04921
332.047	-2.61093	332.047	1.45379	332.047	-0.96078	332.047	1.28672	332.047	-0.85948	332.047	-0.05114
332.047	-2.60926	332.047	1.44998	332.047	-0.96092	332.047	1.29409	332.047	-0.86104	332.047	-0.05307
332.047	-2.60759	332.047	1.44618	332.047	-0.96107	332.047	1.30146	332.047	-0.8626	332.047	-0.05499
332.048	-2.60592	332.048	1.44238	332.048	-0.96122	332.048	1.30883	332.048	-0.86415	332.048	-0.05692
332.048	-2.60425	332.048	1.43858	332.048	-0.96137	332.048	1.31621	332.048	-0.86571	332.048	-0.05885
332.048	-2.60259	332.048	1.43478	332.048	-0.96152	332.048	1.32358	332.048	-0.86727	332.048	-0.06078
332.048	-2.60092	332.048	1.43098	332.048	-0.96167	332.048	1.33095	332.048	-0.86883	332.048	-0.0627
332.048	-2.59925	332.048	1.42718	332.048	-0.96182	332.048	1.33833	332.048	-0.87039	332.048	-0.06463
332.048	-2.59758	332.048	1.42338	332.048	-0.96197	332.048	1.3457	332.048	-0.87195	332.048	-0.06656
332.048	-2.59591	332.048	1.41958	332.048	-0.96212	332.048	1.35307	332.048	-0.87351	332.048	-0.06849
332.049	-2.59425	332.049	1.41578	332.049	-0.96227	332.049	1.35979	332.049	-0.87507	332.049	-0.07041
332.049	-2.59258	332.049	1.41198	332.049	-0.96242	332.049	1.36397	332.049	-0.87662	332.049	-0.07234
332.049	-2.59091	332.049	1.40817	332.049	-0.96257	332.049	1.36816	332.049	-0.87818	332.049	-0.07427
332.049	-2.58924	332.049	1.40437	332.049	-0.96252	332.049	1.37234	332.049	-0.87974	332.049	-0.0762
332.049	-2.58757	332.049	1.40057	332.049	-0.96198	332.049	1.37652	332.049	-0.8813	332.049	-0.07812
332.049	-2.58591	332.049	1.39677	332.049	-0.96145	332.049	1.3807	332.049	-0.88271	332.049	-0.08099
332.049	-2.58424	332.049	1.39297	332.049	-0.96091	332.049	1.38488	332.049	-0.88363	332.049	-0.0852
332.049	-2.58257	332.049	1.38917	332.049	-0.96037	332.049	1.38906	332.049	-0.88456	332.049	-0.08941
332.05	-2.5809	332.05	1.38509	332.05	-0.95983	332.05	1.39324	332.05	-0.88548	332.05	-0.09362
332.05	-2.57923	332.05	1.38054	332.05	-0.9593	332.05	1.39742	332.05	-0.88641	332.05	-0.09783
332.05	-2.57756	332.05	1.37599	332.05	-0.95876	332.05	1.4016	332.05	-0.88733	332.05	-0.10205
332.05	-2.5759	332.05	1.37144	332.05	-0.95822	332.05	1.40578	332.05	-0.88826	332.05	-0.10626
332.05	-2.57423	332.05	1.36689	332.05	-0.95769	332.05	1.40996	332.05	-0.88918	332.05	-0.11047
332.05	-2.57247	332.05	1.36234	332.05	-0.95715	332.05	1.41414	332.05	-0.89011	332.05	-0.11468
332.05	-2.56947	332.05	1.35779	332.05	-0.95661	332.05	1.41832	332.05	-0.89103	332.05	-0.11889
332.051	-2.56647	332.051	1.35324	332.051	-0.95607	332.051	1.4225	332.051	-0.89196	332.051	-0.1231
332.051	-2.56346	332.051	1.34868	332.051	-0.95554	332.051	1.42668	332.051	-0.89289	332.051	-0.12731
332.051	-2.56046	332.051	1.34413	332.051	-0.955	332.051	1.43086	332.051	-0.89381	332.051	-0.13152
332.051	-2.55746	332.051	1.33958	332.051	-0.95446	332.051	1.43504	332.051	-0.89474	332.051	-0.13574
332.051	-2.55446	332.051	1.33503	332.051	-0.95392	332.051	1.43922	332.051	-0.89566	332.051	-0.13995
332.051	-2.55146	332.051	1.33048	332.051	-0.95339	332.051	1.44341	332.051	-0.89659	332.051	-0.14416
332.051	-2.54846	332.051	1.32593	332.051	-0.95285	332.051	1.44759	332.051	-0.89751	332.051	-0.14837
332.051	-2.54545	332.051	1.32138	332.051	-0.95231	332.051	1.45177	332.051	-0.89844	332.051	-0.15258
332.052	-2.54245	332.052	1.31683	332.052	-0.95178	332.052	1.45595	332.052	-0.89936	332.052	-0.15679
332.052	-2.53945	332.052	1.31228	332.052	-0.95124	332.052	1.45892	332.052	-0.90029	332.052	-0.161
332.052	-2.53645	332.052	1.30773	332.052	-0.9507	332.052	1.46016	332.052	-0.90121	332.052	-0.16521
332.052	-2.53345	332.052	1.30318	332.052	-0.95016	332.052	1.46141	332.052	-0.90214	332.052	-0.16943
332.052	-2.53045	332.052	1.29862	332.052	-0.94911	332.052	1.46266	332.052	-0.90306	332.052	-0.17364
332.052	-2.52744	332.052	1.29407	332.052	-0.94741	332.052	1.46391	332.052	-0.90399	332.052	-0.17785
332.052	-2.52444	332.052	1.28952	332.052	-0.94572	332.052	1.46515	332.052	-0.90457	332.052	-0.18338
332.053	-2.52144	332.053	1.28497	332.053	-0.94403	332.053	1.4664	332.053	-0.90465	332.053	-0.18984
332.053	-2.51844	332.053	1.28042	332.053	-0.94234	332.053	1.46765	332.053	-0.90473	332.053	-0.1963
332.053	-2.51544	332.053	1.27549	332.053	-0.94064	332.053	1.46889	332.053	-0.90481	332.053	-0.20276
332.053	-2.51244	332.053	1.27023	332.053	-0.93895	332.053	1.47014	332.053	-0.9049	332.053	-0.20922
332.053	-2.50944	332.053	1.26497	332.053	-0.93726	332.053	1.47139	332.053	-0.90498	332.053	-0.21568
332.053	-2.50643	332.053	1.25972	332.053	-0.93557	332.053	1.47263	332.053	-0.90506	332.053	-0.22214
332.053	-2.50343	332.053	1.25446	332.053	-0.93387	332.053	1.47388	332.053	-0.90514	332.053	-0.2286
332.053	-2.49959	332.053	1.2492	332.053	-0.93218	332.053	1.47513	332.053	-0.90522	332.053	-0.23506
332.054	-2.4953	332.054	1.24395	332.054	-0.93049	332.054	1.47637	332.054	-0.90531	332.054	-0.24152
332.054	-2.49102	332.054	1.23869	332.054	-0.92879	332.054	1.47762	332.054	-0.90539	332.054	-0.24798
332.054	-2.48673	332.054	1.23343	332.054	-0.9271	332.054	1.47887	332.054	-0.90547	332.054	-0.25444
332.054	-2.48244	332.054	1.22817	332.054	-0.92541	332.054	1.48011	332.054	-0.90555	332.054	-0.2609
332.054	-2.47816	332.054	1.22292	332.054	-0.92372	332.054	1.48136	332.054	-0.90563	332.054	-0.26736
332.054	-2.47387	332.054	1.21766	332.054	-0.92202	332.054	1.48261	332.054	-0.90571	332.054	-0.27382
332.054	-2.46958	332.054	1.2124	332.054	-0.92033	332.054	1.48386	332.054	-0.9058	332.054	-0.28028
332.055	-2.46529	332.055	1.20715	332.055	-0.91864	332.055	1.4851	332.055	-0.90588	332.055	-0.28674
332.055	-2.46101	332.055	1.20189	332.055	-0.91695	332.055	1.48635	332.055	-0.90596	332.055	-0.2932
332.055	-2.45672	332.055	1.19663	332.055	-0.91525	332.055	1.4876	332.055	-0.90604	332.055	-0.29966
332.055	-2.45243	332.055	1.19137	332.055	-0.91356	332.055	1.48717	332.055	-0.90612	332.055	-0.30612
332.055	-2.44814	332.055	1.18612	332.055	-0.91187	332.055	1.48573	332.055	-0.90621	332.055	-0.31258
332.055	-2.44386	332.055	1.18086	332.055	-0.91018	332.055	1.48429	332.055	-0.90629	332.055	-0.31904
332.055	-2.43957	332.055	1.1756	332.055	-0.90755	332.055	1.48285	332.055	-0.90637	332.055	-0.3255
332.055	-2.43528	332.055	1.17035	332.055	-0.90434	332.055	1.4814	332.055	-0.90645	332.055	-0.33196
332.056	-2.431	332.056	1.16509	332.056	-0.90112	332.056	1.47996	332.056	-0.90617	332.056	-0.33997
332.056	-2.42671	332.056	1.15983	332.056	-0.89791	332.056	1.47852	332.056	-0.90561	332.056	-0.34846
332.056	-2.42242	332.056	1.15457	332.056	-0.8947	332.056	1.47707	332.056	-0.90506	332.056	-0.35695
332.056	-2.41813	332.056	1.14889	332.056	-0.89148	332.056	1.47563	332.056	-0.90451	332.056	-0.36545
332.056	-2.41385	332.056	1.14304	332.056	-0.88827	332.056	1.47419	332.056	-0.90396	332.056	-0.37394
332.056	-2.40956	332.056	1.13718	332.056	-0.88506	332.056	1.47274	332.056	-0.9034	332.056	-0.38243
332.056	-2.40527	332.056	1.13133	332.056	-0.88184	332.056	1.4713	332.056	-0.90285	332.056	-0.39092
332.057	-2.40074	332.057	1.12548	332.057	-0.87863	332.057	1.46986	332.057	-0.9023	332.057	-0.39941
332.057	-2.39542	332.057	1.11962	332.057	-0.87542	332.057	1.46841	332.057	-0.90174	332.057	-0.4079
332.057	-2.3901	332.057	1.11377	332.057	-0.8722	332.057	1.46697	332.057	-0.90119	332.057	-0.4164
332.057	-2.38478	332.057	1.10791	332.057	-0.86899	332.057	1.46553	332.057	-0.90064	332.057	-0.42489
332.057	-2.37946	332.057	1.10206	332.057	-0.86578	332.057	1.46408	332.057	-0.90008	332.057	-0.43338
332.057	-2.37414	332.057	1.0962	332.057	-0.86256	332.057	1.46264	332.057	-0.89953	332.057	-0.44187
332.057	-2.36882	332.057	1.09035	332.057	-0.85935	332.057	1.4612	332.057	-0.89898	332.057	-0.45036
332.057	-2.3635	332.057	1.08449	332.057	-0.85614	332.057	1.45975	332.057	-0.89842	332.057	-0.45886
332.058	-2.35818	332.058	1.07864	332.058	-0.85292	332.058	1.45831	332.058	-0.89787	332.058	-0.46735
332.058	-2.35286	332.058	1.07279	332.058	-0.84971	332.058	1.45687	332.058	-0.89732	332.058	-0.47584
332.058	-2.34754	332.058	1.06693	332.058	-0.8465	332.058	1.45542	332.058	-0.89676	332.058	-0.48433
332.058	-2.34222	332.058	1.06108	332.058	-0.84328	332.058	1.45398	332.058	-0.89621	332.058	-0.49282
332.058	-2.3369	332.058	1.05522	332.058	-0.84007	332.058	1.45069	332.058	-0.89566	332.058	-0.50131
332.058	-2.33158	332.058	1.04937	332.058	-0.83686	332.058	1.44702	332.058	-0.8951	332.058	-0.50981
332.058	-2.32626	332.058	1.04351	332.058	-0.83364	332.058	1.44334	332.058	-0.89455	332.058	-0.5183
332.059	-2.32094	332.059	1.03766	332.059	-0.82906	332.059	1.43967	332.059	-0.894	332.059	-0.52679
332.059	-2.31562	332.059	1.03181	332.059	-0.82408	332.059	1.43599	332.059	-0.89344	332.059	-0.53528
332.059	-2.3103	332.059	1.02595	332.059	-0.81911	332.059	1.43232	332.059	-0.89251	332.059	-0.54535
332.059	-2.30498	332.059	1.0201	332.059	-0.81413	332.059	1.42865	332.059	-0.89145	332.059	-0.55552
332.059	-2.29966	332.059	1.01424	332.059	-0.80915	332.059	1.42497	332.059	-0.89039	332.059	-0.56569
332.059	-2.29434	332.059	1.00784	332.059	-0.80418	332.059	1.4213	332.059	-0.88934	332.059	-0.57586
332.059	-2.28902	332.059	1.00136	332.059	-0.7992	332.059	1.41762	332.059	-0.88828	332.059	-0.58603
332.059	-2.2837	332.059	0.99488	332.059	-0.79422	332.059	1.41395	332.059	-0.88722	332.059	-0.5962
332.06	-2.27838	332.06	0.9884	332.06	-0.78925	332.06	1.41027	332.06	-0.88616	332.06	-0.60637
332.06	-2.27232	332.06	0.98192	332.06	-0.78427	332.06	1.4066	332.06	-0.8851	332.06	-0.61654
332.06	-2.26609	332.06	0.97544	332.06	-0.77929	332.06	1.40293	332.06	-0.88404	332.06	-0.62671
332.06	-2.25987	332.06	0.96896	332.06	-0.77432	332.06	1.39925	332.06	-0.88298	332.06	-0.63688
332.06	-2.25365	332.06	0.96248	332.06	-0.76934	332.06	1.39558	332.06	-0.88192	332.06	-0.64705
332.06	-2.24743	332.06	0.956	332.06	-0.76436	332.06	1.3919	332.06	-0.88086	332.06	-0.65722
332.06	-2.2412	332.06	0.94952	332.06	-0.75939	332.06	1.38823	332.06	-0.8798	332.06	-0.66739
332.061	-2.23498	332.061	0.94304	332.061	-0.75441	332.061	1.38456	332.061	-0.87874	332.061	-0.67756
332.061	-2.22876	332.061	0.93655	332.061	-0.74943	332.061	1.38088	332.061	-0.87768	332.061	-0.68773
332.061	-2.22253	332.061	0.93007	332.061	-0.74446	332.061	1.37721	332.061	-0.87662	332.061	-0.69791
332.061	-2.21631	332.061	0.92359	332.061	-0.73948	332.061	1.37353	332.061	-0.87556	332.061	-0.70808
332.061	-2.21009	332.061	0.91711	332.061	-0.7345	332.061	1.36986	332.061	-0.8745	332.061	-0.71825
332.061	-2.20386	332.061	0.91063	332.061	-0.72953	332.061	1.36612	332.061	-0.87344	332.061	-0.72842
332.061	-2.19764	332.061	0.90415	332.061	-0.72455	332.061	1.36066	332.061	-0.87238	332.061	-0.73859
332.061	-2.19142	332.061	0.89767	332.061	-0.71957	332.061	1.35519	332.061	-0.87132	332.061	-0.74876
332.062	-2.18519	332.062	0.89119	332.062	-0.7146	332.062	1.34973	332.062	-0.87026	332.062	-0.75893
332.062	-2.17897	332.062	0.88471	332.062	-0.70788	332.062	1.34427	332.062	-0.8692	332.062	-0.7691
332.062	-2.17275	332.062	0.87823	332.062	-0.70105	332.062	1.3388	332.062	-0.86814	332.062	-0.77941
332.062	-2.16652	332.062	0.87175	332.062	-0.69423	332.062	1.33334	332.062	-0.86695	332.062	-0.79078
332.062	-2.1603	332.062	0.86527	332.062	-0.6874	332.062	1.32788	332.062	-0.86575	332.062	-0.80216
332.062	-2.15408	332.062	0.85877	332.062	-0.68058	332.062	1.32241	332.062	-0.86455	332.062	-0.81354
332.062	-2.14785	332.062	0.85178	332.062	-0.67375	332.062	1.31695	332.062	-0.86335	332.062	-0.82491
332.063	-2.14163	332.063	0.8448	332.063	-0.66693	332.063	1.31149	332.063	-0.86215	332.063	-0.83629
332.063	-2.13541	332.063	0.83782	332.063	-0.6601	332.063	1.30602	332.063	-0.86095	332.063	-0.84767
332.063	-2.12887	332.063	0.83083	332.063	-0.65328	332.063	1.30056	332.063	-0.85975	332.063	-0.85904
332.063	-2.12188	332.063	0.82385	332.063	-0.64645	332.063	1.2951	332.063	-0.85855	332.063	-0.87042
332.063	-2.11489	332.063	0.81687	332.063	-0.63962	332.063	1.28964	332.063	-0.85735	332.063	-0.8818
332.063	-2.1079	332.063	0.80988	332.063	-0.6328	332.063	1.28417	332.063	-0.85615	332.063	-0.89317
332.063	-2.10091	332.063	0.8029	332.063	-0.62597	332.063	1.27871	332.063	-0.85495	332.063	-0.90455
332.063	-2.09392	332.063	0.79592	332.063	-0.61915	332.063	1.27325	332.063	-0.85375	332.063	-0.91593
332.064	-2.08693	332.064	0.78893	332.064	-0.61232	332.064	1.26778	332.064	-0.85255	332.064	-0.92731
332.064	-2.07994	332.064	0.78195	332.064	-0.6055	332.064	1.26232	332.064	-0.85135	332.064	-0.93868
332.064	-2.07295	332.064	0.77497	332.064	-0.59867	332.064	1.25686	332.064	-0.85016	332.064	-0.95006
332.064	-2.06596	332.064	0.76798	332.064	-0.59185	332.064	1.25139	332.064	-0.84896	332.064	-0.96144
332.064	-2.05897	332.064	0.761	332.064	-0.58502	332.064	1.24593	332.064	-0.84776	332.064	-0.97281
332.064	-2.05198	332.064	0.75402	332.064	-0.5782	332.064	1.24047	332.064	-0.84656	332.064	-0.98419
332.064	-2.04499	332.064	0.74703	332.064	-0.57137	332.064	1.23466	332.064	-0.84536	332.064	-0.99557
332.065	-2.038	332.065	0.74005	332.065	-0.56455	332.065	1.22778	332.065	-0.84416	332.065	-1.00694
332.065	-2.031	332.065	0.73307	332.065	-0.55772	332.065	1.22091	332.065	-0.84296	332.065	-1.01832
332.065	-2.02401	332.065	0.72608	332.065	-0.55074	332.065	1.21404	332.065	-0.84176	332.065	-1.0297
332.065	-2.01702	332.065	0.7191	332.065	-0.54241	332.065	1.20716	332.065	-0.84056	332.065	-1.04107
332.065	-2.01003	332.065	0.71211	332.065	-0.53409	332.065	1.20029	332.065	-0.83938	332.065	-1.05263
332.065	-2.00304	332.065	0.70513	332.065	-0.52577	332.065	1.19341	332.065	-0.8384	332.065	-1.06464
332.065	-1.99605	332.065	0.69815	332.065	-0.51745	332.065	1.18654	332.065	-0.83743	332.065	-1.07664
332.065	-1.98906	332.065	0.69111	332.065	-0.50912	332.065	1.17966	332.065	-0.83646	332.065	-1.08865
332.066	-1.98207	332.066	0.68387	332.066	-0.5008	332.066	1.17279	332.066	-0.83549	332.066	-1.10065
332.066	-1.97508	332.066	0.67663	332.066	-0.49248	332.066	1.16591	332.066	-0.83452	332.066	-1.11265
332.066	-1.96809	332.066	0.66939	332.066	-0.48416	332.066	1.15904	332.066	-0.83355	332.066	-1.12466
332.066	-1.95975	332.066	0.66215	332.066	-0.47583	332.066	1.15216	332.066	-0.83258	332.066	-1.13666
332.066	-1.95264	332.066	0.65491	332.066	-0.46751	332.066	1.14529	332.066	-0.83161	332.066	-1.14867
332.066	-1.9448	332.066	0.64767	332.066	-0.45919	332.066	1.13841	332.066	-0.83064	332.066	-1.16067
332.066	-1.93695	332.066	0.64043	332.066	-0.45087	332.066	1.13154	332.066	-0.82967	332.066	-1.17268
332.067	-1.92911	332.067	0.63319	332.067	-0.44254	332.067	1.12466	332.067	-0.8287	332.067	-1.18468
332.067	-1.92127	332.067	0.62595	332.067	-0.43422	332.067	1.11779	332.067	-0.82773	332.067	-1.19668
332.067	-1.91343	332.067	0.61871	332.067	-0.4259	332.067	1.11091	332.067	-0.82676	332.067	-1.20869
332.067	-1.90558	332.067	0.61147	332.067	-0.41757	332.067	1.10404	332.067	-0.82579	332.067	-1.22069
332.067	-1.89774	332.067	0.60423	332.067	-0.40925	332.067	1.09716	332.067	-0.82482	332.067	-1.2327
332.067	-1.89002	332.067	0.59699	332.067	-0.40093	332.067	1.09029	332.067	-0.82385	332.067	-1.2447
332.067	-1.88211	332.067	0.58975	332.067	-0.39261	332.067	1.08341	332.067	-0.82288	332.067	-1.25671
332.067	-1.8743	332.067	0.58251	332.067	-0.38428	332.067	1.07654	332.067	-0.82191	332.067	-1.26871
332.068	-1.8665	332.068	0.57527	332.068	-0.37596	332.068	1.06922	332.068	-0.82094	332.068	-1.28071
332.068	-1.85869	332.068	0.56803	332.068	-0.36764	332.068	1.06137	332.068	-0.81997	332.068	-1.29272
332.068	-1.85089	332.068	0.56079	332.068	-0.35932	332.068	1.05351	332.068	-0.819	332.068	-1.30472
332.068	-1.84308	332.068	0.55355	332.068	-0.35066	332.068	1.04566	332.068	-0.81803	332.068	-1.31673
332.068	-1.83528	332.068	0.54631	332.068	-0.34108	332.068	1.0378	332.068	-0.81706	332.068	-1.32873
332.068	-1.82757	332.068	0.53907	332.068	-0.33151	332.068	1.02995	332.068	-0.81625	332.068	-1.34075
332.068	-1.81969	332.068	0.53184	332.068	-0.32194	332.068	1.02209	332.068	-0.81594	332.068	-1.35279
332.069	-1.81192	332.069	0.5246	332.069	-0.31236	332.069	1.01424	332.069	-0.81564	332.069	-1.36482
332.069	-1.80415	332.069	0.51733	332.069	-0.30279	332.069	1.00638	332.069	-0.81533	332.069	-1.37686
332.069	-1.79638	332.069	0.51002	332.069	-0.29322	332.069	0.99853	332.069	-0.81503	332.069	-1.3889
332.069	-1.78852	332.069	0.50271	332.069	-0.28364	332.069	0.99067	332.069	-0.81472	332.069	-1.40094
332.069	-1.78033	332.069	0.4954	332.069	-0.27407	332.069	0.98282	332.069	-0.81442	332.069	-1.41297
332.069	-1.77214	332.069	0.48809	332.069	-0.2645	332.069	0.97496	332.069	-0.81411	332.069	-1.42501
332.069	-1.76394	332.069	0.48078	332.069	-0.25492	332.069	0.96711	332.069	-0.81381	332.069	-1.43705
332.069	-1.75583	332.069	0.47348	332.069	-0.24535	332.069	0.95925	332.069	-0.8135	332.069	-1.44908
332.07	-1.74758	332.07	0.46617	332.07	-0.23578	332.07	0.9514	332.07	-0.81319	332.07	-1.46112
332.07	-1.73942	332.07	0.45886	332.07	-0.2262	332.07	0.94354	332.07	-0.81289	332.07	-1.47316
332.07	-1.73125	332.07	0.45155	332.07	-0.21663	332.07	0.93569	332.07	-0.81258	332.07	-1.48519
332.07	-1.72309	332.07	0.44424	332.07	-0.20706	332.07	0.92783	332.07	-0.81228	332.07	-1.49723
332.07	-1.71492	332.07	0.43693	332.07	-0.19748	332.07	0.91998	332.07	-0.81197	332.07	-1.50927
332.07	-1.70676	332.07	0.42962	332.07	-0.18791	332.07	0.91213	332.07	-0.81167	332.07	-1.52131
332.07	-1.6986	332.07	0.42231	332.07	-0.17834	332.07	0.90427	332.07	-0.81136	332.07	-1.53334
332.071	-1.69043	332.071	0.415	332.071	-0.16877	332.071	0.89642	332.071	-0.81105	332.071	-1.54538
332.071	-1.68235	332.071	0.4077	332.071	-0.15919	332.071	0.88856	332.071	-0.81075	332.071	-1.55742
332.071	-1.67413	332.071	0.40039	332.071	-0.14962	332.071	0.88037	332.071	-0.81044	332.071	-1.56945
332.071	-1.66599	332.071	0.39308	332.071	-0.14005	332.071	0.87201	332.071	-0.81014	332.071	-1.58149
332.071	-1.65786	332.071	0.38577	332.071	-0.13047	332.071	0.86365	332.071	-0.80983	332.071	-1.59353
332.071	-1.64972	332.071	0.37846	332.071	-0.12059	332.071	0.85529	332.071	-0.80953	332.071	-1.60556
332.071	-1.64159	332.071	0.37115	332.071	-0.11029	332.071	0.84693	332.071	-0.80922	332.071	-1.6176
332.071	-1.63345	332.071	0.36384	332.071	-0.1	332.071	0.83857	332.071	-0.80936	332.071	-1.6292
332.072	-1.62531	332.072	0.35653	332.072	-0.08971	332.072	0.83021	332.072	-0.81014	332.072	-1.64056
332.072	-1.61718	332.072	0.34922	332.072	-0.07942	332.072	0.82185	332.072	-0.81091	332.072	-1.65191
332.072	-1.60912	332.072	0.34203	332.072	-0.06912	332.072	0.8135	332.072	-0.81169	332.072	-1.66327
332.072	-1.60085	332.072	0.33492	332.072	-0.05883	332.072	0.80514	332.072	-0.81246	332.072	-1.67462
332.072	-1.59237	332.072	0.32782	332.072	-0.04854	332.072	0.79678	332.072	-0.81324	332.072	-1.68598
332.072	-1.5839	332.072	0.32071	332.072	-0.03824	332.072	0.78842	332.072	-0.81401	332.072	-1.69733
332.072	-1.57542	332.072	0.31361	332.072	-0.02795	332.072	0.78006	332.072	-0.81479	332.072	-1.70869
332.073	-1.56695	332.073	0.30651	332.073	-0.01766	332.073	0.7717	332.073	-0.81556	332.073	-1.72004
332.073	-1.55847	332.073	0.2994	332.073	-0.00737	332.073	0.76334	332.073	-0.81633	332.073	-1.7314
332.073	-1.55	332.073	0.2923	332.073	0.00293	332.073	0.75498	332.073	-0.81711	332.073	-1.74275
332.073	-1.54152	332.073	0.28519	332.073	0.01322	332.073	0.74662	332.073	-0.81788	332.073	-1.75411
332.073	-1.5331	332.073	0.27809	332.073	0.02351	332.073	0.73826	332.073	-0.81866	332.073	-1.76547
332.073	-1.52459	332.073	0.27098	332.073	0.0338	332.073	0.7299	332.073	-0.81943	332.073	-1.77682
332.073	-1.51613	332.073	0.26388	332.073	0.0441	332.073	0.72154	332.073	-0.82021	332.073	-1.78818
332.073	-1.50767	332.073	0.25677	332.073	0.05439	332.073	0.71318	332.073	-0.82098	332.073	-1.79953
332.074	-1.49922	332.074	0.24967	332.074	0.06468	332.074	0.70482	332.074	-0.82176	332.074	-1.81089
332.074	-1.49076	332.074	0.24256	332.074	0.07498	332.074	0.69646	332.074	-0.82253	332.074	-1.82224
332.074	-1.4823	332.074	0.23546	332.074	0.08527	332.074	0.6881	332.074	-0.82331	332.074	-1.8336
332.074	-1.47384	332.074	0.22835	332.074	0.09556	332.074	0.67956	332.074	-0.82408	332.074	-1.84495
332.074	-1.46538	332.074	0.22125	332.074	0.10585	332.074	0.67099	332.074	-0.82486	332.074	-1.85631
332.074	-1.45698	332.074	0.21414	332.074	0.11615	332.074	0.66242	332.074	-0.82563	332.074	-1.86766
332.074	-1.44849	332.074	0.20704	332.074	0.12646	332.074	0.65385	332.074	-0.8264	332.074	-1.87902
332.075	-1.44005	332.075	0.19993	332.075	0.13677	332.075	0.64528	332.075	-0.82718	332.075	-1.89037
332.075	-1.43161	332.075	0.19283	332.075	0.14709	332.075	0.63671	332.075	-0.82866	332.075	-1.90076
332.075	-1.42317	332.075	0.18572	332.075	0.15741	332.075	0.62814	332.075	-0.83064	332.075	-1.91093
332.075	-1.41473	332.075	0.17862	332.075	0.16773	332.075	0.61957	332.075	-0.83262	332.075	-1.9211
332.075	-1.40627	332.075	0.17196	332.075	0.17805	332.075	0.611	332.075	-0.8346	332.075	-1.93127
332.075	-1.39757	332.075	0.16548	332.075	0.18837	332.075	0.60243	332.075	-0.83658	332.075	-1.94144
332.075	-1.38886	332.075	0.15899	332.075	0.19869	332.075	0.59386	332.075	-0.83856	332.075	-1.95161
332.075	-1.38023	332.075	0.15251	332.075	0.20901	332.075	0.58529	332.075	-0.84055	332.075	-1.96178
332.076	-1.37148	332.076	0.14602	332.076	0.21933	332.076	0.57672	332.076	-0.84253	332.076	-1.97195
332.076	-1.3628	332.076	0.13954	332.076	0.22965	332.076	0.56815	332.076	-0.84451	332.076	-1.98212
332.076	-1.35412	332.076	0.13305	332.076	0.23997	332.076	0.55958	332.076	-0.84649	332.076	-1.99229
332.076	-1.34544	332.076	0.12657	332.076	0.25029	332.076	0.55101	332.076	-0.84847	332.076	-2.00246
332.076	-1.33676	332.076	0.12008	332.076	0.26061	332.076	0.54244	332.076	-0.85045	332.076	-2.01263
332.076	-1.32808	332.076	0.1136	332.076	0.27093	332.076	0.53387	332.076	-0.85243	332.076	-2.0228
332.076	-1.3194	332.076	0.10711	332.076	0.28125	332.076	0.5253	332.076	-0.85441	332.076	-2.03297
332.077	-1.31072	332.077	0.10063	332.077	0.29157	332.077	0.51673	332.077	-0.8564	332.077	-2.04314
332.077	-1.30213	332.077	0.09414	332.077	0.30188	332.077	0.50816	332.077	-0.85838	332.077	-2.05331
332.077	-1.2934	332.077	0.08765	332.077	0.3122	332.077	0.49959	332.077	-0.86036	332.077	-2.06348
332.077	-1.28475	332.077	0.08117	332.077	0.32252	332.077	0.49102	332.077	-0.86234	332.077	-2.07365
332.077	-1.27609	332.077	0.07468	332.077	0.33284	332.077	0.48246	332.077	-0.86432	332.077	-2.08382
332.077	-1.26744	332.077	0.0682	332.077	0.34316	332.077	0.47399	332.077	-0.8663	332.077	-2.09399
332.077	-1.25879	332.077	0.06171	332.077	0.35348	332.077	0.46552	332.077	-0.86828	332.077	-2.10416
332.077	-1.25013	332.077	0.05523	332.077	0.3638	332.077	0.45705	332.077	-0.87026	332.077	-2.11433
332.078	-1.24148	332.078	0.04874	332.078	0.37377	332.078	0.44858	332.078	-0.87224	332.078	-2.1245
332.078	-1.23283	332.078	0.04226	332.078	0.38363	332.078	0.4401	332.078	-0.87423	332.078	-2.13467
332.078	-1.22424	332.078	0.03577	332.078	0.39348	332.078	0.43163	332.078	-0.87718	332.078	-2.14309
332.078	-1.21555	332.078	0.02929	332.078	0.40334	332.078	0.42316	332.078	-0.88045	332.078	-2.15149
332.078	-1.20692	332.078	0.0228	332.078	0.4132	332.078	0.41469	332.078	-0.88372	332.078	-2.15989
332.078	-1.19824	332.078	0.017	332.078	0.42306	332.078	0.40622	332.078	-0.88699	332.078	-2.16829
332.078	-1.18955	332.078	0.01128	332.078	0.43291	332.078	0.39774	332.078	-0.89027	332.078	-2.1767
332.079	-1.18086	332.079	0.00555	332.079	0.44277	332.079	0.38927	332.079	-0.89354	332.079	-2.1851
332.079	-1.17218	332.079	-0.000169715	332.079	0.45263	332.079	0.3808	332.079	-0.89681	332.079	-2.1935
332.079	-1.16349	332.079	-0.00589	332.079	0.46249	332.079	0.37233	332.079	-0.90008	332.079	-2.2019
332.079	-1.1548	332.079	-0.01162	332.079	0.47234	332.079	0.36386	332.079	-0.90335	332.079	-2.21031
332.079	-1.14616	332.079	-0.01734	332.079	0.4822	332.079	0.35539	332.079	-0.90662	332.079	-2.21871
332.079	-1.13745	332.079	-0.02307	332.079	0.49206	332.079	0.34691	332.079	-0.9099	332.079	-2.22711
332.079	-1.12877	332.079	-0.02879	332.079	0.50192	332.079	0.33844	332.079	-0.91317	332.079	-2.23551
332.079	-1.1201	332.079	-0.03451	332.079	0.51178	332.079	0.32997	332.079	-0.91644	332.079	-2.24392
332.08	-1.11142	332.08	-0.04024	332.08	0.52163	332.08	0.3215	332.08	-0.91971	332.08	-2.25232
332.08	-1.10275	332.08	-0.04596	332.08	0.53149	332.08	0.31303	332.08	-0.92298	332.08	-2.26072
332.08	-1.09408	332.08	-0.05169	332.08	0.54135	332.08	0.30456	332.08	-0.92626	332.08	-2.26912
332.08	-1.0854	332.08	-0.05741	332.08	0.55121	332.08	0.29608	332.08	-0.92953	332.08	-2.27753
332.08	-1.07673	332.08	-0.06313	332.08	0.56106	332.08	0.28761	332.08	-0.9328	332.08	-2.28593
332.08	-1.0681	332.08	-0.06886	332.08	0.57092	332.08	0.27927	332.08	-0.93607	332.08	-2.29433
332.08	-1.0594	332.08	-0.07458	332.08	0.58078	332.08	0.27125	332.08	-0.93934	332.08	-2.30273
332.081	-1.05074	332.081	-0.0803	332.081	0.59064	332.081	0.26323	332.081	-0.94261	332.081	-2.31114
332.081	-1.04208	332.081	-0.08603	332.081	0.60049	332.081	0.25522	332.081	-0.94589	332.081	-2.31954
332.081	-1.03342	332.081	-0.09175	332.081	0.60918	332.081	0.2472	332.081	-0.94916	332.081	-2.32794
332.081	-1.02476	332.081	-0.09748	332.081	0.61777	332.081	0.23918	332.081	-0.95243	332.081	-2.33597
332.081	-1.0161	332.081	-0.1032	332.081	0.62636	332.081	0.23116	332.081	-0.9567	332.081	-2.34214
332.081	-1.00744	332.081	-0.10892	332.081	0.63495	332.081	0.22314	332.081	-0.96106	332.081	-2.34831
332.081	-0.99877	332.081	-0.11457	332.081	0.64354	332.081	0.21513	332.081	-0.96542	332.081	-2.35448
332.081	-0.99012	332.081	-0.11923	332.081	0.65213	332.081	0.20711	332.081	-0.96978	332.081	-2.36064
332.082	-0.98141	332.082	-0.12388	332.082	0.66072	332.082	0.19909	332.082	-0.97414	332.082	-2.36681
332.082	-0.97273	332.082	-0.12854	332.082	0.66932	332.082	0.19107	332.082	-0.9785	332.082	-2.37298
332.082	-0.96405	332.082	-0.13319	332.082	0.67791	332.082	0.18305	332.082	-0.98286	332.082	-2.37915
332.082	-0.95538	332.082	-0.13785	332.082	0.6865	332.082	0.17504	332.082	-0.98721	332.082	-2.38532
332.082	-0.9467	332.082	-0.1425	332.082	0.69509	332.082	0.16702	332.082	-0.99157	332.082	-2.39149
332.082	-0.93802	332.082	-0.14716	332.082	0.70368	332.082	0.159	332.082	-0.99593	332.082	-2.39765
332.082	-0.92934	332.082	-0.15181	332.082	0.71227	332.082	0.15098	332.082	-1.00029	332.082	-2.40382
332.083	-0.92067	332.083	-0.15647	332.083	0.72086	332.083	0.14296	332.083	-1.00465	332.083	-2.40999
332.083	-0.91201	332.083	-0.16112	332.083	0.72945	332.083	0.13495	332.083	-1.00901	332.083	-2.41616
332.083	-0.90332	332.083	-0.16578	332.083	0.73804	332.083	0.12693	332.083	-1.01337	332.083	-2.42233
332.083	-0.89465	332.083	-0.17043	332.083	0.74664	332.083	0.11891	332.083	-1.01773	332.083	-2.4285
332.083	-0.88598	332.083	-0.17509	332.083	0.75523	332.083	0.11089	332.083	-1.02209	332.083	-2.43467
332.083	-0.87731	332.083	-0.17974	332.083	0.76382	332.083	0.10287	332.083	-1.02644	332.083	-2.44083
332.083	-0.86864	332.083	-0.1844	332.083	0.77241	332.083	0.09486	332.083	-1.0308	332.083	-2.447
332.083	-0.85998	332.083	-0.18905	332.083	0.781	332.083	0.08713	332.083	-1.03516	332.083	-2.45317
332.084	-0.85131	332.084	-0.19371	332.084	0.78959	332.084	0.07971	332.084	-1.03952	332.084	-2.45934
332.084	-0.84264	332.084	-0.19836	332.084	0.79818	332.084	0.07229	332.084	-1.04388	332.084	-2.46551
332.084	-0.83396	332.084	-0.20302	332.084	0.80663	332.084	0.06487	332.084	-1.04824	332.084	-2.47168
332.084	-0.8253	332.084	-0.20767	332.084	0.81361	332.084	0.05745	332.084	-1.0526	332.084	-2.47784
332.084	-0.81663	332.084	-0.21233	332.084	0.82059	332.084	0.05003	332.084	-1.05703	332.084	-2.48313
332.084	-0.80796	332.084	-0.21698	332.084	0.82757	332.084	0.0426	332.084	-1.0622	332.084	-2.48673
332.084	-0.79929	332.084	-0.22164	332.084	0.83456	332.084	0.03518	332.084	-1.06737	332.084	-2.49032
332.085	-0.79063	332.085	-0.22601	332.085	0.84154	332.085	0.02776	332.085	-1.07254	332.085	-2.49392
332.085	-0.78197	332.085	-0.22952	332.085	0.84852	332.085	0.02034	332.085	-1.07771	332.085	-2.49751
332.085	-0.77331	332.085	-0.23302	332.085	0.8555	332.085	0.01292	332.085	-1.08288	332.085	-2.50111
332.085	-0.76466	332.085	-0.23652	332.085	0.86249	332.085	0.0055	332.085	-1.08805	332.085	-2.5047
332.085	-0.75601	332.085	-0.24002	332.085	0.86947	332.085	-0.00192	332.085	-1.09322	332.085	-2.5083
332.085	-0.74734	332.085	-0.24352	332.085	0.87645	332.085	-0.00934	332.085	-1.09839	332.085	-2.51189
332.085	-0.73869	332.085	-0.24702	332.085	0.88343	332.085	-0.01676	332.085	-1.10356	332.085	-2.51549
332.085	-0.73003	332.085	-0.25052	332.085	0.89042	332.085	-0.02418	332.085	-1.10873	332.085	-2.51908
332.086	-0.72138	332.086	-0.25402	332.086	0.8974	332.086	-0.0316	332.086	-1.1139	332.086	-2.52268
332.086	-0.71272	332.086	-0.25752	332.086	0.90438	332.086	-0.03903	332.086	-1.11907	332.086	-2.52627
332.086	-0.70407	332.086	-0.26103	332.086	0.91136	332.086	-0.04645	332.086	-1.12424	332.086	-2.52987
332.086	-0.69542	332.086	-0.26453	332.086	0.91835	332.086	-0.05387	332.086	-1.12941	332.086	-2.53347
332.086	-0.68676	332.086	-0.26803	332.086	0.92533	332.086	-0.06129	332.086	-1.13458	332.086	-2.53706
332.086	-0.67815	332.086	-0.27153	332.086	0.93231	332.086	-0.06871	332.086	-1.13975	332.086	-2.54066
332.086	-0.66947	332.086	-0.27503	332.086	0.9393	332.086	-0.07613	332.086	-1.14492	332.086	-2.54425
332.087	-0.66083	332.087	-0.27853	332.087	0.94628	332.087	-0.08355	332.087	-1.15009	332.087	-2.54785
332.087	-0.65219	332.087	-0.28203	332.087	0.95326	332.087	-0.09041	332.087	-1.15526	332.087	-2.55144
332.087	-0.64355	332.087	-0.28553	332.087	0.96024	332.087	-0.09703	332.087	-1.16043	332.087	-2.55504
332.087	-0.63491	332.087	-0.28903	332.087	0.96723	332.087	-0.10365	332.087	-1.1656	332.087	-2.55863
332.087	-0.62627	332.087	-0.29254	332.087	0.97364	332.087	-0.11027	332.087	-1.17077	332.087	-2.56223
332.087	-0.61763	332.087	-0.29604	332.087	0.9784	332.087	-0.11689	332.087	-1.17594	332.087	-2.56582
332.087	-0.60899	332.087	-0.29954	332.087	0.98317	332.087	-0.12351	332.087	-1.1812	332.087	-2.56796
332.087	-0.6004	332.087	-0.30304	332.087	0.98793	332.087	-0.13013	332.087	-1.18674	332.087	-2.56874
332.088	-0.59178	332.088	-0.30654	332.088	0.99269	332.088	-0.13675	332.088	-1.19227	332.088	-2.56953
332.088	-0.5834	332.088	-0.30958	332.088	0.99746	332.088	-0.14337	332.088	-1.1978	332.088	-2.57031
332.088	-0.57502	332.088	-0.31197	332.088	1.00222	332.088	-0.14999	332.088	-1.20334	332.088	-2.5711
332.088	-0.56664	332.088	-0.31436	332.088	1.00698	332.088	-0.15661	332.088	-1.20887	332.088	-2.57188
332.088	-0.55826	332.088	-0.31675	332.088	1.01175	332.088	-0.16323	332.088	-1.21441	332.088	-2.57267
332.088	-0.54988	332.088	-0.31914	332.088	1.01651	332.088	-0.16985	332.088	-1.21994	332.088	-2.57345
332.088	-0.54149	332.088	-0.32153	332.088	1.02127	332.088	-0.17647	332.088	-1.22547	332.088	-2.57423
332.089	-0.53311	332.089	-0.32392	332.089	1.02603	332.089	-0.18309	332.089	-1.23101	332.089	-2.57502
332.089	-0.52476	332.089	-0.32631	332.089	1.0308	332.089	-0.18971	332.089	-1.23654	332.089	-2.5758
332.089	-0.51636	332.089	-0.3287	332.089	1.03556	332.089	-0.19632	332.089	-1.24207	332.089	-2.57659
332.089	-0.50799	332.089	-0.33109	332.089	1.04032	332.089	-0.20294	332.089	-1.24761	332.089	-2.57737
332.089	-0.49962	332.089	-0.33348	332.089	1.04509	332.089	-0.20956	332.089	-1.25314	332.089	-2.57816
332.089	-0.49125	332.089	-0.33587	332.089	1.04985	332.089	-0.21618	332.089	-1.25868	332.089	-2.57894
332.089	-0.48287	332.089	-0.33826	332.089	1.05461	332.089	-0.2228	332.089	-1.26421	332.089	-2.57973
332.089	-0.4745	332.089	-0.34065	332.089	1.05938	332.089	-0.22942	332.089	-1.26974	332.089	-2.58051
332.09	-0.46613	332.09	-0.34304	332.09	1.06414	332.09	-0.23604	332.09	-1.27528	332.09	-2.58129
332.09	-0.45776	332.09	-0.34543	332.09	1.0689	332.09	-0.24266	332.09	-1.28081	332.09	-2.58208
332.09	-0.44941	332.09	-0.34782	332.09	1.07367	332.09	-0.24845	332.09	-1.28634	332.09	-2.58286
332.09	-0.44102	332.09	-0.35021	332.09	1.07843	332.09	-0.25414	332.09	-1.29188	332.09	-2.58365
332.09	-0.43266	332.09	-0.3526	332.09	1.08319	332.09	-0.25984	332.09	-1.29741	332.09	-2.58443
332.09	-0.42429	332.09	-0.35499	332.09	1.08698	332.09	-0.26554	332.09	-1.30294	332.09	-2.58522
332.09	-0.41593	332.09	-0.35738	332.09	1.08941	332.09	-0.27123	332.09	-1.30848	332.09	-2.586
332.091	-0.40757	332.091	-0.35977	332.091	1.09185	332.091	-0.27693	332.091	-1.31391	332.091	-2.58494
332.091	-0.3992	332.091	-0.36216	332.091	1.09428	332.091	-0.28263	332.091	-1.31921	332.091	-2.58306
332.091	-0.39107	332.091	-0.36455	332.091	1.09671	332.091	-0.28833	332.091	-1.32451	332.091	-2.58119
332.091	-0.38311	332.091	-0.36638	332.091	1.09915	332.091	-0.29402	332.091	-1.32981	332.091	-2.57931
332.091	-0.3752	332.091	-0.3678	332.091	1.10158	332.091	-0.29972	332.091	-1.33511	332.091	-2.57744
332.091	-0.36721	332.091	-0.36923	332.091	1.10402	332.091	-0.30542	332.091	-1.34041	332.091	-2.57556
332.091	-0.35927	332.091	-0.37065	332.091	1.10645	332.091	-0.31112	332.091	-1.3457	332.091	-2.57369
332.091	-0.35133	332.091	-0.37207	332.091	1.10888	332.091	-0.31681	332.091	-1.351	332.091	-2.57181
332.092	-0.34339	332.092	-0.3735	332.092	1.11132	332.092	-0.32251	332.092	-1.3563	332.092	-2.56993
332.092	-0.33545	332.092	-0.37492	332.092	1.11375	332.092	-0.32821	332.092	-1.3616	332.092	-2.56806
332.092	-0.32751	332.092	-0.37635	332.092	1.11619	332.092	-0.33391	332.092	-1.3669	332.092	-2.56618
332.092	-0.31957	332.092	-0.37777	332.092	1.11862	332.092	-0.3396	332.092	-1.3722	332.092	-2.56431
332.092	-0.31163	332.092	-0.37919	332.092	1.12105	332.092	-0.3453	332.092	-1.3775	332.092	-2.56243
332.092	-0.30372	332.092	-0.38062	332.092	1.12349	332.092	-0.351	332.092	-1.3828	332.092	-2.56056
332.092	-0.29575	332.092	-0.38204	332.092	1.12592	332.092	-0.3567	332.092	-1.38809	332.092	-2.55868
332.093	-0.28782	332.093	-0.38347	332.093	1.12836	332.093	-0.36239	332.093	-1.39339	332.093	-2.55681
332.093	-0.2799	332.093	-0.38489	332.093	1.13079	332.093	-0.36809	332.093	-1.39869	332.093	-2.55493
332.093	-0.27197	332.093	-0.38631	332.093	1.13322	332.093	-0.37379	332.093	-1.40399	332.093	-2.55306
332.093	-0.26404	332.093	-0.38774	332.093	1.13566	332.093	-0.37939	332.093	-1.40929	332.093	-2.55118
332.093	-0.25611	332.093	-0.38916	332.093	1.13809	332.093	-0.38421	332.093	-1.41459	332.093	-2.54931
332.093	-0.24818	332.093	-0.39059	332.093	1.14053	332.093	-0.38903	332.093	-1.41989	332.093	-2.54743
332.093	-0.24026	332.093	-0.39201	332.093	1.14296	332.093	-0.39386	332.093	-1.42518	332.093	-2.54556
332.093	-0.23235	332.093	-0.39344	332.093	1.14394	332.093	-0.39868	332.093	-1.43048	332.093	-2.54368
332.094	-0.2244	332.094	-0.39486	332.094	1.14389	332.094	-0.4035	332.094	-1.43578	332.094	-2.5418
332.094	-0.21649	332.094	-0.39628	332.094	1.14383	332.094	-0.40832	332.094	-1.44054	332.094	-2.53757
332.094	-0.20857	332.094	-0.39771	332.094	1.14378	332.094	-0.41315	332.094	-1.44494	332.094	-2.53299
332.094	-0.20106	332.094	-0.39913	332.094	1.14373	332.094	-0.41797	332.094	-1.44933	332.094	-2.52841
332.094	-0.19365	332.094	-0.40002	332.094	1.14367	332.094	-0.42279	332.094	-1.45373	332.094	-2.52382
332.094	-0.18624	332.094	-0.40073	332.094	1.14362	332.094	-0.42762	332.094	-1.45812	332.094	-2.51924
332.094	-0.17884	332.094	-0.40145	332.094	1.14357	332.094	-0.43244	332.094	-1.46251	332.094	-2.51466
332.095	-0.17143	332.095	-0.40216	332.095	1.14351	332.095	-0.43726	332.095	-1.46691	332.095	-2.51008
332.095	-0.16402	332.095	-0.40287	332.095	1.14346	332.095	-0.44209	332.095	-1.4713	332.095	-2.50549
332.095	-0.15662	332.095	-0.40359	332.095	1.1434	332.095	-0.44691	332.095	-1.4757	332.095	-2.50091
332.095	-0.14921	332.095	-0.4043	332.095	1.14335	332.095	-0.45173	332.095	-1.48009	332.095	-2.49633
332.095	-0.1418	332.095	-0.40501	332.095	1.1433	332.095	-0.45655	332.095	-1.48449	332.095	-2.49174
332.095	-0.1344	332.095	-0.40572	332.095	1.14324	332.095	-0.46138	332.095	-1.48888	332.095	-2.48716
332.095	-0.12699	332.095	-0.40644	332.095	1.14319	332.095	-0.4662	332.095	-1.49327	332.095	-2.48258
332.095	-0.11959	332.095	-0.40715	332.095	1.14314	332.095	-0.47102	332.095	-1.49767	332.095	-2.478
332.096	-0.11218	332.096	-0.40786	332.096	1.14308	332.096	-0.47585	332.096	-1.50206	332.096	-2.47341
332.096	-0.10478	332.096	-0.40858	332.096	1.14303	332.096	-0.48067	332.096	-1.50646	332.096	-2.46883
332.096	-0.09738	332.096	-0.40929	332.096	1.14298	332.096	-0.48549	332.096	-1.51085	332.096	-2.46425
332.096	-0.08998	332.096	-0.41	332.096	1.14292	332.096	-0.49032	332.096	-1.51525	332.096	-2.45966
332.096	-0.08257	332.096	-0.41071	332.096	1.14287	332.096	-0.49482	332.096	-1.51964	332.096	-2.45508
332.096	-0.07517	332.096	-0.41143	332.096	1.14282	332.096	-0.49864	332.096	-1.52403	332.096	-2.4505
332.096	-0.06777	332.096	-0.41214	332.096	1.14276	332.096	-0.50246	332.096	-1.52843	332.096	-2.44592
332.097	-0.06037	332.097	-0.41285	332.097	1.14271	332.097	-0.50628	332.097	-1.53282	332.097	-2.44133
332.097	-0.05297	332.097	-0.41357	332.097	1.14087	332.097	-0.5101	332.097	-1.53722	332.097	-2.43675
332.097	-0.04557	332.097	-0.41428	332.097	1.13843	332.097	-0.51392	332.097	-1.54161	332.097	-2.43206
332.097	-0.03817	332.097	-0.41499	332.097	1.136	332.097	-0.51774	332.097	-1.54504	332.097	-2.42519
332.097	-0.03078	332.097	-0.4157	332.097	1.13356	332.097	-0.52156	332.097	-1.54818	332.097	-2.41833
332.097	-0.02419	332.097	-0.41642	332.097	1.13112	332.097	-0.52538	332.097	-1.55131	332.097	-2.41146
332.097	-0.01757	332.097	-0.41702	332.097	1.12869	332.097	-0.5292	332.097	-1.55444	332.097	-2.40459
332.097	-0.01096	332.097	-0.41762	332.097	1.12625	332.097	-0.53302	332.097	-1.55758	332.097	-2.39772
332.098	-0.00436	332.098	-0.41821	332.098	1.12381	332.098	-0.53684	332.098	-1.56071	332.098	-2.39085
332.098	0.00225	332.098	-0.41881	332.098	1.12137	332.098	-0.54066	332.098	-1.56384	332.098	-2.38399
332.098	0.00885	332.098	-0.4194	332.098	1.11894	332.098	-0.54448	332.098	-1.56697	332.098	-2.37712
332.098	0.01545	332.098	-0.42	332.098	1.1165	332.098	-0.5483	332.098	-1.57011	332.098	-2.37025
332.098	0.02206	332.098	-0.42059	332.098	1.11406	332.098	-0.55212	332.098	-1.57324	332.098	-2.36338
332.098	0.02866	332.098	-0.42119	332.098	1.11163	332.098	-0.55594	332.098	-1.57637	332.098	-2.35651
332.098	0.03523	332.098	-0.42178	332.098	1.10919	332.098	-0.55976	332.098	-1.57951	332.098	-2.34965
332.099	0.04186	332.099	-0.42238	332.099	1.10675	332.099	-0.56358	332.099	-1.58264	332.099	-2.34278
332.099	0.04845	332.099	-0.42297	332.099	1.10431	332.099	-0.5674	332.099	-1.58577	332.099	-2.33591
332.099	0.05505	332.099	-0.42357	332.099	1.10188	332.099	-0.57122	332.099	-1.5889	332.099	-2.32904
332.099	0.06164	332.099	-0.42416	332.099	1.09944	332.099	-0.57504	332.099	-1.59204	332.099	-2.32217
332.099	0.06823	332.099	-0.42476	332.099	1.097	332.099	-0.57886	332.099	-1.59517	332.099	-2.31531
332.099	0.07483	332.099	-0.42535	332.099	1.09457	332.099	-0.58268	332.099	-1.5983	332.099	-2.30844
332.099	0.08142	332.099	-0.42595	332.099	1.09213	332.099	-0.58609	332.099	-1.60144	332.099	-2.30157
332.099	0.08801	332.099	-0.42654	332.099	1.08969	332.099	-0.58913	332.099	-1.60457	332.099	-2.2947
332.1	0.09458	332.1	-0.42714	332.1	1.08725	332.1	-0.59217	332.1	-1.6077	332.1	-2.28783
332.1	0.10119	332.1	-0.42773	332.1	1.08482	332.1	-0.59522	332.1	-1.61083	332.1	-2.28097
332.1	0.10778	332.1	-0.42832	332.1	1.08045	332.1	-0.59826	332.1	-1.61397	332.1	-2.2741
332.1	0.11436	332.1	-0.42892	332.1	1.07591	332.1	-0.6013	332.1	-1.6171	332.1	-2.2668
332.1	0.12094	332.1	-0.42951	332.1	1.07136	332.1	-0.60435	332.1	-1.61874	332.1	-2.25801
332.1	0.12736	332.1	-0.43011	332.1	1.06681	332.1	-0.60739	332.1	-1.62027	332.1	-2.24922
332.1	0.13279	332.1	-0.43072	332.1	1.06227	332.1	-0.61044	332.1	-1.62179	332.1	-2.24042
332.101	0.13822	332.101	-0.43154	332.101	1.05772	332.101	-0.61348	332.101	-1.62332	332.101	-2.23163
332.101	0.14365	332.101	-0.43235	332.101	1.05318	332.101	-0.61652	332.101	-1.62485	332.101	-2.22284
332.101	0.14906	332.101	-0.43316	332.101	1.04863	332.101	-0.61957	332.101	-1.62637	332.101	-2.21405
332.101	0.15451	332.101	-0.43397	332.101	1.04408	332.101	-0.62261	332.101	-1.6279	332.101	-2.20525
332.101	0.15993	332.101	-0.43478	332.101	1.03954	332.101	-0.62566	332.101	-1.62943	332.101	-2.19646
332.101	0.16535	332.101	-0.43559	332.101	1.03499	332.101	-0.6287	332.101	-1.63096	332.101	-2.18767
332.101	0.17078	332.101	-0.4364	332.101	1.03044	332.101	-0.63174	332.101	-1.63248	332.101	-2.17888
332.101	0.1762	332.101	-0.43722	332.101	1.0259	332.101	-0.63479	332.101	-1.63401	332.101	-2.17008
332.102	0.18162	332.102	-0.43803	332.102	1.02135	332.102	-0.63783	332.102	-1.63554	332.102	-2.16129
332.102	0.18705	332.102	-0.43884	332.102	1.0168	332.102	-0.64088	332.102	-1.63707	332.102	-2.1525
332.102	0.19247	332.102	-0.43965	332.102	1.01226	332.102	-0.64392	332.102	-1.63859	332.102	-2.14371
332.102	0.19789	332.102	-0.44046	332.102	1.00771	332.102	-0.64696	332.102	-1.64012	332.102	-2.13491
332.102	0.20329	332.102	-0.44127	332.102	1.00316	332.102	-0.65001	332.102	-1.64165	332.102	-2.12612
332.102	0.20873	332.102	-0.44209	332.102	0.99862	332.102	-0.65305	332.102	-1.64317	332.102	-2.11733
332.102	0.21414	332.102	-0.4429	332.102	0.99407	332.102	-0.6561	332.102	-1.6447	332.102	-2.10854
332.103	0.21956	332.103	-0.44371	332.103	0.98952	332.103	-0.65845	332.103	-1.64623	332.103	-2.09974
332.103	0.22498	332.103	-0.44452	332.103	0.98498	332.103	-0.66055	332.103	-1.64776	332.103	-2.09095
332.103	0.23039	332.103	-0.44533	332.103	0.98043	332.103	-0.66266	332.103	-1.64928	332.103	-2.08216
332.103	0.23581	332.103	-0.44614	332.103	0.97575	332.103	-0.66477	332.103	-1.65081	332.103	-2.07337
332.103	0.24123	332.103	-0.44695	332.103	0.9695	332.103	-0.66687	332.103	-1.65234	332.103	-2.06457
332.103	0.24664	332.103	-0.44777	332.103	0.96324	332.103	-0.66898	332.103	-1.65368	332.103	-2.0553
332.103	0.25204	332.103	-0.44858	332.103	0.95698	332.103	-0.67109	332.103	-1.6533	332.103	-2.04529
332.103	0.25724	332.103	-0.44939	332.103	0.95073	332.103	-0.6732	332.103	-1.65293	332.103	-2.03528
332.104	0.26142	332.104	-0.45045	332.104	0.94447	332.104	-0.6753	332.104	-1.65255	332.104	-2.02526
332.104	0.26559	332.104	-0.4522	332.104	0.93822	332.104	-0.67741	332.104	-1.65217	332.104	-2.01525
332.104	0.26977	332.104	-0.45396	332.104	0.93196	332.104	-0.67952	332.104	-1.6518	332.104	-2.00524
332.104	0.27394	332.104	-0.45571	332.104	0.9257	332.104	-0.68162	332.104	-1.65142	332.104	-1.99523
332.104	0.27812	332.104	-0.45747	332.104	0.91945	332.104	-0.68373	332.104	-1.65105	332.104	-1.98522
332.104	0.28229	332.104	-0.45923	332.104	0.91319	332.104	-0.68584	332.104	-1.65067	332.104	-1.97521
332.104	0.28646	332.104	-0.46098	332.104	0.90694	332.104	-0.68794	332.104	-1.6503	332.104	-1.9652
332.105	0.29062	332.105	-0.46274	332.105	0.90068	332.105	-0.69005	332.105	-1.64992	332.105	-1.95519
332.105	0.29481	332.105	-0.46449	332.105	0.89442	332.105	-0.69216	332.105	-1.64954	332.105	-1.94518
332.105	0.29898	332.105	-0.46625	332.105	0.88817	332.105	-0.69426	332.105	-1.64917	332.105	-1.93517
332.105	0.30315	332.105	-0.468	332.105	0.88191	332.105	-0.69637	332.105	-1.64879	332.105	-1.92516
332.105	0.30732	332.105	-0.46976	332.105	0.87565	332.105	-0.69848	332.105	-1.64842	332.105	-1.91515
332.105	0.31149	332.105	-0.47152	332.105	0.8694	332.105	-0.70058	332.105	-1.64804	332.105	-1.90514
332.105	0.31565	332.105	-0.47327	332.105	0.86314	332.105	-0.70269	332.105	-1.64767	332.105	-1.89513
332.105	0.31982	332.105	-0.47503	332.105	0.85689	332.105	-0.7048	332.105	-1.64729	332.105	-1.88512
332.106	0.32399	332.106	-0.47678	332.106	0.85063	332.106	-0.7069	332.106	-1.64691	332.106	-1.87511
332.106	0.32815	332.106	-0.47854	332.106	0.84437	332.106	-0.70812	332.106	-1.64654	332.106	-1.8651
332.106	0.33233	332.106	-0.4803	332.106	0.83812	332.106	-0.70929	332.106	-1.64616	332.106	-1.85509
332.106	0.33649	332.106	-0.48205	332.106	0.83186	332.106	-0.71045	332.106	-1.64579	332.106	-1.84508
332.106	0.34066	332.106	-0.48381	332.106	0.82527	332.106	-0.71162	332.106	-1.64541	332.106	-1.83507
332.106	0.34482	332.106	-0.48556	332.106	0.81761	332.106	-0.71279	332.106	-1.64504	332.106	-1.82506
332.106	0.34898	332.106	-0.48732	332.106	0.80996	332.106	-0.71395	332.106	-1.64415	332.106	-1.81469
332.106	0.35315	332.106	-0.48907	332.106	0.8023	332.106	-0.71512	332.106	-1.64185	332.106	-1.80404
332.107	0.35705	332.107	-0.49083	332.107	0.79464	332.107	-0.71629	332.107	-1.63955	332.107	-1.7934
332.107	0.35947	332.107	-0.49306	332.107	0.78699	332.107	-0.71745	332.107	-1.63725	332.107	-1.78276
332.107	0.36189	332.107	-0.49593	332.107	0.77933	332.107	-0.71862	332.107	-1.63495	332.107	-1.77212
332.107	0.3643	332.107	-0.49879	332.107	0.77167	332.107	-0.71978	332.107	-1.63265	332.107	-1.76148
332.107	0.36672	332.107	-0.50165	332.107	0.76402	332.107	-0.72095	332.107	-1.63035	332.107	-1.75084
332.107	0.36914	332.107	-0.50452	332.107	0.75636	332.107	-0.72212	332.107	-1.62805	332.107	-1.7402
332.107	0.37156	332.107	-0.50738	332.107	0.7487	332.107	-0.72328	332.107	-1.62575	332.107	-1.72956
332.108	0.37398	332.108	-0.51024	332.108	0.74105	332.108	-0.72445	332.108	-1.62345	332.108	-1.71892
332.108	0.3764	332.108	-0.51311	332.108	0.73339	332.108	-0.72562	332.108	-1.62115	332.108	-1.70828
332.108	0.37882	332.108	-0.51597	332.108	0.72573	332.108	-0.72678	332.108	-1.61885	332.108	-1.69764
332.108	0.38123	332.108	-0.51883	332.108	0.71808	332.108	-0.72795	332.108	-1.61655	332.108	-1.687
332.108	0.38365	332.108	-0.52169	332.108	0.71042	332.108	-0.72911	332.108	-1.61425	332.108	-1.67635
332.108	0.38607	332.108	-0.52456	332.108	0.70277	332.108	-0.73028	332.108	-1.61196	332.108	-1.66571
332.108	0.38849	332.108	-0.52742	332.108	0.69511	332.108	-0.73145	332.108	-1.60966	332.108	-1.65507
332.108	0.3909	332.108	-0.53028	332.108	0.68745	332.108	-0.73261	332.108	-1.60736	332.108	-1.64443
332.109	0.39332	332.109	-0.53315	332.109	0.6798	332.109	-0.73378	332.109	-1.60506	332.109	-1.63379
332.109	0.39574	332.109	-0.53601	332.109	0.67214	332.109	-0.73482	332.109	-1.60276	332.109	-1.62315
332.109	0.39815	332.109	-0.53887	332.109	0.66448	332.109	-0.73517	332.109	-1.60046	332.109	-1.61251
332.109	0.40057	332.109	-0.54174	332.109	0.65683	332.109	-0.73551	332.109	-1.59816	332.109	-1.60187
332.109	0.40299	332.109	-0.5446	332.109	0.64917	332.109	-0.73586	332.109	-1.59586	332.109	-1.59123
332.109	0.4054	332.109	-0.54746	332.109	0.64112	332.109	-0.7362	332.109	-1.59356	332.109	-1.58059
332.109	0.40781	332.109	-0.55032	332.109	0.6325	332.109	-0.73655	332.109	-1.59126	332.109	-1.56995
332.11	0.41023	332.11	-0.55319	332.11	0.62387	332.11	-0.73689	332.11	-1.58825	332.11	-1.55942
332.11	0.41265	332.11	-0.55605	332.11	0.61525	332.11	-0.73724	332.11	-1.58432	332.11	-1.54892
332.11	0.41497	332.11	-0.55891	332.11	0.60662	332.11	-0.73759	332.11	-1.5804	332.11	-1.53843
332.11	0.41573	332.11	-0.56265	332.11	0.598	332.11	-0.73793	332.11	-1.57647	332.11	-1.52794
332.11	0.41649	332.11	-0.56696	332.11	0.58937	332.11	-0.73828	332.11	-1.57254	332.11	-1.51745
332.11	0.41725	332.11	-0.57127	332.11	0.58075	332.11	-0.73862	332.11	-1.56861	332.11	-1.50695
332.11	0.41801	332.11	-0.57558	332.11	0.57213	332.11	-0.73897	332.11	-1.56469	332.11	-1.49646
332.111	0.41877	332.111	-0.57989	332.111	0.5635	332.111	-0.73932	332.111	-1.56076	332.111	-1.48597
332.111	0.41953	332.111	-0.5842	332.111	0.55488	332.111	-0.73966	332.111	-1.55683	332.111	-1.47548
332.111	0.42029	332.111	-0.58851	332.111	0.54625	332.111	-0.74001	332.111	-1.5529	332.111	-1.46498
332.111	0.42105	332.111	-0.59282	332.111	0.53763	332.111	-0.74035	332.111	-1.54897	332.111	-1.45449
332.111	0.42181	332.111	-0.59713	332.111	0.529	332.111	-0.7407	332.111	-1.54505	332.111	-1.444
332.111	0.42257	332.111	-0.60144	332.111	0.52038	332.111	-0.74105	332.111	-1.54112	332.111	-1.4335
332.111	0.42333	332.111	-0.60576	332.111	0.51175	332.111	-0.74139	332.111	-1.53719	332.111	-1.42301
332.111	0.42409	332.111	-0.61007	332.111	0.50313	332.111	-0.74174	332.111	-1.53326	332.111	-1.41252
332.112	0.42485	332.112	-0.61438	332.112	0.4945	332.112	-0.74208	332.112	-1.52934	332.112	-1.40203
332.112	0.42561	332.112	-0.61869	332.112	0.48588	332.112	-0.74243	332.112	-1.52541	332.112	-1.39153
332.112	0.42637	332.112	-0.623	332.112	0.47726	332.112	-0.74278	332.112	-1.52148	332.112	-1.38104
332.112	0.42713	332.112	-0.62731	332.112	0.46863	332.112	-0.74288	332.112	-1.51755	332.112	-1.37055
332.112	0.42789	332.112	-0.63162	332.112	0.46001	332.112	-0.74257	332.112	-1.51362	332.112	-1.36006
332.112	0.42865	332.112	-0.63593	332.112	0.45138	332.112	-0.74225	332.112	-1.5097	332.112	-1.34956
332.112	0.42941	332.112	-0.64024	332.112	0.44276	332.112	-0.74194	332.112	-1.50577	332.112	-1.33907
332.113	0.43016	332.113	-0.64455	332.113	0.43388	332.113	-0.74162	332.113	-1.50184	332.113	-1.32858
332.113	0.43092	332.113	-0.64886	332.113	0.42482	332.113	-0.7413	332.113	-1.49791	332.113	-1.31809
332.113	0.43168	332.113	-0.65317	332.113	0.41575	332.113	-0.74099	332.113	-1.49332	332.113	-1.30831
332.113	0.43244	332.113	-0.65749	332.113	0.40668	332.113	-0.74067	332.113	-1.48829	332.113	-1.29859
332.113	0.4332	332.113	-0.6618	332.113	0.39762	332.113	-0.74036	332.113	-1.48326	332.113	-1.28887
332.113	0.43208	332.113	-0.66726	332.113	0.38855	332.113	-0.74004	332.113	-1.47823	332.113	-1.27915
332.113	0.43075	332.113	-0.67307	332.113	0.37949	332.113	-0.73973	332.113	-1.47319	332.113	-1.26944
332.113	0.42942	332.113	-0.67887	332.113	0.37042	332.113	-0.73941	332.113	-1.46816	332.113	-1.25972
332.114	0.4281	332.114	-0.68468	332.114	0.36136	332.114	-0.7391	332.114	-1.46313	332.114	-1.25
332.114	0.42677	332.114	-0.69048	332.114	0.35229	332.114	-0.73878	332.114	-1.4581	332.114	-1.24028
332.114	0.42545	332.114	-0.69629	332.114	0.34322	332.114	-0.73846	332.114	-1.45307	332.114	-1.23056
332.114	0.42412	332.114	-0.70209	332.114	0.33416	332.114	-0.73815	332.114	-1.44804	332.114	-1.22085
332.114	0.4228	332.114	-0.7079	332.114	0.32509	332.114	-0.73783	332.114	-1.44301	332.114	-1.21113
332.114	0.42147	332.114	-0.7137	332.114	0.31603	332.114	-0.73752	332.114	-1.43798	332.114	-1.20141
332.114	0.42015	332.114	-0.71951	332.114	0.30696	332.114	-0.7372	332.114	-1.43295	332.114	-1.19169
332.115	0.41882	332.115	-0.72532	332.115	0.2979	332.115	-0.73689	332.115	-1.42791	332.115	-1.18197
332.115	0.4175	332.115	-0.73112	332.115	0.28883	332.115	-0.73657	332.115	-1.42288	332.115	-1.17226
332.115	0.41618	332.115	-0.73693	332.115	0.27976	332.115	-0.73626	332.115	-1.41785	332.115	-1.16254
332.115	0.41485	332.115	-0.74273	332.115	0.2707	332.115	-0.73594	332.115	-1.41282	332.115	-1.15282
332.115	0.41353	332.115	-0.74854	332.115	0.26163	332.115	-0.73562	332.115	-1.40779	332.115	-1.1431
332.115	0.4122	332.115	-0.75434	332.115	0.25257	332.115	-0.73482	332.115	-1.40276	332.115	-1.13338
332.115	0.41088	332.115	-0.76015	332.115	0.2435	332.115	-0.73365	332.115	-1.39773	332.115	-1.12367
332.115	0.40956	332.115	-0.76595	332.115	0.23444	332.115	-0.73248	332.115	-1.3927	332.115	-1.11395
332.116	0.40823	332.116	-0.77176	332.116	0.22537	332.116	-0.73132	332.116	-1.38766	332.116	-1.10423
332.116	0.40691	332.116	-0.77757	332.116	0.21637	332.116	-0.73015	332.116	-1.38263	332.116	-1.09451
332.116	0.40559	332.116	-0.78337	332.116	0.20739	332.116	-0.72898	332.116	-1.3776	332.116	-1.08493
332.116	0.40426	332.116	-0.78918	332.116	0.19842	332.116	-0.72781	332.116	-1.37208	332.116	-1.07654
332.116	0.40294	332.116	-0.79498	332.116	0.18944	332.116	-0.72664	332.116	-1.36641	332.116	-1.06815
332.116	0.40162	332.116	-0.80079	332.116	0.18047	332.116	-0.72547	332.116	-1.36074	332.116	-1.05976
332.116	0.3989	332.116	-0.80786	332.116	0.17149	332.116	-0.7243	332.116	-1.35507	332.116	-1.05137
332.116	0.39558	332.116	-0.815	332.116	0.16251	332.116	-0.72313	332.116	-1.3494	332.116	-1.04298
332.117	0.39227	332.117	-0.82215	332.117	0.15354	332.117	-0.72196	332.117	-1.34373	332.117	-1.03459
332.117	0.38896	332.117	-0.82929	332.117	0.14456	332.117	-0.72079	332.117	-1.33806	332.117	-1.0262
332.117	0.38566	332.117	-0.83644	332.117	0.13559	332.117	-0.71963	332.117	-1.33239	332.117	-1.01781
332.117	0.38234	332.117	-0.84359	332.117	0.12661	332.117	-0.71846	332.117	-1.32672	332.117	-1.00942
332.117	0.37903	332.117	-0.85073	332.117	0.11763	332.117	-0.71729	332.117	-1.32105	332.117	-1.00103
332.117	0.37572	332.117	-0.85788	332.117	0.10866	332.117	-0.71612	332.117	-1.31539	332.117	-0.99264
332.117	0.37241	332.117	-0.86503	332.117	0.09968	332.117	-0.71495	332.117	-1.30972	332.117	-0.98425
332.118	0.3691	332.118	-0.87217	332.118	0.09071	332.118	-0.71378	332.118	-1.30405	332.118	-0.97586
332.118	0.36579	332.118	-0.87932	332.118	0.08173	332.118	-0.71261	332.118	-1.29838	332.118	-0.96747
332.118	0.36248	332.118	-0.88647	332.118	0.07275	332.118	-0.71144	332.118	-1.29271	332.118	-0.95908
332.118	0.35917	332.118	-0.89361	332.118	0.06378	332.118	-0.71027	332.118	-1.28704	332.118	-0.95069
332.118	0.35588	332.118	-0.90076	332.118	0.0548	332.118	-0.7091	332.118	-1.28137	332.118	-0.9423
332.118	0.35256	332.118	-0.9079	332.118	0.04583	332.118	-0.70794	332.118	-1.2757	332.118	-0.93391
332.118	0.34925	332.118	-0.91505	332.118	0.03685	332.118	-0.70617	332.118	-1.27003	332.118	-0.92552
332.118	0.34595	332.118	-0.9222	332.118	0.02787	332.118	-0.70424	332.118	-1.26436	332.118	-0.91713
332.119	0.34264	332.119	-0.92934	332.119	0.0189	332.119	-0.7023	332.119	-1.25869	332.119	-0.90874
332.119	0.33934	332.119	-0.93649	332.119	0.00992	332.119	-0.70037	332.119	-1.25302	332.119	-0.90035
332.119	0.33603	332.119	-0.94364	332.119	0.00145	332.119	-0.69844	332.119	-1.24735	332.119	-0.89196
332.119	0.33273	332.119	-0.95078	332.119	-0.00696	332.119	-0.6965	332.119	-1.24168	332.119	-0.88409
332.119	0.32942	332.119	-0.95793	332.119	-0.01537	332.119	-0.69457	332.119	-1.23603	332.119	-0.87756
332.119	0.32612	332.119	-0.96508	332.119	-0.02378	332.119	-0.69264	332.119	-1.23038	332.119	-0.87104
332.119	0.32283	332.119	-0.97233	332.119	-0.03219	332.119	-0.6907	332.119	-1.22472	332.119	-0.86451
332.12	0.3187	332.12	-0.98042	332.12	-0.0406	332.12	-0.68877	332.12	-1.21907	332.12	-0.85799
332.12	0.31353	332.12	-0.98852	332.12	-0.04901	332.12	-0.68684	332.12	-1.21341	332.12	-0.85146
332.12	0.30835	332.12	-0.99662	332.12	-0.05742	332.12	-0.6849	332.12	-1.20776	332.12	-0.84494
332.12	0.30317	332.12	-1.00471	332.12	-0.06583	332.12	-0.68297	332.12	-1.2021	332.12	-0.83841
332.12	0.298	332.12	-1.01281	332.12	-0.07424	332.12	-0.68104	332.12	-1.19645	332.12	-0.83189
332.12	0.29282	332.12	-1.02091	332.12	-0.08265	332.12	-0.6791	332.12	-1.19079	332.12	-0.82536
332.12	0.28764	332.12	-1.029	332.12	-0.09106	332.12	-0.67717	332.12	-1.18514	332.12	-0.81884
332.12	0.28247	332.12	-1.0371	332.12	-0.09947	332.12	-0.67524	332.12	-1.17949	332.12	-0.81231
332.121	0.27731	332.121	-1.0452	332.121	-0.10788	332.121	-0.6733	332.121	-1.17383	332.121	-0.80579
332.121	0.27212	332.121	-1.05329	332.121	-0.11629	332.121	-0.67137	332.121	-1.16818	332.121	-0.79927
332.121	0.26695	332.121	-1.06139	332.121	-0.1247	332.121	-0.66944	332.121	-1.16252	332.121	-0.79274
332.121	0.26178	332.121	-1.06948	332.121	-0.13311	332.121	-0.6675	332.121	-1.15687	332.121	-0.78622
332.121	0.25661	332.121	-1.07758	332.121	-0.14152	332.121	-0.66557	332.121	-1.15121	332.121	-0.77969
332.121	0.25144	332.121	-1.08568	332.121	-0.14993	332.121	-0.66364	332.121	-1.14556	332.121	-0.77317
332.121	0.24627	332.121	-1.09377	332.121	-0.15834	332.121	-0.6617	332.121	-1.13991	332.121	-0.76664
332.122	0.2411	332.122	-1.10187	332.122	-0.16675	332.122	-0.65902	332.122	-1.13425	332.122	-0.76012
332.122	0.23593	332.122	-1.10997	332.122	-0.17516	332.122	-0.65632	332.122	-1.1286	332.122	-0.75359
332.122	0.23076	332.122	-1.11806	332.122	-0.18357	332.122	-0.65363	332.122	-1.12294	332.122	-0.74707
332.122	0.22558	332.122	-1.12616	332.122	-0.19192	332.122	-0.65094	332.122	-1.11729	332.122	-0.74054
332.122	0.22042	332.122	-1.13426	332.122	-0.1994	332.122	-0.64824	332.122	-1.11163	332.122	-0.73402
332.122	0.21525	332.122	-1.14235	332.122	-0.20688	332.122	-0.64555	332.122	-1.10604	332.122	-0.72839
332.122	0.21008	332.122	-1.15045	332.122	-0.21436	332.122	-0.64286	332.122	-1.10098	332.122	-0.72384
332.122	0.20491	332.122	-1.15855	332.122	-0.22183	332.122	-0.64016	332.122	-1.09591	332.122	-0.7193
332.123	0.19974	332.123	-1.16673	332.123	-0.22931	332.123	-0.63747	332.123	-1.09084	332.123	-0.71475
332.123	0.19442	332.123	-1.17514	332.123	-0.23679	332.123	-0.63477	332.123	-1.08578	332.123	-0.71021
332.123	0.18742	332.123	-1.18356	332.123	-0.24427	332.123	-0.63208	332.123	-1.08071	332.123	-0.70566
332.123	0.18042	332.123	-1.19197	332.123	-0.25175	332.123	-0.62939	332.123	-1.07564	332.123	-0.70112
332.123	0.17343	332.123	-1.20038	332.123	-0.25923	332.123	-0.62669	332.123	-1.07058	332.123	-0.69658
332.123	0.16643	332.123	-1.2088	332.123	-0.2667	332.123	-0.624	332.123	-1.06551	332.123	-0.69203
332.123	0.15943	332.123	-1.21721	332.123	-0.27418	332.123	-0.6213	332.123	-1.06044	332.123	-0.68749
332.124	0.15243	332.124	-1.22562	332.124	-0.28166	332.124	-0.61861	332.124	-1.05538	332.124	-0.68294
332.124	0.14544	332.124	-1.23404	332.124	-0.28914	332.124	-0.61592	332.124	-1.05031	332.124	-0.6784
332.124	0.13844	332.124	-1.24245	332.124	-0.29662	332.124	-0.61322	332.124	-1.04524	332.124	-0.67386
332.124	0.13144	332.124	-1.25086	332.124	-0.3041	332.124	-0.61053	332.124	-1.04018	332.124	-0.66931
332.124	0.12444	332.124	-1.25928	332.124	-0.31157	332.124	-0.60783	332.124	-1.03511	332.124	-0.66477
332.124	0.11745	332.124	-1.26769	332.124	-0.31905	332.124	-0.60514	332.124	-1.03004	332.124	-0.66022
332.124	0.11047	332.124	-1.2761	332.124	-0.32653	332.124	-0.60245	332.124	-1.02498	332.124	-0.65568
332.124	0.10346	332.124	-1.28452	332.124	-0.33401	332.124	-0.59975	332.124	-1.01991	332.124	-0.65113
332.125	0.09647	332.125	-1.29293	332.125	-0.34149	332.125	-0.59688	332.125	-1.01485	332.125	-0.64659
332.125	0.08948	332.125	-1.30134	332.125	-0.34897	332.125	-0.59327	332.125	-1.00978	332.125	-0.64205
332.125	0.08248	332.125	-1.30976	332.125	-0.35644	332.125	-0.58966	332.125	-1.00471	332.125	-0.6375
332.125	0.07549	332.125	-1.31817	332.125	-0.36392	332.125	-0.58605	332.125	-0.99965	332.125	-0.63296
332.125	0.0685	332.125	-1.32658	332.125	-0.37109	332.125	-0.58245	332.125	-0.99458	332.125	-0.62841
332.125	0.06151	332.125	-1.335	332.125	-0.3772	332.125	-0.57884	332.125	-0.98951	332.125	-0.62387
332.125	0.05452	332.125	-1.34341	332.125	-0.3833	332.125	-0.57523	332.125	-0.98474	332.125	-0.62055
332.126	0.04755	332.126	-1.35182	332.126	-0.38941	332.126	-0.57162	332.126	-0.98073	332.126	-0.61796
332.126	0.04054	332.126	-1.36024	332.126	-0.39552	332.126	-0.56801	332.126	-0.97672	332.126	-0.61537
332.126	0.03355	332.126	-1.36853	332.126	-0.40162	332.126	-0.5644	332.126	-0.97271	332.126	-0.61278
332.126	0.02657	332.126	-1.37668	332.126	-0.40773	332.126	-0.56079	332.126	-0.9687	332.126	-0.61019
332.126	0.01859	332.126	-1.38484	332.126	-0.41384	332.126	-0.55718	332.126	-0.96469	332.126	-0.6076
332.126	0.01017	332.126	-1.39299	332.126	-0.41994	332.126	-0.55357	332.126	-0.96069	332.126	-0.60501
332.126	0.00176	332.126	-1.40115	332.126	-0.42605	332.126	-0.54996	332.126	-0.95668	332.126	-0.60243
332.126	-0.00665	332.126	-1.4093	332.126	-0.43216	332.126	-0.54636	332.126	-0.95267	332.126	-0.59984
332.127	-0.01507	332.127	-1.41745	332.127	-0.43827	332.127	-0.54275	332.127	-0.94866	332.127	-0.59725
332.127	-0.02348	332.127	-1.42561	332.127	-0.44437	332.127	-0.53914	332.127	-0.94465	332.127	-0.59466
332.127	-0.03187	332.127	-1.43376	332.127	-0.45048	332.127	-0.53553	332.127	-0.94064	332.127	-0.59207
332.127	-0.0403	332.127	-1.44191	332.127	-0.45659	332.127	-0.53192	332.127	-0.93663	332.127	-0.58948
332.127	-0.04871	332.127	-1.45007	332.127	-0.46269	332.127	-0.52831	332.127	-0.93262	332.127	-0.58689
332.127	-0.05711	332.127	-1.45822	332.127	-0.4688	332.127	-0.5247	332.127	-0.92861	332.127	-0.5843
332.127	-0.06552	332.127	-1.46638	332.127	-0.47491	332.127	-0.52109	332.127	-0.92461	332.127	-0.58171
332.128	-0.07393	332.128	-1.47453	332.128	-0.48101	332.128	-0.51748	332.128	-0.9206	332.128	-0.57912
332.128	-0.08233	332.128	-1.48268	332.128	-0.48712	332.128	-0.51387	332.128	-0.91659	332.128	-0.57653
332.128	-0.09074	332.128	-1.49084	332.128	-0.49323	332.128	-0.50988	332.128	-0.91258	332.128	-0.57394
332.128	-0.09914	332.128	-1.49899	332.128	-0.49933	332.128	-0.50532	332.128	-0.90857	332.128	-0.57135
332.128	-0.10753	332.128	-1.50714	332.128	-0.50544	332.128	-0.50075	332.128	-0.90456	332.128	-0.56876
332.128	-0.11595	332.128	-1.5153	332.128	-0.51155	332.128	-0.49619	332.128	-0.90055	332.128	-0.56617
332.128	-0.12435	332.128	-1.52345	332.128	-0.51703	332.128	-0.49163	332.128	-0.89654	332.128	-0.56358
332.128	-0.13275	332.128	-1.53161	332.128	-0.52154	332.128	-0.48706	332.128	-0.89253	332.128	-0.561
332.129	-0.14115	332.129	-1.53976	332.129	-0.52605	332.129	-0.4825	332.129	-0.88915	332.129	-0.55998
332.129	-0.14955	332.129	-1.54791	332.129	-0.53056	332.129	-0.47793	332.129	-0.88655	332.129	-0.55935
332.129	-0.15795	332.129	-1.55607	332.129	-0.53507	332.129	-0.47337	332.129	-0.88394	332.129	-0.55872
332.129	-0.16635	332.129	-1.56363	332.129	-0.53958	332.129	-0.4688	332.129	-0.88134	332.129	-0.55809
332.129	-0.17475	332.129	-1.57085	332.129	-0.54409	332.129	-0.46424	332.129	-0.87873	332.129	-0.55745
332.129	-0.18339	332.129	-1.57806	332.129	-0.5486	332.129	-0.45968	332.129	-0.87613	332.129	-0.55682
332.129	-0.19273	332.129	-1.58527	332.129	-0.55311	332.129	-0.45511	332.129	-0.87352	332.129	-0.55619
332.13	-0.2021	332.13	-1.59248	332.13	-0.55762	332.13	-0.45055	332.13	-0.87091	332.13	-0.55556
332.13	-0.21145	332.13	-1.5997	332.13	-0.56213	332.13	-0.44598	332.13	-0.86831	332.13	-0.55493
332.13	-0.2208	332.13	-1.60691	332.13	-0.56664	332.13	-0.44142	332.13	-0.8657	332.13	-0.5543
332.13	-0.23016	332.13	-1.61412	332.13	-0.57115	332.13	-0.43685	332.13	-0.8631	332.13	-0.55367
332.13	-0.23951	332.13	-1.62133	332.13	-0.57566	332.13	-0.43229	332.13	-0.86049	332.13	-0.55304
332.13	-0.24886	332.13	-1.62854	332.13	-0.58017	332.13	-0.42773	332.13	-0.85789	332.13	-0.55241
332.13	-0.25821	332.13	-1.63576	332.13	-0.58468	332.13	-0.42316	332.13	-0.85528	332.13	-0.55177
332.13	-0.26756	332.13	-1.64297	332.13	-0.58919	332.13	-0.4186	332.13	-0.85268	332.13	-0.55114
332.131	-0.2769	332.131	-1.65018	332.131	-0.5937	332.131	-0.41361	332.131	-0.85007	332.131	-0.55051
332.131	-0.28626	332.131	-1.65739	332.131	-0.59821	332.131	-0.40929	332.131	-0.84747	332.131	-0.54988
332.131	-0.29561	332.131	-1.6646	332.131	-0.60272	332.131	-0.40459	332.131	-0.84486	332.131	-0.54925
332.131	-0.30496	332.131	-1.67182	332.131	-0.60723	332.131	-0.39927	332.131	-0.84226	332.131	-0.54862
332.131	-0.3143	332.131	-1.67903	332.131	-0.61218	332.131	-0.39368	332.131	-0.83965	332.131	-0.54799
332.131	-0.32365	332.131	-1.68624	332.131	-0.61643	332.131	-0.38808	332.131	-0.83705	332.131	-0.5473
332.131	-0.333	332.131	-1.69345	332.131	-0.62108	332.131	-0.38248	332.131	-0.83419	332.131	-0.54671
332.132	-0.34235	332.132	-1.70066	332.132	-0.62457	332.132	-0.37689	332.132	-0.83173	332.132	-0.54606
332.132	-0.35169	332.132	-1.70844	332.132	-0.62739	332.132	-0.37129	332.132	-0.82905	332.132	-0.5455
332.132	-0.36104	332.132	-1.7152	332.132	-0.63021	332.132	-0.36575	332.132	-0.82751	332.132	-0.54645
332.132	-0.37038	332.132	-1.72261	332.132	-0.63303	332.132	-0.36012	332.132	-0.82649	332.132	-0.54739
332.132	-0.37973	332.132	-1.73003	332.132	-0.63585	332.132	-0.35454	332.132	-0.82547	332.132	-0.54833
332.132	-0.38907	332.132	-1.73598	332.132	-0.63867	332.132	-0.34897	332.132	-0.82444	332.132	-0.54927
332.132	-0.39842	332.132	-1.74172	332.132	-0.64147	332.132	-0.34339	332.132	-0.82342	332.132	-0.55021
332.132	-0.40776	332.132	-1.74745	332.132	-0.6443	332.132	-0.33781	332.132	-0.82239	332.132	-0.55114
332.133	-0.41744	332.133	-1.75318	332.133	-0.64712	332.133	-0.33223	332.133	-0.82138	332.133	-0.55209
332.133	-0.42721	332.133	-1.75891	332.133	-0.64993	332.133	-0.32665	332.133	-0.82035	332.133	-0.55303
332.133	-0.43698	332.133	-1.76459	332.133	-0.65274	332.133	-0.32111	332.133	-0.81933	332.133	-0.55397
332.133	-0.44675	332.133	-1.77036	332.133	-0.65556	332.133	-0.3155	332.133	-0.81831	332.133	-0.55491
332.133	-0.45652	332.133	-1.77607	332.133	-0.65837	332.133	-0.30994	332.133	-0.81728	332.133	-0.55585
332.133	-0.46629	332.133	-1.78179	332.133	-0.66118	332.133	-0.30437	332.133	-0.81626	332.133	-0.55678
332.133	-0.47606	332.133	-1.7875	332.133	-0.66399	332.133	-0.2988	332.133	-0.81524	332.133	-0.55772
332.134	-0.48583	332.134	-1.79322	332.134	-0.66678	332.134	-0.29324	332.134	-0.81422	332.134	-0.55866
332.134	-0.4956	332.134	-1.79893	332.134	-0.66961	332.134	-0.28767	332.134	-0.81321	332.134	-0.5596
332.134	-0.50537	332.134	-1.80465	332.134	-0.67241	332.134	-0.2821	332.134	-0.81218	332.134	-0.56054
332.134	-0.51514	332.134	-1.81036	332.134	-0.67522	332.134	-0.27654	332.134	-0.81116	332.134	-0.56148
332.134	-0.52491	332.134	-1.81604	332.134	-0.67803	332.134	-0.27041	332.134	-0.81014	332.134	-0.56241
332.134	-0.53468	332.134	-1.82178	332.134	-0.68083	332.134	-0.26362	332.134	-0.80912	332.134	-0.56335
332.134	-0.54444	332.134	-1.82748	332.134	-0.68364	332.134	-0.25688	332.134	-0.8081	332.134	-0.56429
332.134	-0.55422	332.134	-1.83319	332.134	-0.68644	332.134	-0.25013	332.134	-0.80708	332.134	-0.56523
332.135	-0.56399	332.135	-1.83889	332.135	-0.6884	332.135	-0.24339	332.135	-0.80607	332.135	-0.56617
332.135	-0.57376	332.135	-1.84459	332.135	-0.6893	332.135	-0.23664	332.135	-0.80505	332.135	-0.5671
332.135	-0.58352	332.135	-1.85029	332.135	-0.69019	332.135	-0.2299	332.135	-0.80486	332.135	-0.56895
332.135	-0.59329	332.135	-1.856	332.135	-0.69108	332.135	-0.22315	332.135	-0.80552	332.135	-0.57096
332.135	-0.60306	332.135	-1.8617	332.135	-0.69197	332.135	-0.21641	332.135	-0.80617	332.135	-0.57295
332.135	-0.61283	332.135	-1.86604	332.135	-0.69287	332.135	-0.2097	332.135	-0.80682	332.135	-0.57495
332.135	-0.6226	332.135	-1.86961	332.135	-0.69376	332.135	-0.20293	332.135	-0.80747	332.135	-0.57694
332.136	-0.63236	332.136	-1.87317	332.136	-0.69465	332.136	-0.19619	332.136	-0.80813	332.136	-0.57894
332.136	-0.64211	332.136	-1.87673	332.136	-0.69554	332.136	-0.18946	332.136	-0.80878	332.136	-0.58093
332.136	-0.65183	332.136	-1.88029	332.136	-0.69643	332.136	-0.18273	332.136	-0.80943	332.136	-0.58292
332.136	-0.66137	332.136	-1.88384	332.136	-0.69733	332.136	-0.176	332.136	-0.81008	332.136	-0.58492
332.136	-0.67092	332.136	-1.8874	332.136	-0.69822	332.136	-0.16927	332.136	-0.81073	332.136	-0.5869
332.136	-0.68046	332.136	-1.89096	332.136	-0.69911	332.136	-0.16253	332.136	-0.81139	332.136	-0.5889
332.136	-0.69	332.136	-1.89452	332.136	-0.7	332.136	-0.1558	332.136	-0.81204	332.136	-0.59089
332.136	-0.69954	332.136	-1.89806	332.136	-0.70089	332.136	-0.1491	332.136	-0.81269	332.136	-0.59288
332.137	-0.70909	332.137	-1.90163	332.137	-0.70178	332.137	-0.14234	332.137	-0.81334	332.137	-0.59487
332.137	-0.71863	332.137	-1.90518	332.137	-0.70267	332.137	-0.13562	332.137	-0.81399	332.137	-0.59686
332.137	-0.72813	332.137	-1.90874	332.137	-0.70356	332.137	-0.1289	332.137	-0.81464	332.137	-0.59885
332.137	-0.73771	332.137	-1.91229	332.137	-0.70445	332.137	-0.12218	332.137	-0.81529	332.137	-0.60084
332.137	-0.74724	332.137	-1.91584	332.137	-0.70534	332.137	-0.11526	332.137	-0.81594	332.137	-0.60283
332.137	-0.75677	332.137	-1.9194	332.137	-0.70623	332.137	-0.10746	332.137	-0.81659	332.137	-0.60481
332.137	-0.7663	332.137	-1.92295	332.137	-0.70712	332.137	-0.09967	332.137	-0.81725	332.137	-0.60681
332.138	-0.77583	332.138	-1.9265	332.138	-0.70801	332.138	-0.09187	332.138	-0.8179	332.138	-0.60879
332.138	-0.78536	332.138	-1.93004	332.138	-0.70871	332.138	-0.08412	332.138	-0.81855	332.138	-0.61078
332.138	-0.79489	332.138	-1.93361	332.138	-0.70778	332.138	-0.0763	332.138	-0.8192	332.138	-0.61276
332.138	-0.80442	332.138	-1.93715	332.138	-0.70685	332.138	-0.06852	332.138	-0.82007	332.138	-0.61504
332.138	-0.81395	332.138	-1.9407	332.138	-0.70591	332.138	-0.06074	332.138	-0.82226	332.138	-0.61755
332.138	-0.82342	332.138	-1.94425	332.138	-0.70498	332.138	-0.05296	332.138	-0.82445	332.138	-0.62005
332.138	-0.83298	332.138	-1.94707	332.138	-0.70405	332.138	-0.04518	332.138	-0.82663	332.138	-0.62256
332.138	-0.8425	332.138	-1.948	332.138	-0.70312	332.138	-0.0374	332.138	-0.82881	332.138	-0.62504
332.139	-0.85201	332.139	-1.94893	332.139	-0.70218	332.139	-0.02963	332.139	-0.831	332.139	-0.62756
332.139	-0.86153	332.139	-1.94986	332.139	-0.70125	332.139	-0.02185	332.139	-0.83318	332.139	-0.63006
332.139	-0.87104	332.139	-1.95079	332.139	-0.70032	332.139	-0.01412	332.139	-0.83537	332.139	-0.63256
332.139	-0.88055	332.139	-1.95173	332.139	-0.69939	332.139	-0.0063	332.139	-0.83755	332.139	-0.63505
332.139	-0.88954	332.139	-1.95266	332.139	-0.69845	332.139	0.00146	332.139	-0.83973	332.139	-0.63755
332.139	-0.89833	332.139	-1.95359	332.139	-0.69752	332.139	0.00922	332.139	-0.84191	332.139	-0.64005
332.139	-0.90708	332.139	-1.95452	332.139	-0.69659	332.139	0.01698	332.139	-0.8441	332.139	-0.64255
332.14	-0.9159	332.14	-1.95545	332.14	-0.69566	332.14	0.02473	332.14	-0.84628	332.14	-0.64505
332.14	-0.92468	332.14	-1.95638	332.14	-0.69473	332.14	0.03249	332.14	-0.84845	332.14	-0.64754
332.14	-0.93346	332.14	-1.95731	332.14	-0.6938	332.14	0.04025	332.14	-0.85064	332.14	-0.65004
332.14	-0.94224	332.14	-1.95824	332.14	-0.69287	332.14	0.04801	332.14	-0.85282	332.14	-0.65254
332.14	-0.95102	332.14	-1.95917	332.14	-0.69193	332.14	0.05572	332.14	-0.855	332.14	-0.65503
332.14	-0.9598	332.14	-1.9601	332.14	-0.691	332.14	0.06352	332.14	-0.85718	332.14	-0.65753
332.14	-0.96858	332.14	-1.96103	332.14	-0.69007	332.14	0.07209	332.14	-0.85936	332.14	-0.66002
332.14	-0.97736	332.14	-1.96196	332.14	-0.68914	332.14	0.08092	332.14	-0.86154	332.14	-0.66252
332.141	-0.98613	332.141	-1.96289	332.141	-0.68822	332.141	0.08975	332.141	-0.86371	332.141	-0.66501
332.141	-0.99488	332.141	-1.96382	332.141	-0.68728	332.141	0.09859	332.141	-0.86589	332.141	-0.66751
332.141	-1.00368	332.141	-1.96475	332.141	-0.68523	332.141	0.10742	332.141	-0.86806	332.141	-0.66999
332.141	-1.01245	332.141	-1.96568	332.141	-0.68265	332.141	0.11625	332.141	-0.87025	332.141	-0.6725
332.141	-1.02121	332.141	-1.96661	332.141	-0.68006	332.141	0.12508	332.141	-0.87327	332.141	-0.67503
332.141	-1.02998	332.141	-1.96753	332.141	-0.67747	332.141	0.13389	332.141	-0.87667	332.141	-0.67756
332.141	-1.03875	332.141	-1.96846	332.141	-0.67488	332.141	0.14274	332.141	-0.88006	332.141	-0.68009
332.142	-1.04752	332.142	-1.96709	332.142	-0.6723	332.142	0.15156	332.142	-0.88345	332.142	-0.68262
332.142	-1.05629	332.142	-1.96533	332.142	-0.66971	332.142	0.16039	332.142	-0.88684	332.142	-0.68516
332.142	-1.06505	332.142	-1.96357	332.142	-0.66714	332.142	0.16921	332.142	-0.89024	332.142	-0.68769
332.142	-1.07382	332.142	-1.96181	332.142	-0.66454	332.142	0.17803	332.142	-0.89363	332.142	-0.69022
332.142	-1.08259	332.142	-1.96004	332.142	-0.66196	332.142	0.18685	332.142	-0.89701	332.142	-0.69274
332.142	-1.09135	332.142	-1.95828	332.142	-0.65938	332.142	0.19568	332.142	-0.90041	332.142	-0.69528
332.142	-1.10001	332.142	-1.95652	332.142	-0.6568	332.142	0.2045	332.142	-0.9038	332.142	-0.69781
332.142	-1.10759	332.142	-1.95477	332.142	-0.65421	332.142	0.21331	332.142	-0.90719	332.142	-0.70034
332.143	-1.11517	332.143	-1.953	332.143	-0.65163	332.143	0.22214	332.143	-0.91058	332.143	-0.70287
332.143	-1.12275	332.143	-1.95124	332.143	-0.64905	332.143	0.23096	332.143	-0.91396	332.143	-0.7054
332.143	-1.13033	332.143	-1.94948	332.143	-0.64647	332.143	0.23978	332.143	-0.91735	332.143	-0.70792
332.143	-1.13791	332.143	-1.94772	332.143	-0.64389	332.143	0.2486	332.143	-0.92074	332.143	-0.71045
332.143	-1.14549	332.143	-1.94596	332.143	-0.64132	332.143	0.25742	332.143	-0.92413	332.143	-0.71298
332.143	-1.15308	332.143	-1.9442	332.143	-0.63873	332.143	0.26624	332.143	-0.92751	332.143	-0.7155
332.143	-1.16066	332.143	-1.94245	332.143	-0.63616	332.143	0.27526	332.143	-0.93088	332.143	-0.71804
332.144	-1.16824	332.144	-1.94069	332.144	-0.63358	332.144	0.28496	332.144	-0.93428	332.144	-0.72056
332.144	-1.17582	332.144	-1.93894	332.144	-0.631	332.144	0.29466	332.144	-0.93766	332.144	-0.72309
332.144	-1.1834	332.144	-1.93717	332.144	-0.62843	332.144	0.30438	332.144	-0.94104	332.144	-0.72561
332.144	-1.19098	332.144	-1.93542	332.144	-0.62569	332.144	0.31409	332.144	-0.94442	332.144	-0.72814
332.144	-1.19857	332.144	-1.93366	332.144	-0.62181	332.144	0.32379	332.144	-0.94781	332.144	-0.73066
332.144	-1.20615	332.144	-1.9319	332.144	-0.61792	332.144	0.3335	332.144	-0.95131	332.144	-0.73292
332.144	-1.21373	332.144	-1.93015	332.144	-0.61406	332.144	0.3432	332.144	-0.95556	332.144	-0.735
332.144	-1.22129	332.144	-1.92839	332.144	-0.61016	332.144	0.35291	332.144	-0.9598	332.144	-0.73706
332.145	-1.22889	332.145	-1.92589	332.145	-0.60628	332.145	0.36261	332.145	-0.96403	332.145	-0.73915
332.145	-1.23646	332.145	-1.9216	332.145	-0.60241	332.145	0.37232	332.145	-0.96828	332.145	-0.74122
332.145	-1.24404	332.145	-1.91732	332.145	-0.59853	332.145	0.38202	332.145	-0.97252	332.145	-0.7433
332.145	-1.25162	332.145	-1.91303	332.145	-0.59465	332.145	0.39168	332.145	-0.97676	332.145	-0.74537
332.145	-1.25919	332.145	-1.90874	332.145	-0.59077	332.145	0.40141	332.145	-0.981	332.145	-0.74745
332.145	-1.26677	332.145	-1.90446	332.145	-0.58689	332.145	0.4111	332.145	-0.98524	332.145	-0.74952
332.145	-1.27435	332.145	-1.90017	332.145	-0.58301	332.145	0.4208	332.145	-0.98948	332.145	-0.7516
332.146	-1.28192	332.146	-1.89589	332.146	-0.57915	332.146	0.43049	332.146	-0.99372	332.146	-0.75367
332.146	-1.28872	332.146	-1.8916	332.146	-0.57526	332.146	0.44018	332.146	-0.99796	332.146	-0.75574
332.146	-1.29444	332.146	-1.88732	332.146	-0.57139	332.146	0.44987	332.146	-1.00219	332.146	-0.75782
332.146	-1.3002	332.146	-1.88303	332.146	-0.56752	332.146	0.45956	332.146	-1.00644	332.146	-0.75989
332.146	-1.30594	332.146	-1.87875	332.146	-0.56364	332.146	0.46925	332.146	-1.01067	332.146	-0.76196
332.146	-1.31168	332.146	-1.87447	332.146	-0.55977	332.146	0.47887	332.146	-1.01491	332.146	-0.76404
332.146	-1.31742	332.146	-1.87018	332.146	-0.5559	332.146	0.4886	332.146	-1.01915	332.146	-0.76611
332.146	-1.32316	332.146	-1.8659	332.146	-0.55202	332.146	0.49827	332.146	-1.02339	332.146	-0.76818
332.147	-1.3289	332.147	-1.86161	332.147	-0.54815	332.147	0.50834	332.147	-1.02762	332.147	-0.77025
332.147	-1.33464	332.147	-1.85733	332.147	-0.54429	332.147	0.51865	332.147	-1.03186	332.147	-0.77233
332.147	-1.34038	332.147	-1.85305	332.147	-0.54041	332.147	0.52896	332.147	-1.0361	332.147	-0.77439
332.147	-1.3461	332.147	-1.84876	332.147	-0.53654	332.147	0.53927	332.147	-1.04034	332.147	-0.77647
332.147	-1.35185	332.147	-1.84448	332.147	-0.53218	332.147	0.54958	332.147	-1.04457	332.147	-0.77854
332.147	-1.35758	332.147	-1.84019	332.147	-0.52727	332.147	0.55988	332.147	-1.04881	332.147	-0.78061
332.147	-1.36332	332.147	-1.8359	332.147	-0.52236	332.147	0.57013	332.147	-1.05327	332.147	-0.78176
332.148	-1.36905	332.148	-1.83162	332.148	-0.51745	332.148	0.58048	332.148	-1.05794	332.148	-0.7829
332.148	-1.37479	332.148	-1.82733	332.148	-0.51255	332.148	0.59077	332.148	-1.06261	332.148	-0.78404
332.148	-1.38052	332.148	-1.82145	332.148	-0.50764	332.148	0.60105	332.148	-1.06728	332.148	-0.78518
332.148	-1.38625	332.148	-1.81481	332.148	-0.50274	332.148	0.61134	332.148	-1.07195	332.148	-0.78633
332.148	-1.39199	332.148	-1.80818	332.148	-0.49783	332.148	0.62163	332.148	-1.07662	332.148	-0.78746
332.148	-1.39772	332.148	-1.80154	332.148	-0.49292	332.148	0.63192	332.148	-1.08129	332.148	-0.78861
332.148	-1.40345	332.148	-1.7949	332.148	-0.48801	332.148	0.64221	332.148	-1.08596	332.148	-0.78975
332.148	-1.40919	332.148	-1.78826	332.148	-0.48311	332.148	0.6525	332.148	-1.09063	332.148	-0.79089
332.149	-1.41492	332.149	-1.78162	332.149	-0.4782	332.149	0.66276	332.149	-1.0953	332.149	-0.79202
332.149	-1.42065	332.149	-1.77498	332.149	-0.4733	332.149	0.67307	332.149	-1.09997	332.149	-0.79316
332.149	-1.42638	332.149	-1.76834	332.149	-0.46839	332.149	0.68335	332.149	-1.10464	332.149	-0.7943
332.149	-1.4306	332.149	-1.7617	332.149	-0.46349	332.149	0.69363	332.149	-1.10931	332.149	-0.79544
332.149	-1.43417	332.149	-1.75506	332.149	-0.45859	332.149	0.70391	332.149	-1.11398	332.149	-0.79658
332.149	-1.43773	332.149	-1.74843	332.149	-0.45368	332.149	0.71419	332.149	-1.11865	332.149	-0.79772
332.149	-1.4413	332.149	-1.74179	332.149	-0.44878	332.149	0.72447	332.149	-1.12331	332.149	-0.79886
332.15	-1.44486	332.15	-1.73515	332.15	-0.44387	332.15	0.73475	332.15	-1.12799	332.15	-0.8
332.15	-1.44842	332.15	-1.72851	332.15	-0.43897	332.15	0.74503	332.15	-1.13265	332.15	-0.80114
332.15	-1.45199	332.15	-1.72189	332.15	-0.43407	332.15	0.75564	332.15	-1.13732	332.15	-0.80227
332.15	-1.45555	332.15	-1.71523	332.15	-0.42916	332.15	0.76631	332.15	-1.14198	332.15	-0.80341
332.15	-1.45912	332.15	-1.7086	332.15	-0.42426	332.15	0.77695	332.15	-1.14665	332.15	-0.80455
332.15	-1.46268	332.15	-1.70197	332.15	-0.41936	332.15	0.7876	332.15	-1.15132	332.15	-0.80569
332.15	-1.46625	332.15	-1.69533	332.15	-0.41417	332.15	0.79825	332.15	-1.15598	332.15	-0.80682
332.15	-1.46981	332.15	-1.6887	332.15	-0.40888	332.15	0.80889	332.15	-1.16065	332.15	-0.80767
332.151	-1.47337	332.151	-1.68207	332.151	-0.4036	332.151	0.81954	332.151	-1.16539	332.151	-0.80786
332.151	-1.47694	332.151	-1.67543	332.151	-0.39831	332.151	0.83019	332.151	-1.17017	332.151	-0.80806
332.151	-1.4805	332.151	-1.66868	332.151	-0.39303	332.151	0.84083	332.151	-1.17494	332.151	-0.80826
332.151	-1.48407	332.151	-1.66029	332.151	-0.38775	332.151	0.85145	332.151	-1.17971	332.151	-0.80845
332.151	-1.48763	332.151	-1.65183	332.151	-0.38247	332.151	0.86212	332.151	-1.18448	332.151	-0.80865
332.151	-1.4912	332.151	-1.64341	332.151	-0.37719	332.151	0.87276	332.151	-1.18924	332.151	-0.80885
332.151	-1.49476	332.151	-1.63499	332.151	-0.3719	332.151	0.88339	332.151	-1.19401	332.151	-0.80904
332.152	-1.49833	332.152	-1.62657	332.152	-0.36663	332.152	0.89403	332.152	-1.19878	332.152	-0.80924
332.152	-1.50189	332.152	-1.61815	332.152	-0.36134	332.152	0.90467	332.152	-1.20355	332.152	-0.80944
332.152	-1.50546	332.152	-1.60973	332.152	-0.35606	332.152	0.91531	332.152	-1.20829	332.152	-0.80963
332.152	-1.50902	332.152	-1.60131	332.152	-0.35078	332.152	0.92595	332.152	-1.21307	332.152	-0.80983
332.152	-1.51258	332.152	-1.59289	332.152	-0.3455	332.152	0.93659	332.152	-1.21784	332.152	-0.81002
332.152	-1.51615	332.152	-1.58452	332.152	-0.34022	332.152	0.94721	332.152	-1.2226	332.152	-0.81022
332.152	-1.51748	332.152	-1.57607	332.152	-0.33494	332.152	0.95786	332.152	-1.22736	332.152	-0.81042
332.152	-1.51869	332.152	-1.56767	332.152	-0.32966	332.152	0.96849	332.152	-1.23212	332.152	-0.81061
332.153	-1.5199	332.153	-1.55927	332.153	-0.32438	332.153	0.97913	332.153	-1.23688	332.153	-0.81081
332.153	-1.52111	332.153	-1.55086	332.153	-0.31911	332.153	0.98976	332.153	-1.24164	332.153	-0.811
332.153	-1.52232	332.153	-1.54246	332.153	-0.31382	332.153	1.00039	332.153	-1.2464	332.153	-0.8112
332.153	-1.52353	332.153	-1.53406	332.153	-0.30855	332.153	1.01097	332.153	-1.25114	332.153	-0.8114
332.153	-1.52474	332.153	-1.52566	332.153	-0.30327	332.153	1.02155	332.153	-1.25592	332.153	-0.81159
332.153	-1.52596	332.153	-1.51725	332.153	-0.29799	332.153	1.03213	332.153	-1.26067	332.153	-0.81179
332.153	-1.52716	332.153	-1.5089	332.153	-0.29271	332.153	1.04271	332.153	-1.26542	332.153	-0.81198
332.154	-1.52838	332.154	-1.50046	332.154	-0.28737	332.154	1.05329	332.154	-1.27018	332.154	-0.81218
332.154	-1.52959	332.154	-1.49208	332.154	-0.28203	332.154	1.06387	332.154	-1.27488	332.154	-0.81182
332.154	-1.5308	332.154	-1.48369	332.154	-0.27669	332.154	1.07445	332.154	-1.27929	332.154	-0.81097
332.154	-1.53201	332.154	-1.4753	332.154	-0.27135	332.154	1.08504	332.154	-1.2837	332.154	-0.81013
332.154	-1.53322	332.154	-1.46639	332.154	-0.26601	332.154	1.09562	332.154	-1.2881	332.154	-0.80929
332.154	-1.53443	332.154	-1.45661	332.154	-0.26067	332.154	1.1062	332.154	-1.29248	332.154	-0.80845
332.154	-1.53564	332.154	-1.44683	332.154	-0.25533	332.154	1.11678	332.154	-1.29691	332.154	-0.80761
332.154	-1.53685	332.154	-1.43705	332.154	-0.24999	332.154	1.12736	332.154	-1.30131	332.154	-0.80676
332.155	-1.53805	332.155	-1.42731	332.155	-0.24465	332.155	1.13795	332.155	-1.30571	332.155	-0.80592
332.155	-1.53927	332.155	-1.4175	332.155	-0.23931	332.155	1.14852	332.155	-1.31011	332.155	-0.80508
332.155	-1.54048	332.155	-1.40773	332.155	-0.23398	332.155	1.1591	332.155	-1.3145	332.155	-0.80424
332.155	-1.54168	332.155	-1.39796	332.155	-0.22864	332.155	1.16968	332.155	-1.3189	332.155	-0.8034
332.155	-1.54289	332.155	-1.38819	332.155	-0.2233	332.155	1.18026	332.155	-1.3233	332.155	-0.80256
332.155	-1.5441	332.155	-1.37842	332.155	-0.21795	332.155	1.19084	332.155	-1.3277	332.155	-0.80171
332.155	-1.54531	332.155	-1.36865	332.155	-0.21262	332.155	1.20142	332.155	-1.33209	332.155	-0.80087
332.156	-1.54609	332.156	-1.35888	332.156	-0.20728	332.156	1.212	332.156	-1.33647	332.156	-0.80003
332.156	-1.54494	332.156	-1.34911	332.156	-0.20194	332.156	1.22258	332.156	-1.34088	332.156	-0.79919
332.156	-1.54379	332.156	-1.33936	332.156	-0.1966	332.156	1.23316	332.156	-1.34527	332.156	-0.79835
332.156	-1.54264	332.156	-1.32958	332.156	-0.19126	332.156	1.2437	332.156	-1.34966	332.156	-0.79751
332.156	-1.54149	332.156	-1.31981	332.156	-0.18592	332.156	1.25404	332.156	-1.35405	332.156	-0.79667
332.156	-1.54034	332.156	-1.31005	332.156	-0.18058	332.156	1.26403	332.156	-1.35844	332.156	-0.79583
332.156	-1.53919	332.156	-1.30028	332.156	-0.17524	332.156	1.27401	332.156	-1.36282	332.156	-0.79499
332.156	-1.53804	332.156	-1.29052	332.156	-0.16991	332.156	1.284	332.156	-1.36721	332.156	-0.79415
332.157	-1.53689	332.157	-1.28075	332.157	-0.16474	332.157	1.29398	332.157	-1.3716	332.157	-0.7933
332.157	-1.53574	332.157	-1.27099	332.157	-0.15999	332.157	1.30397	332.157	-1.37598	332.157	-0.79246
332.157	-1.53459	332.157	-1.26122	332.157	-0.15524	332.157	1.31395	332.157	-1.38025	332.157	-0.791
332.157	-1.53344	332.157	-1.25147	332.157	-0.15049	332.157	1.32394	332.157	-1.38423	332.157	-0.78926
332.157	-1.5323	332.157	-1.24169	332.157	-0.14574	332.157	1.3339	332.157	-1.38821	332.157	-0.78751
332.157	-1.53115	332.157	-1.23146	332.157	-0.14099	332.157	1.3439	332.157	-1.39218	332.157	-0.78577
332.157	-1.53	332.157	-1.22091	332.157	-0.13623	332.157	1.35387	332.157	-1.39616	332.157	-0.78402
332.158	-1.52885	332.158	-1.21036	332.158	-0.13148	332.158	1.36385	332.158	-1.40014	332.158	-0.78228
332.158	-1.5277	332.158	-1.19981	332.158	-0.12676	332.158	1.37383	332.158	-1.40412	332.158	-0.78053
332.158	-1.52655	332.158	-1.18925	332.158	-0.12199	332.158	1.3838	332.158	-1.4081	332.158	-0.77879
332.158	-1.52541	332.158	-1.1787	332.158	-0.11725	332.158	1.39378	332.158	-1.41207	332.158	-0.77704
332.158	-1.52426	332.158	-1.16815	332.158	-0.11251	332.158	1.40376	332.158	-1.41605	332.158	-0.7753
332.158	-1.52311	332.158	-1.1576	332.158	-0.10776	332.158	1.41373	332.158	-1.42003	332.158	-0.77355
332.158	-1.52196	332.158	-1.14707	332.158	-0.10302	332.158	1.42368	332.158	-1.424	332.158	-0.77181
332.158	-1.52082	332.158	-1.1365	332.158	-0.09828	332.158	1.43368	332.158	-1.42798	332.158	-0.77006
332.159	-1.51967	332.159	-1.12596	332.159	-0.09353	332.159	1.44365	332.159	-1.43196	332.159	-0.76832
332.159	-1.51852	332.159	-1.11541	332.159	-0.08879	332.159	1.45361	332.159	-1.43594	332.159	-0.76657
332.159	-1.51654	332.159	-1.10487	332.159	-0.08407	332.159	1.46358	332.159	-1.43991	332.159	-0.76483
332.159	-1.51314	332.159	-1.09432	332.159	-0.07931	332.159	1.47355	332.159	-1.44389	332.159	-0.76308
332.159	-1.50975	332.159	-1.08378	332.159	-0.07458	332.159	1.48352	332.159	-1.44787	332.159	-0.76134
332.159	-1.50635	332.159	-1.07323	332.159	-0.06984	332.159	1.49273	332.159	-1.45185	332.159	-0.75959
332.159	-1.50295	332.159	-1.06269	332.159	-0.0651	332.159	1.50153	332.159	-1.45582	332.159	-0.75785
332.16	-1.49956	332.16	-1.05216	332.16	-0.06037	332.16	1.5103	332.16	-1.4598	332.16	-0.7561
332.16	-1.49617	332.16	-1.0416	332.16	-0.05563	332.16	1.51912	332.16	-1.46378	332.16	-0.75436
332.16	-1.49277	332.16	-1.03106	332.16	-0.05127	332.16	1.52791	332.16	-1.46775	332.16	-0.75261
332.16	-1.48938	332.16	-1.02052	332.16	-0.04725	332.16	1.5367	332.16	-1.47173	332.16	-0.75087
332.16	-1.48599	332.16	-1.00998	332.16	-0.04324	332.16	1.54549	332.16	-1.4754	332.16	-0.74875
332.16	-1.4826	332.16	-0.99944	332.16	-0.03921	332.16	1.55428	332.16	-1.47864	332.16	-0.74654
332.16	-1.4792	332.16	-0.9889	332.16	-0.03519	332.16	1.56306	332.16	-1.48189	332.16	-0.74433
332.16	-1.47581	332.16	-0.97813	332.16	-0.03118	332.16	1.57185	332.16	-1.48514	332.16	-0.74212
332.161	-1.47242	332.161	-0.96729	332.161	-0.02716	332.161	1.58064	332.161	-1.48838	332.161	-0.73992
332.161	-1.46903	332.161	-0.95646	332.161	-0.02315	332.161	1.5894	332.161	-1.49163	332.161	-0.73771
332.161	-1.46564	332.161	-0.94561	332.161	-0.01913	332.161	1.59821	332.161	-1.49487	332.161	-0.7355
332.161	-1.46225	332.161	-0.93477	332.161	-0.01511	332.161	1.60699	332.161	-1.49812	332.161	-0.73329
332.161	-1.45886	332.161	-0.92394	332.161	-0.0111	332.161	1.61577	332.161	-1.50137	332.161	-0.73109
332.161	-1.45547	332.161	-0.9131	332.161	-0.00709	332.161	1.62455	332.161	-1.50461	332.161	-0.72888
332.161	-1.45208	332.161	-0.90227	332.161	-0.00307	332.161	1.63332	332.161	-1.50786	332.161	-0.72667
332.162	-1.44869	332.162	-0.89143	332.162	0.000942635	332.162	1.6421	332.162	-1.5111	332.162	-0.72446
332.162	-1.4453	332.162	-0.8806	332.162	0.00495	332.162	1.65088	332.162	-1.51434	332.162	-0.72226
332.162	-1.44191	332.162	-0.86976	332.162	0.00897	332.162	1.65966	332.162	-1.51759	332.162	-0.72005
332.162	-1.43852	332.162	-0.85898	332.162	0.01298	332.162	1.66843	332.162	-1.52084	332.162	-0.71784
332.162	-1.43513	332.162	-0.84811	332.162	0.01699	332.162	1.67722	332.162	-1.52408	332.162	-0.71563
332.162	-1.4309	332.162	-0.83729	332.162	0.021	332.162	1.686	332.162	-1.52732	332.162	-0.71343
332.162	-1.42581	332.162	-0.82648	332.162	0.02501	332.162	1.69477	332.162	-1.53057	332.162	-0.71122
332.162	-1.42073	332.162	-0.81566	332.162	0.02902	332.162	1.70239	332.162	-1.53381	332.162	-0.70901
332.163	-1.41564	332.163	-0.80484	332.163	0.03303	332.163	1.70967	332.163	-1.53706	332.163	-0.70681
332.163	-1.41056	332.163	-0.79403	332.163	0.03704	332.163	1.71695	332.163	-1.5403	332.163	-0.7046
332.163	-1.40548	332.163	-0.78321	332.163	0.04105	332.163	1.72423	332.163	-1.54354	332.163	-0.70239
332.163	-1.40039	332.163	-0.7724	332.163	0.04427	332.163	1.73151	332.163	-1.54679	332.163	-0.70018
332.163	-1.39531	332.163	-0.76167	332.163	0.04705	332.163	1.73879	332.163	-1.55003	332.163	-0.69798
332.163	-1.39023	332.163	-0.75079	332.163	0.04984	332.163	1.74605	332.163	-1.55284	332.163	-0.69558
332.163	-1.38515	332.163	-0.74	332.163	0.05263	332.163	1.75334	332.163	-1.55524	332.163	-0.69316
332.164	-1.38007	332.164	-0.72922	332.164	0.05542	332.164	1.76062	332.164	-1.55764	332.164	-0.69075
332.164	-1.37498	332.164	-0.71855	332.164	0.0582	332.164	1.76789	332.164	-1.56004	332.164	-0.68833
332.164	-1.3699	332.164	-0.7079	332.164	0.06099	332.164	1.77516	332.164	-1.56244	332.164	-0.68591
332.164	-1.36482	332.164	-0.69725	332.164	0.06378	332.164	1.78243	332.164	-1.56484	332.164	-0.6835
332.164	-1.35975	332.164	-0.68659	332.164	0.06656	332.164	1.78971	332.164	-1.56724	332.164	-0.68109
332.164	-1.35467	332.164	-0.67594	332.164	0.06935	332.164	1.79698	332.164	-1.56964	332.164	-0.67867
332.164	-1.34959	332.164	-0.66529	332.164	0.07214	332.164	1.80425	332.164	-1.57204	332.164	-0.67625
332.164	-1.34451	332.164	-0.65469	332.164	0.07492	332.164	1.81148	332.164	-1.57445	332.164	-0.67384
332.165	-1.33943	332.165	-0.64401	332.165	0.07771	332.165	1.81878	332.165	-1.57685	332.165	-0.67143
332.165	-1.33435	332.165	-0.63337	332.165	0.0805	332.165	1.82604	332.165	-1.57925	332.165	-0.66901
332.165	-1.32927	332.165	-0.62274	332.165	0.08328	332.165	1.8333	332.165	-1.58165	332.165	-0.6666
332.165	-1.32419	332.165	-0.6121	332.165	0.08606	332.165	1.84056	332.165	-1.58405	332.165	-0.66418
332.165	-1.31911	332.165	-0.60147	332.165	0.08885	332.165	1.84782	332.165	-1.58645	332.165	-0.66177
332.165	-1.31404	332.165	-0.59083	332.165	0.09164	332.165	1.85508	332.165	-1.58885	332.165	-0.65937
332.165	-1.30896	332.165	-0.5802	332.165	0.09442	332.165	1.86234	332.165	-1.59125	332.165	-0.65695
332.166	-1.30322	332.166	-0.56956	332.166	0.09721	332.166	1.8696	332.166	-1.59365	332.166	-0.65454
332.166	-1.29701	332.166	-0.55892	332.166	0.09999	332.166	1.8751	332.166	-1.59605	332.166	-0.65213
332.166	-1.2908	332.166	-0.54829	332.166	0.10277	332.166	1.88031	332.166	-1.59846	332.166	-0.64972
332.166	-1.28459	332.166	-0.53765	332.166	0.10556	332.166	1.88551	332.166	-1.60086	332.166	-0.64731
332.166	-1.27837	332.166	-0.52702	332.166	0.10834	332.166	1.89072	332.166	-1.60326	332.166	-0.6449
332.166	-1.27216	332.166	-0.51638	332.166	0.11018	332.166	1.89592	332.166	-1.60566	332.166	-0.64249
332.166	-1.26595	332.166	-0.50574	332.166	0.11171	332.166	1.90112	332.166	-1.60806	332.166	-0.64008
332.166	-1.25974	332.166	-0.4951	332.166	0.11324	332.166	1.90633	332.166	-1.60988	332.166	-0.63796
332.167	-1.25352	332.167	-0.48447	332.167	0.11476	332.167	1.91153	332.167	-1.61133	332.167	-0.63582
332.167	-1.24731	332.167	-0.47383	332.167	0.11629	332.167	1.91673	332.167	-1.61278	332.167	-0.6337
332.167	-1.2411	332.167	-0.46363	332.167	0.11781	332.167	1.92195	332.167	-1.61424	332.167	-0.63157
332.167	-1.23488	332.167	-0.45347	332.167	0.11934	332.167	1.92714	332.167	-1.61569	332.167	-0.62945
332.167	-1.22867	332.167	-0.4433	332.167	0.12086	332.167	1.93235	332.167	-1.61714	332.167	-0.62732
332.167	-1.22246	332.167	-0.43313	332.167	0.12238	332.167	1.93756	332.167	-1.61859	332.167	-0.6252
332.167	-1.21623	332.167	-0.42296	332.167	0.1239	332.167	1.94276	332.167	-1.62004	332.167	-0.62307
332.168	-1.21003	332.168	-0.41279	332.168	0.12543	332.168	1.94797	332.168	-1.6215	332.168	-0.62095
332.168	-1.20381	332.168	-0.40262	332.168	0.12695	332.168	1.95318	332.168	-1.62295	332.168	-0.61883
332.168	-1.19759	332.168	-0.39245	332.168	0.12847	332.168	1.95838	332.168	-1.62439	332.168	-0.6167
332.168	-1.19138	332.168	-0.38229	332.168	0.13	332.168	1.96359	332.168	-1.62585	332.168	-0.61458
332.168	-1.18516	332.168	-0.37214	332.168	0.13152	332.168	1.96879	332.168	-1.6273	332.168	-0.61245
332.168	-1.17894	332.168	-0.36195	332.168	0.13304	332.168	1.97401	332.168	-1.62875	332.168	-0.61033
332.168	-1.17273	332.168	-0.35179	332.168	0.13456	332.168	1.97921	332.168	-1.6302	332.168	-0.6082
332.168	-1.16651	332.168	-0.34163	332.168	0.13608	332.168	1.98442	332.168	-1.63165	332.168	-0.60608
332.169	-1.16029	332.169	-0.33147	332.169	0.1376	332.169	1.98963	332.169	-1.6331	332.169	-0.60396
332.169	-1.15408	332.169	-0.32131	332.169	0.13912	332.169	1.99484	332.169	-1.63455	332.169	-0.60183
332.169	-1.14746	332.169	-0.31115	332.169	0.14064	332.169	1.99807	332.169	-1.636	332.169	-0.59971
332.169	-1.14063	332.169	-0.30098	332.169	0.14216	332.169	2.00107	332.169	-1.63744	332.169	-0.59758
332.169	-1.13381	332.169	-0.29082	332.169	0.14368	332.169	2.00406	332.169	-1.6389	332.169	-0.59546
332.169	-1.12699	332.169	-0.28067	332.169	0.1452	332.169	2.00706	332.169	-1.64035	332.169	-0.59334
332.169	-1.12017	332.169	-0.2705	332.169	0.14585	332.169	2.01005	332.169	-1.64179	332.169	-0.59121
332.17	-1.11335	332.17	-0.26034	332.17	0.14621	332.17	2.01305	332.17	-1.64324	332.17	-0.58909
332.17	-1.10653	332.17	-0.25019	332.17	0.14657	332.17	2.01604	332.17	-1.6442	332.17	-0.58757
332.17	-1.09971	332.17	-0.24003	332.17	0.14693	332.17	2.01903	332.17	-1.64489	332.17	-0.58605
332.17	-1.09289	332.17	-0.22987	332.17	0.14729	332.17	2.02203	332.17	-1.64558	332.17	-0.58454
332.17	-1.08606	332.17	-0.22035	332.17	0.14765	332.17	2.02502	332.17	-1.64627	332.17	-0.58303
332.17	-1.07924	332.17	-0.21086	332.17	0.14801	332.17	2.02801	332.17	-1.64696	332.17	-0.58152
332.17	-1.07242	332.17	-0.20137	332.17	0.14837	332.17	2.03101	332.17	-1.64765	332.17	-0.58001
332.17	-1.06561	332.17	-0.19188	332.17	0.14873	332.17	2.034	332.17	-1.64834	332.17	-0.5785
332.171	-1.05879	332.171	-0.1824	332.171	0.14908	332.171	2.03698	332.171	-1.64903	332.171	-0.57699
332.171	-1.05197	332.171	-0.1729	332.171	0.14944	332.171	2.03998	332.171	-1.64972	332.171	-0.57548
332.171	-1.04515	332.171	-0.16342	332.171	0.1498	332.171	2.04297	332.171	-1.65041	332.171	-0.57396
332.171	-1.03833	332.171	-0.15393	332.171	0.15016	332.171	2.04596	332.171	-1.6511	332.171	-0.57245
332.171	-1.03151	332.171	-0.14444	332.171	0.15052	332.171	2.04895	332.171	-1.65179	332.171	-0.57094
332.171	-1.0247	332.171	-0.13496	332.171	0.15088	332.171	2.05194	332.171	-1.65248	332.171	-0.56943
332.171	-1.01787	332.171	-0.12547	332.171	0.15124	332.171	2.05493	332.171	-1.65317	332.171	-0.56792
332.172	-1.01105	332.172	-0.11598	332.172	0.1516	332.172	2.05792	332.172	-1.65386	332.172	-0.56641
332.172	-1.00424	332.172	-0.10649	332.172	0.15196	332.172	2.06091	332.172	-1.65455	332.172	-0.5649
332.172	-0.99742	332.172	-0.09702	332.172	0.15232	332.172	2.06389	332.172	-1.65524	332.172	-0.56339
332.172	-0.9906	332.172	-0.08753	332.172	0.15268	332.172	2.06689	332.172	-1.65593	332.172	-0.56188
332.172	-0.98379	332.172	-0.07804	332.172	0.15304	332.172	2.06762	332.172	-1.65662	332.172	-0.56037
332.172	-0.97722	332.172	-0.06856	332.172	0.1534	332.172	2.06816	332.172	-1.6573	332.172	-0.55886
332.172	-0.97073	332.172	-0.05908	332.172	0.15376	332.172	2.0687	332.172	-1.65799	332.172	-0.55735
332.172	-0.96426	332.172	-0.04959	332.172	0.15412	332.172	2.06923	332.172	-1.65868	332.172	-0.55583
332.173	-0.95776	332.173	-0.04011	332.173	0.15374	332.173	2.06977	332.173	-1.65937	332.173	-0.55433
332.173	-0.95128	332.173	-0.03063	332.173	0.15304	332.173	2.0703	332.173	-1.66006	332.173	-0.55282
332.173	-0.94479	332.173	-0.02115	332.173	0.15233	332.173	2.07084	332.173	-1.66018	332.173	-0.55231
332.173	-0.93831	332.173	-0.01167	332.173	0.15163	332.173	2.07137	332.173	-1.65992	332.173	-0.55182
332.173	-0.93183	332.173	-0.00218	332.173	0.15093	332.173	2.07191	332.173	-1.65967	332.173	-0.55134
332.173	-0.92535	332.173	0.00634	332.173	0.15023	332.173	2.07244	332.173	-1.65942	332.173	-0.55086
332.173	-0.91887	332.173	0.01478	332.173	0.14953	332.173	2.07298	332.173	-1.65916	332.173	-0.55037
332.174	-0.91238	332.174	0.02322	332.174	0.14882	332.174	2.07351	332.174	-1.65891	332.174	-0.54989
332.174	-0.9059	332.174	0.03167	332.174	0.14813	332.174	2.07405	332.174	-1.65866	332.174	-0.54941
332.174	-0.89946	332.174	0.04011	332.174	0.14742	332.174	2.07458	332.174	-1.65841	332.174	-0.54892
332.174	-0.89295	332.174	0.04855	332.174	0.14672	332.174	2.07512	332.174	-1.65815	332.174	-0.54844
332.174	-0.88648	332.174	0.05699	332.174	0.14602	332.174	2.07565	332.174	-1.6579	332.174	-0.54796
332.174	-0.88001	332.174	0.06544	332.174	0.14532	332.174	2.07619	332.174	-1.65765	332.174	-0.54747
332.174	-0.87354	332.174	0.07388	332.174	0.14462	332.174	2.07672	332.174	-1.65739	332.174	-0.54699
332.174	-0.86707	332.174	0.08232	332.174	0.14392	332.174	2.07726	332.174	-1.65714	332.174	-0.54651
332.175	-0.8606	332.175	0.09077	332.175	0.14321	332.175	2.07779	332.175	-1.65689	332.175	-0.54602
332.175	-0.85413	332.175	0.09921	332.175	0.14251	332.175	2.07833	332.175	-1.65664	332.175	-0.54554
332.175	-0.84766	332.175	0.10765	332.175	0.14181	332.175	2.07886	332.175	-1.65638	332.175	-0.54506
332.175	-0.84122	332.175	0.11609	332.175	0.14111	332.175	2.0794	332.175	-1.65613	332.175	-0.54457
332.175	-0.83472	332.175	0.12454	332.175	0.14041	332.175	2.07993	332.175	-1.65588	332.175	-0.54409
332.175	-0.82826	332.175	0.13298	332.175	0.13971	332.175	2.07854	332.175	-1.65563	332.175	-0.54361
332.175	-0.8218	332.175	0.14142	332.175	0.13901	332.175	2.07686	332.175	-1.65537	332.175	-0.54313
332.176	-0.81624	332.176	0.14984	332.176	0.13831	332.176	2.0752	332.176	-1.65512	332.176	-0.54264
332.176	-0.81092	332.176	0.1583	332.176	0.13761	332.176	2.07352	332.176	-1.65487	332.176	-0.54216
332.176	-0.8056	332.176	0.16673	332.176	0.13657	332.176	2.07185	332.176	-1.65462	332.176	-0.54168
332.176	-0.80028	332.176	0.17517	332.176	0.13527	332.176	2.07018	332.176	-1.65436	332.176	-0.54119
332.176	-0.79496	332.176	0.1836	332.176	0.13396	332.176	2.06851	332.176	-1.65372	332.176	-0.54177
332.176	-0.78964	332.176	0.19204	332.176	0.13266	332.176	2.06684	332.176	-1.65269	332.176	-0.54244
332.176	-0.78432	332.176	0.20047	332.176	0.13136	332.176	2.06517	332.176	-1.65166	332.176	-0.54311
332.176	-0.779	332.176	0.20786	332.176	0.13006	332.176	2.0635	332.176	-1.65064	332.176	-0.54378
332.177	-0.77368	332.177	0.21511	332.177	0.12876	332.177	2.06183	332.177	-1.64961	332.177	-0.54445
332.177	-0.76836	332.177	0.22232	332.177	0.12746	332.177	2.06017	332.177	-1.64859	332.177	-0.54512
332.177	-0.76304	332.177	0.2296	332.177	0.12616	332.177	2.05849	332.177	-1.64756	332.177	-0.54579
332.177	-0.75772	332.177	0.23684	332.177	0.12485	332.177	2.05683	332.177	-1.64653	332.177	-0.54646
332.177	-0.7524	332.177	0.24408	332.177	0.12355	332.177	2.05516	332.177	-1.64551	332.177	-0.54713
332.177	-0.74708	332.177	0.25132	332.177	0.12225	332.177	2.05349	332.177	-1.64448	332.177	-0.54779
332.177	-0.74176	332.177	0.25856	332.177	0.12095	332.177	2.05182	332.177	-1.64346	332.177	-0.54846
332.178	-0.73644	332.178	0.26579	332.178	0.11965	332.178	2.05015	332.178	-1.64243	332.178	-0.54913
332.178	-0.73112	332.178	0.27303	332.178	0.11834	332.178	2.04848	332.178	-1.64141	332.178	-0.5498
332.178	-0.7258	332.178	0.28027	332.178	0.11704	332.178	2.04681	332.178	-1.64038	332.178	-0.55047
332.178	-0.72048	332.178	0.28748	332.178	0.11574	332.178	2.04515	332.178	-1.63935	332.178	-0.55114
332.178	-0.71516	332.178	0.29474	332.178	0.11444	332.178	2.04348	332.178	-1.63833	332.178	-0.55181
332.178	-0.70984	332.178	0.30197	332.178	0.11314	332.178	2.04181	332.178	-1.6373	332.178	-0.55248
332.178	-0.70452	332.178	0.3092	332.178	0.11183	332.178	2.04014	332.178	-1.63628	332.178	-0.55314
332.178	-0.6992	332.178	0.31643	332.178	0.11053	332.178	2.03672	332.178	-1.63525	332.178	-0.55381
332.179	-0.69389	332.179	0.32366	332.179	0.10923	332.179	2.03285	332.179	-1.63423	332.179	-0.55448
332.179	-0.68857	332.179	0.33089	332.179	0.10793	332.179	2.02899	332.179	-1.6332	332.179	-0.55515
332.179	-0.68463	332.179	0.33812	332.179	0.10662	332.179	2.02513	332.179	-1.63218	332.179	-0.55582
332.179	-0.68112	332.179	0.34535	332.179	0.10526	332.179	2.02126	332.179	-1.63115	332.179	-0.55649
332.179	-0.67763	332.179	0.35257	332.179	0.10383	332.179	2.0174	332.179	-1.63013	332.179	-0.55715
332.179	-0.67413	332.179	0.3598	332.179	0.10239	332.179	2.01356	332.179	-1.62878	332.179	-0.55889
332.179	-0.67063	332.179	0.36703	332.179	0.10095	332.179	2.00968	332.179	-1.6269	332.179	-0.56083
332.18	-0.66713	332.18	0.37426	332.18	0.09952	332.18	2.00582	332.18	-1.62502	332.18	-0.56278
332.18	-0.66363	332.18	0.38042	332.18	0.09808	332.18	2.00197	332.18	-1.62314	332.18	-0.56473
332.18	-0.66014	332.18	0.38627	332.18	0.09664	332.18	1.99811	332.18	-1.62126	332.18	-0.56668
332.18	-0.65664	332.18	0.39212	332.18	0.09521	332.18	1.99425	332.18	-1.61938	332.18	-0.56863
332.18	-0.65314	332.18	0.39798	332.18	0.09377	332.18	1.99039	332.18	-1.6175	332.18	-0.57057
332.18	-0.64966	332.18	0.40383	332.18	0.09233	332.18	1.98654	332.18	-1.61562	332.18	-0.57252
332.18	-0.64615	332.18	0.40968	332.18	0.0909	332.18	1.98268	332.18	-1.61374	332.18	-0.57447
332.18	-0.64266	332.18	0.41554	332.18	0.08946	332.18	1.97884	332.18	-1.61186	332.18	-0.57641
332.181	-0.63916	332.181	0.42139	332.181	0.08802	332.181	1.97497	332.181	-1.60998	332.181	-0.57836
332.181	-0.63567	332.181	0.42724	332.181	0.08659	332.181	1.97112	332.181	-1.6081	332.181	-0.5803
332.181	-0.63218	332.181	0.4331	332.181	0.08515	332.181	1.96727	332.181	-1.60622	332.181	-0.58225
332.181	-0.62868	332.181	0.43895	332.181	0.08372	332.181	1.96342	332.181	-1.60435	332.181	-0.58419
332.181	-0.62519	332.181	0.44481	332.181	0.08228	332.181	1.95956	332.181	-1.60247	332.181	-0.58614
332.181	-0.6217	332.181	0.45066	332.181	0.08084	332.181	1.95571	332.181	-1.6006	332.181	-0.58808
332.181	-0.61821	332.181	0.45651	332.181	0.07941	332.181	1.95186	332.181	-1.59871	332.181	-0.59003
332.182	-0.61471	332.182	0.46237	332.182	0.07797	332.182	1.94801	332.182	-1.59684	332.182	-0.59197
332.182	-0.61122	332.182	0.46821	332.182	0.07654	332.182	1.94307	332.182	-1.59496	332.182	-0.59391
332.182	-0.60773	332.182	0.47407	332.182	0.0751	332.182	1.93753	332.182	-1.59308	332.182	-0.59586
332.182	-0.60424	332.182	0.47992	332.182	0.07367	332.182	1.932	332.182	-1.59121	332.182	-0.5978
332.182	-0.60075	332.182	0.48577	332.182	0.07223	332.182	1.92648	332.182	-1.58933	332.182	-0.59974
332.182	-0.59898	332.182	0.49162	332.182	0.07089	332.182	1.92095	332.182	-1.58746	332.182	-0.60169
332.182	-0.59802	332.182	0.49748	332.182	0.06979	332.182	1.91542	332.182	-1.58558	332.182	-0.60363
332.182	-0.59706	332.182	0.50333	332.182	0.06868	332.182	1.90989	332.182	-1.58359	332.182	-0.60634
332.183	-0.5961	332.183	0.50918	332.183	0.06758	332.183	1.90437	332.183	-1.58108	332.183	-0.60946
332.183	-0.59513	332.183	0.51503	332.183	0.06648	332.183	1.89884	332.183	-1.57856	332.183	-0.61259
332.183	-0.59417	332.183	0.51993	332.183	0.06537	332.183	1.89331	332.183	-1.57605	332.183	-0.61572
332.183	-0.59321	332.183	0.52433	332.183	0.06427	332.183	1.88778	332.183	-1.57353	332.183	-0.61884
332.183	-0.59225	332.183	0.52872	332.183	0.06317	332.183	1.88226	332.183	-1.57102	332.183	-0.62197
332.183	-0.59129	332.183	0.53311	332.183	0.06206	332.183	1.87673	332.183	-1.56851	332.183	-0.6251
332.183	-0.59032	332.183	0.53749	332.183	0.06096	332.183	1.8712	332.183	-1.56599	332.183	-0.62823
332.183	-0.58936	332.183	0.54188	332.183	0.05986	332.183	1.86568	332.183	-1.56348	332.183	-0.63136
332.184	-0.5884	332.184	0.54626	332.184	0.05875	332.184	1.86015	332.184	-1.56096	332.184	-0.63448
332.184	-0.58744	332.184	0.55065	332.184	0.05765	332.184	1.85462	332.184	-1.55845	332.184	-0.63762
332.184	-0.58648	332.184	0.55504	332.184	0.05655	332.184	1.84909	332.184	-1.55594	332.184	-0.64074
332.184	-0.58551	332.184	0.55942	332.184	0.05545	332.184	1.84356	332.184	-1.55342	332.184	-0.64387
332.184	-0.58455	332.184	0.56378	332.184	0.05434	332.184	1.83803	332.184	-1.55091	332.184	-0.64701
332.184	-0.58359	332.184	0.56818	332.184	0.05324	332.184	1.83251	332.184	-1.54839	332.184	-0.65014
332.184	-0.58263	332.184	0.57256	332.184	0.05214	332.184	1.82697	332.184	-1.54588	332.184	-0.65327
332.185	-0.58167	332.185	0.57694	332.185	0.05103	332.185	1.82144	332.185	-1.54336	332.185	-0.6564
332.185	-0.5807	332.185	0.58132	332.185	0.04993	332.185	1.81591	332.185	-1.54085	332.185	-0.65953
332.185	-0.57974	332.185	0.5857	332.185	0.04883	332.185	1.80981	332.185	-1.53834	332.185	-0.66266
332.185	-0.57878	332.185	0.59008	332.185	0.04773	332.185	1.80302	332.185	-1.53582	332.185	-0.66579
332.185	-0.57782	332.185	0.59445	332.185	0.04662	332.185	1.79624	332.185	-1.53331	332.185	-0.66892
332.185	-0.57685	332.185	0.59883	332.185	0.04552	332.185	1.78945	332.185	-1.53079	332.185	-0.67205
332.185	-0.57589	332.185	0.6032	332.185	0.04448	332.185	1.78267	332.185	-1.52827	332.185	-0.67518
332.185	-0.57666	332.185	0.60759	332.185	0.04406	332.185	1.77589	332.185	-1.52576	332.185	-0.67831
332.186	-0.57872	332.186	0.61196	332.186	0.04364	332.186	1.7691	332.186	-1.52324	332.186	-0.68195
332.186	-0.58079	332.186	0.61634	332.186	0.04321	332.186	1.76232	332.186	-1.5201	332.186	-0.68618
332.186	-0.58285	332.186	0.62071	332.186	0.04279	332.186	1.75553	332.186	-1.51693	332.186	-0.69041
332.186	-0.58491	332.186	0.62438	332.186	0.04237	332.186	1.74875	332.186	-1.51376	332.186	-0.69464
332.186	-0.58698	332.186	0.62713	332.186	0.04195	332.186	1.74196	332.186	-1.51059	332.186	-0.69887
332.186	-0.58904	332.186	0.62987	332.186	0.04153	332.186	1.73518	332.186	-1.50742	332.186	-0.7031
332.186	-0.59111	332.186	0.63262	332.186	0.0411	332.186	1.72839	332.186	-1.50425	332.186	-0.70733
332.187	-0.59317	332.187	0.63536	332.187	0.04068	332.187	1.72162	332.187	-1.50108	332.187	-0.71156
332.187	-0.59523	332.187	0.6381	332.187	0.04026	332.187	1.71483	332.187	-1.49791	332.187	-0.71579
332.187	-0.5973	332.187	0.64085	332.187	0.03984	332.187	1.70805	332.187	-1.49474	332.187	-0.72002
332.187	-0.59936	332.187	0.64359	332.187	0.03942	332.187	1.70127	332.187	-1.49157	332.187	-0.72425
332.187	-0.60143	332.187	0.64634	332.187	0.03899	332.187	1.69448	332.187	-1.4884	332.187	-0.72848
332.187	-0.60349	332.187	0.64908	332.187	0.03857	332.187	1.6877	332.187	-1.48523	332.187	-0.73271
332.187	-0.60556	332.187	0.65183	332.187	0.03815	332.187	1.68092	332.187	-1.48206	332.187	-0.73693
332.188	-0.60762	332.188	0.65457	332.188	0.03773	332.188	1.67414	332.188	-1.4789	332.188	-0.74117
332.188	-0.60969	332.188	0.65731	332.188	0.03731	332.188	1.66736	332.188	-1.47573	332.188	-0.7454
332.188	-0.61175	332.188	0.66006	332.188	0.03689	332.188	1.66058	332.188	-1.47256	332.188	-0.74962
332.188	-0.61382	332.188	0.6628	332.188	0.03646	332.188	1.65383	332.188	-1.46939	332.188	-0.75385
332.188	-0.61588	332.188	0.66555	332.188	0.03604	332.188	1.64684	332.188	-1.46622	332.188	-0.75808
332.188	-0.61795	332.188	0.66829	332.188	0.03562	332.188	1.63936	332.188	-1.46306	332.188	-0.76231
332.188	-0.62001	332.188	0.67104	332.188	0.0352	332.188	1.63189	332.188	-1.45989	332.188	-0.76653
332.188	-0.62208	332.188	0.67378	332.188	0.03478	332.188	1.62441	332.188	-1.45672	332.188	-0.77076
332.189	-0.62414	332.189	0.67653	332.189	0.03436	332.189	1.61693	332.189	-1.45356	332.189	-0.77499
332.189	-0.6262	332.189	0.67927	332.189	0.0348	332.189	1.60946	332.189	-1.45039	332.189	-0.77921
332.189	-0.62983	332.189	0.68201	332.189	0.03535	332.189	1.60198	332.189	-1.44722	332.189	-0.78365
332.189	-0.63514	332.189	0.68476	332.189	0.03591	332.189	1.5945	332.189	-1.44365	332.189	-0.78866
332.189	-0.64041	332.189	0.6875	332.189	0.03646	332.189	1.58706	332.189	-1.43992	332.189	-0.79366
332.189	-0.64573	332.189	0.68989	332.189	0.03701	332.189	1.57956	332.189	-1.4362	332.189	-0.79867
332.189	-0.65102	332.189	0.69077	332.189	0.03757	332.189	1.5721	332.189	-1.43247	332.189	-0.80367
332.19	-0.65632	332.19	0.69165	332.19	0.03812	332.19	1.56463	332.19	-1.42875	332.19	-0.80867
332.19	-0.66161	332.19	0.69253	332.19	0.03867	332.19	1.55717	332.19	-1.42502	332.19	-0.81368
332.19	-0.6669	332.19	0.6934	332.19	0.03922	332.19	1.5497	332.19	-1.4213	332.19	-0.81868
332.19	-0.6722	332.19	0.69428	332.19	0.03978	332.19	1.54224	332.19	-1.41757	332.19	-0.82368
332.19	-0.67749	332.19	0.69516	332.19	0.04033	332.19	1.53477	332.19	-1.41385	332.19	-0.82869
332.19	-0.68278	332.19	0.69604	332.19	0.04089	332.19	1.52731	332.19	-1.41012	332.19	-0.83369
332.19	-0.68808	332.19	0.69692	332.19	0.04144	332.19	1.51987	332.19	-1.4064	332.19	-0.83869
332.19	-0.69335	332.19	0.6978	332.19	0.04199	332.19	1.51239	332.19	-1.40267	332.19	-0.84369
332.191	-0.69866	332.191	0.69868	332.191	0.04254	332.191	1.50493	332.191	-1.39894	332.191	-0.84869
332.191	-0.70395	332.191	0.69956	332.191	0.0431	332.191	1.49747	332.191	-1.39522	332.191	-0.8537
332.191	-0.70923	332.191	0.70043	332.191	0.04365	332.191	1.49002	332.191	-1.39149	332.191	-0.8587
332.191	-0.71452	332.191	0.70131	332.191	0.0442	332.191	1.48256	332.191	-1.38776	332.191	-0.8637
332.191	-0.71981	332.191	0.70219	332.191	0.04475	332.191	1.47511	332.191	-1.38404	332.191	-0.86869
332.191	-0.7251	332.191	0.70307	332.191	0.04531	332.191	1.46765	332.191	-1.38031	332.191	-0.8737
332.191	-0.73038	332.191	0.70395	332.191	0.04586	332.191	1.45997	332.191	-1.37659	332.191	-0.8787
332.192	-0.73567	332.192	0.70483	332.192	0.04641	332.192	1.45229	332.192	-1.37286	332.192	-0.88369
332.192	-0.74096	332.192	0.7057	332.192	0.04696	332.192	1.44462	332.192	-1.36913	332.192	-0.88869
332.192	-0.74624	332.192	0.70658	332.192	0.04752	332.192	1.43693	332.192	-1.36541	332.192	-0.89369
332.192	-0.75153	332.192	0.70746	332.192	0.04887	332.192	1.42925	332.192	-1.36168	332.192	-0.89868
332.192	-0.75682	332.192	0.70834	332.192	0.0507	332.192	1.42158	332.192	-1.35795	332.192	-0.9037
332.192	-0.76324	332.192	0.70921	332.192	0.05253	332.192	1.4139	332.192	-1.35398	332.192	-0.90909
332.192	-0.77178	332.192	0.71009	332.192	0.05436	332.192	1.40622	332.192	-1.34975	332.192	-0.91448
332.192	-0.78032	332.192	0.71097	332.192	0.0562	332.192	1.39855	332.192	-1.34553	332.192	-0.91985
332.193	-0.78886	332.193	0.71015	332.193	0.05803	332.193	1.39087	332.193	-1.34129	332.193	-0.92525
332.193	-0.7974	332.193	0.70923	332.193	0.05986	332.193	1.38319	332.193	-1.33706	332.193	-0.93063
332.193	-0.80594	332.193	0.70831	332.193	0.06169	332.193	1.37552	332.193	-1.33283	332.193	-0.93601
332.193	-0.81447	332.193	0.70739	332.193	0.06352	332.193	1.36784	332.193	-1.3286	332.193	-0.9414
332.193	-0.82301	332.193	0.70647	332.193	0.06535	332.193	1.36016	332.193	-1.32437	332.193	-0.94678
332.193	-0.83155	332.193	0.70555	332.193	0.06718	332.193	1.35249	332.193	-1.32015	332.193	-0.95216
332.193	-0.84008	332.193	0.70463	332.193	0.06901	332.193	1.34481	332.193	-1.31592	332.193	-0.95755
332.193	-0.84862	332.193	0.70371	332.193	0.07084	332.193	1.33714	332.193	-1.31169	332.193	-0.96293
332.194	-0.85715	332.194	0.70279	332.194	0.07267	332.194	1.32946	332.194	-1.30746	332.194	-0.9683
332.194	-0.86569	332.194	0.70187	332.194	0.0745	332.194	1.32179	332.194	-1.30324	332.194	-0.97369
332.194	-0.87422	332.194	0.70095	332.194	0.07634	332.194	1.31411	332.194	-1.29901	332.194	-0.97907
332.194	-0.88276	332.194	0.70003	332.194	0.07817	332.194	1.30644	332.194	-1.29478	332.194	-0.98445
332.194	-0.89129	332.194	0.69911	332.194	0.08	332.194	1.29877	332.194	-1.29055	332.194	-0.98983
332.194	-0.89981	332.194	0.69819	332.194	0.08183	332.194	1.29109	332.194	-1.28633	332.194	-0.99521
332.194	-0.90836	332.194	0.69727	332.194	0.08366	332.194	1.28341	332.194	-1.2821	332.194	-1.00059
332.195	-0.91689	332.195	0.69635	332.195	0.08549	332.195	1.276	332.195	-1.27788	332.195	-1.00596
332.195	-0.92541	332.195	0.69543	332.195	0.08731	332.195	1.2687	332.195	-1.27365	332.195	-1.01134
332.195	-0.93394	332.195	0.69451	332.195	0.08915	332.195	1.26139	332.195	-1.26942	332.195	-1.01671
332.195	-0.94247	332.195	0.69359	332.195	0.09098	332.195	1.25409	332.195	-1.2652	332.195	-1.0221
332.195	-0.951	332.195	0.69267	332.195	0.09321	332.195	1.24679	332.195	-1.26097	332.195	-1.02747
332.195	-0.95953	332.195	0.69175	332.195	0.09627	332.195	1.23948	332.195	-1.25675	332.195	-1.03284
332.195	-0.96806	332.195	0.69084	332.195	0.09933	332.195	1.23219	332.195	-1.25245	332.195	-1.03831
332.195	-0.97712	332.195	0.68992	332.195	0.10239	332.195	1.22488	332.195	-1.24788	332.195	-1.0438
332.196	-0.98866	332.196	0.689	332.196	0.10545	332.196	1.21758	332.196	-1.24332	332.196	-1.04929
332.196	-1.00028	332.196	0.68685	332.196	0.10851	332.196	1.21028	332.196	-1.23876	332.196	-1.05478
332.196	-1.01186	332.196	0.68397	332.196	0.11157	332.196	1.20298	332.196	-1.2342	332.196	-1.06027
332.196	-1.02344	332.196	0.68109	332.196	0.11463	332.196	1.19568	332.196	-1.22963	332.196	-1.06577
332.196	-1.03501	332.196	0.6782	332.196	0.11769	332.196	1.18837	332.196	-1.22507	332.196	-1.07124
332.196	-1.04659	332.196	0.67532	332.196	0.12075	332.196	1.18107	332.196	-1.22051	332.196	-1.07674
332.196	-1.05816	332.196	0.67244	332.196	0.1238	332.196	1.17377	332.196	-1.21594	332.196	-1.08223
332.197	-1.06974	332.197	0.66957	332.197	0.12686	332.197	1.16647	332.197	-1.21138	332.197	-1.08771
332.197	-1.08131	332.197	0.66669	332.197	0.12992	332.197	1.15917	332.197	-1.20682	332.197	-1.0932
332.197	-1.09285	332.197	0.66381	332.197	0.13298	332.197	1.15187	332.197	-1.20226	332.197	-1.09869
332.197	-1.10446	332.197	0.66093	332.197	0.13604	332.197	1.14456	332.197	-1.1977	332.197	-1.10417
332.197	-1.11602	332.197	0.65805	332.197	0.13909	332.197	1.13726	332.197	-1.19313	332.197	-1.10966
332.197	-1.12758	332.197	0.65517	332.197	0.14215	332.197	1.12996	332.197	-1.18857	332.197	-1.11514
332.197	-1.13915	332.197	0.6523	332.197	0.14521	332.197	1.12266	332.197	-1.18401	332.197	-1.12061
332.197	-1.15071	332.197	0.64942	332.197	0.14827	332.197	1.11535	332.197	-1.17945	332.197	-1.12611
332.198	-1.16227	332.198	0.64654	332.198	0.15132	332.198	1.10805	332.198	-1.17489	332.198	-1.13159
332.198	-1.17384	332.198	0.64366	332.198	0.15438	332.198	1.101	332.198	-1.17033	332.198	-1.13707
332.198	-1.1854	332.198	0.64078	332.198	0.15744	332.198	1.09436	332.198	-1.16577	332.198	-1.14255
332.198	-1.19697	332.198	0.63791	332.198	0.16049	332.198	1.08773	332.198	-1.16121	332.198	-1.14803
332.198	-1.20854	332.198	0.63503	332.198	0.16355	332.198	1.08109	332.198	-1.15665	332.198	-1.15351
332.198	-1.22009	332.198	0.63215	332.198	0.16661	332.198	1.07445	332.198	-1.15209	332.198	-1.15899
332.198	-1.23166	332.198	0.62927	332.198	0.17076	332.198	1.06782	332.198	-1.14752	332.198	-1.16447
332.199	-1.24323	332.199	0.62639	332.199	0.17492	332.199	1.06118	332.199	-1.14296	332.199	-1.16982
332.199	-1.2548	332.199	0.62351	332.199	0.17908	332.199	1.05454	332.199	-1.13829	332.199	-1.17497
332.199	-1.26636	332.199	0.62064	332.199	0.18324	332.199	1.04791	332.199	-1.13356	332.199	-1.18015
332.199	-1.28054	332.199	0.61731	332.199	0.1874	332.199	1.04127	332.199	-1.12886	332.199	-1.18531
332.199	-1.2949	332.199	0.61268	332.199	0.19156	332.199	1.03464	332.199	-1.12416	332.199	-1.19047
332.199	-1.30925	332.199	0.60803	332.199	0.19571	332.199	1.028	332.199	-1.11946	332.199	-1.19564
332.199	-1.32361	332.199	0.60339	332.199	0.19987	332.199	1.02136	332.199	-1.11476	332.199	-1.2008
332.199	-1.33803	332.199	0.59875	332.199	0.20403	332.199	1.01473	332.199	-1.11006	332.199	-1.20596
332.2	-1.35234	332.2	0.59411	332.2	0.20818	332.2	1.00809	332.2	-1.10536	332.2	-1.21113
332.2	-1.36672	332.2	0.58946	332.2	0.21234	332.2	1.00146	332.2	-1.10066	332.2	-1.21629
332.2	-1.38109	332.2	0.58482	332.2	0.2165	332.2	0.99482	332.2	-1.09598	332.2	-1.22145
332.2	-1.39547	332.2	0.58018	332.2	0.22066	332.2	0.98818	332.2	-1.09126	332.2	-1.22661
332.2	-1.40984	332.2	0.57554	332.2	0.22481	332.2	0.98155	332.2	-1.08657	332.2	-1.23178
332.2	-1.42422	332.2	0.57091	332.2	0.22897	332.2	0.97492	332.2	-1.08187	332.2	-1.23694
332.2	-1.43859	332.2	0.56626	332.2	0.23313	332.2	0.96828	332.2	-1.07718	332.2	-1.2421
332.201	-1.45297	332.201	0.56162	332.201	0.23728	332.201	0.96165	332.201	-1.07249	332.201	-1.24726
332.201	-1.46735	332.201	0.55699	332.201	0.24144	332.201	0.95502	332.201	-1.0678	332.201	-1.25242
332.201	-1.48175	332.201	0.55235	332.201	0.2456	332.201	0.94838	332.201	-1.06311	332.201	-1.25758
332.201	-1.49611	332.201	0.54772	332.201	0.24976	332.201	0.9418	332.201	-1.05841	332.201	-1.26275
332.201	-1.51049	332.201	0.54308	332.201	0.25391	332.201	0.93611	332.201	-1.05372	332.201	-1.26791
332.201	-1.52488	332.201	0.53844	332.201	0.25807	332.201	0.93042	332.201	-1.04904	332.201	-1.27307
332.201	-1.53926	332.201	0.53381	332.201	0.26223	332.201	0.92472	332.201	-1.04434	332.201	-1.27823
332.201	-1.55365	332.201	0.52917	332.201	0.26638	332.201	0.91903	332.201	-1.03966	332.201	-1.28339
332.202	-1.56803	332.202	0.52453	332.202	0.27098	332.202	0.91335	332.202	-1.03497	332.202	-1.28855
332.202	-1.58242	332.202	0.5199	332.202	0.27583	332.202	0.90765	332.202	-1.03028	332.202	-1.29368
332.202	-1.5968	332.202	0.51526	332.202	0.28067	332.202	0.90197	332.202	-1.0256	332.202	-1.2983
332.202	-1.61115	332.202	0.51063	332.202	0.28552	332.202	0.89628	332.202	-1.02093	332.202	-1.30292
332.202	-1.62556	332.202	0.50599	332.202	0.29036	332.202	0.89059	332.202	-1.01625	332.202	-1.30753
332.202	-1.64141	332.202	0.50005	332.202	0.2952	332.202	0.8849	332.202	-1.01158	332.202	-1.31215
332.202	-1.65782	332.202	0.49387	332.202	0.30005	332.202	0.87921	332.202	-1.00691	332.202	-1.31676
332.203	-1.67423	332.203	0.48769	332.203	0.30489	332.203	0.87352	332.203	-1.00223	332.203	-1.32138
332.203	-1.69064	332.203	0.48151	332.203	0.30973	332.203	0.86784	332.203	-0.99756	332.203	-1.32599
332.203	-1.70705	332.203	0.47531	332.203	0.31458	332.203	0.86216	332.203	-0.99289	332.203	-1.33061
332.203	-1.72346	332.203	0.46914	332.203	0.31942	332.203	0.85646	332.203	-0.98821	332.203	-1.33522
332.203	-1.73987	332.203	0.46296	332.203	0.32426	332.203	0.85078	332.203	-0.98354	332.203	-1.33983
332.203	-1.75628	332.203	0.45677	332.203	0.32911	332.203	0.84509	332.203	-0.97887	332.203	-1.34445
332.203	-1.7726	332.203	0.45059	332.203	0.33394	332.203	0.83941	332.203	-0.97419	332.203	-1.34906
332.203	-1.78907	332.203	0.4444	332.203	0.33879	332.203	0.83373	332.203	-0.96952	332.203	-1.35368
332.204	-1.80545	332.204	0.43822	332.204	0.34363	332.204	0.82804	332.204	-0.96485	332.204	-1.35828
332.204	-1.82184	332.204	0.43203	332.204	0.34847	332.204	0.82236	332.204	-0.96017	332.204	-1.3629
332.204	-1.83822	332.204	0.42584	332.204	0.35331	332.204	0.81667	332.204	-0.9555	332.204	-1.36751
332.204	-1.8546	332.204	0.41966	332.204	0.35815	332.204	0.81101	332.204	-0.95083	332.204	-1.37212
332.204	-1.87099	332.204	0.41347	332.204	0.36299	332.204	0.80531	332.204	-0.94615	332.204	-1.37673
332.204	-1.88737	332.204	0.40729	332.204	0.36783	332.204	0.80052	332.204	-0.94148	332.204	-1.38134
332.204	-1.90375	332.204	0.4011	332.204	0.37267	332.204	0.79612	332.204	-0.93681	332.204	-1.38595
332.205	-1.92014	332.205	0.39491	332.205	0.37751	332.205	0.79172	332.205	-0.93213	332.205	-1.39056
332.205	-1.93649	332.205	0.38873	332.205	0.38234	332.205	0.78732	332.205	-0.92746	332.205	-1.39517
332.205	-1.95289	332.205	0.38254	332.205	0.38725	332.205	0.78292	332.205	-0.92279	332.205	-1.39976
332.205	-1.96927	332.205	0.37635	332.205	0.3923	332.205	0.77852	332.205	-0.91812	332.205	-1.40438
332.205	-1.98564	332.205	0.37017	332.205	0.39735	332.205	0.77412	332.205	-0.91351	332.205	-1.40853
332.205	-2.00201	332.205	0.36398	332.205	0.4024	332.205	0.76973	332.205	-0.90917	332.205	-1.41242
332.205	-2.01839	332.205	0.35781	332.205	0.40746	332.205	0.76534	332.205	-0.90483	332.205	-1.41632
332.205	-2.03476	332.205	0.35114	332.205	0.41251	332.205	0.76093	332.205	-0.90049	332.205	-1.42021
332.206	-2.05186	332.206	0.34388	332.206	0.41756	332.206	0.75654	332.206	-0.89614	332.206	-1.42411
332.206	-2.06976	332.206	0.33662	332.206	0.42262	332.206	0.75215	332.206	-0.8918	332.206	-1.428
332.206	-2.08768	332.206	0.32936	332.206	0.42765	332.206	0.74775	332.206	-0.88746	332.206	-1.4319
332.206	-2.10555	332.206	0.3221	332.206	0.43272	332.206	0.74336	332.206	-0.88312	332.206	-1.43579
332.206	-2.12345	332.206	0.31484	332.206	0.43777	332.206	0.73896	332.206	-0.87878	332.206	-1.43968
332.206	-2.14135	332.206	0.30758	332.206	0.44281	332.206	0.73457	332.206	-0.87444	332.206	-1.44358
332.206	-2.15926	332.206	0.30032	332.206	0.44786	332.206	0.73018	332.206	-0.8701	332.206	-1.44747
332.207	-2.17716	332.207	0.29308	332.207	0.45291	332.207	0.7258	332.207	-0.86576	332.207	-1.45136
332.207	-2.19507	332.207	0.2858	332.207	0.45796	332.207	0.72139	332.207	-0.86142	332.207	-1.45525
332.207	-2.21297	332.207	0.27855	332.207	0.46301	332.207	0.71701	332.207	-0.85707	332.207	-1.45914
332.207	-2.23087	332.207	0.27129	332.207	0.46805	332.207	0.71262	332.207	-0.85273	332.207	-1.46304
332.207	-2.24878	332.207	0.26404	332.207	0.4731	332.207	0.70823	332.207	-0.84839	332.207	-1.46693
332.207	-2.2667	332.207	0.25678	332.207	0.47813	332.207	0.70384	332.207	-0.84405	332.207	-1.47082
332.207	-2.28459	332.207	0.24953	332.207	0.48319	332.207	0.69945	332.207	-0.83971	332.207	-1.47469
332.207	-2.3025	332.207	0.24227	332.207	0.48823	332.207	0.69535	332.207	-0.83538	332.207	-1.4786
332.208	-2.32041	332.208	0.23502	332.208	0.49327	332.208	0.69201	332.208	-0.83103	332.208	-1.48248
332.208	-2.33832	332.208	0.22777	332.208	0.49831	332.208	0.68867	332.208	-0.82669	332.208	-1.48637
332.208	-2.35623	332.208	0.22051	332.208	0.50335	332.208	0.68534	332.208	-0.82235	332.208	-1.49025
332.208	-2.37414	332.208	0.21326	332.208	0.50839	332.208	0.68199	332.208	-0.81801	332.208	-1.49414
332.208	-2.39205	332.208	0.20601	332.208	0.51323	332.208	0.67865	332.208	-0.81367	332.208	-1.49803
332.208	-2.40996	332.208	0.19875	332.208	0.51803	332.208	0.67531	332.208	-0.80933	332.208	-1.50175
332.208	-2.42787	332.208	0.1915	332.208	0.52281	332.208	0.67197	332.208	-0.80549	332.208	-1.50477
332.209	-2.44573	332.209	0.18425	332.209	0.52762	332.209	0.66864	332.209	-0.80177	332.209	-1.50778
332.209	-2.46367	332.209	0.177	332.209	0.53242	332.209	0.6653	332.209	-0.79807	332.209	-1.5108
332.209	-2.48157	332.209	0.16906	332.209	0.53721	332.209	0.66196	332.209	-0.79434	332.209	-1.51382
332.209	-2.49966	332.209	0.16112	332.209	0.54201	332.209	0.65862	332.209	-0.79062	332.209	-1.51683
332.209	-2.51842	332.209	0.15319	332.209	0.5468	332.209	0.65529	332.209	-0.78691	332.209	-1.51985
332.209	-2.53718	332.209	0.14525	332.209	0.5516	332.209	0.65195	332.209	-0.78319	332.209	-1.52286
332.209	-2.55595	332.209	0.13731	332.209	0.55639	332.209	0.64861	332.209	-0.77947	332.209	-1.52588
332.209	-2.57471	332.209	0.12938	332.209	0.56118	332.209	0.64528	332.209	-0.77576	332.209	-1.5289
332.21	-2.59347	332.21	0.12144	332.21	0.56597	332.21	0.64194	332.21	-0.77204	332.21	-1.53191
332.21	-2.61223	332.21	0.1135	332.21	0.57077	332.21	0.63861	332.21	-0.76833	332.21	-1.53493
332.21	-2.63092	332.21	0.10556	332.21	0.57557	332.21	0.63527	332.21	-0.76463	332.21	-1.53795
332.21	-2.64973	332.21	0.09763	332.21	0.58036	332.21	0.63193	332.21	-0.7609	332.21	-1.54096
332.21	-2.66847	332.21	0.08969	332.21	0.58515	332.21	0.6286	332.21	-0.75719	332.21	-1.54398
332.21	-2.68721	332.21	0.08176	332.21	0.58995	332.21	0.62526	332.21	-0.75348	332.21	-1.547
332.21	-2.70595	332.21	0.07382	332.21	0.59474	332.21	0.62193	332.21	-0.74977	332.21	-1.55002
332.211	-2.72469	332.211	0.06588	332.211	0.59953	332.211	0.61859	332.211	-0.74606	332.211	-1.55304
332.211	-2.74343	332.211	0.05795	332.211	0.60432	332.211	0.61526	332.211	-0.74235	332.211	-1.55606
332.211	-2.76216	332.211	0.05001	332.211	0.60912	332.211	0.61262	332.211	-0.73864	332.211	-1.55908
332.211	-2.7809	332.211	0.04208	332.211	0.61391	332.211	0.61017	332.211	-0.73493	332.211	-1.56209
332.211	-2.79965	332.211	0.03415	332.211	0.6187	332.211	0.60772	332.211	-0.73122	332.211	-1.56513
332.211	-2.81838	332.211	0.02621	332.211	0.6235	332.211	0.60528	332.211	-0.72752	332.211	-1.56813
332.211	-2.83713	332.211	0.01828	332.211	0.62794	332.211	0.60283	332.211	-0.7238	332.211	-1.57116
332.211	-2.85587	332.211	0.01034	332.211	0.63179	332.211	0.60038	332.211	-0.72009	332.211	-1.57418
332.212	-2.87461	332.212	0.00243	332.212	0.63564	332.212	0.59793	332.212	-0.7166	332.212	-1.57655
332.212	-2.89335	332.212	-0.00552	332.212	0.63948	332.212	0.59548	332.212	-0.71351	332.212	-1.57863
332.212	-2.91209	332.212	-0.01345	332.212	0.64333	332.212	0.59303	332.212	-0.71042	332.212	-1.5807
332.212	-2.93083	332.212	-0.02139	332.212	0.64718	332.212	0.59058	332.212	-0.70732	332.212	-1.58278
332.212	-2.94957	332.212	-0.02934	332.212	0.65103	332.212	0.58813	332.212	-0.70423	332.212	-1.58486
332.212	-2.96831	332.212	-0.03729	332.212	0.65487	332.212	0.58569	332.212	-0.70114	332.212	-1.58694
332.212	-2.98711	332.212	-0.04524	332.212	0.65872	332.212	0.58324	332.212	-0.69806	332.212	-1.58902
332.213	-3.00582	332.213	-0.05319	332.213	0.66257	332.213	0.58079	332.213	-0.69496	332.213	-1.5911
332.213	-3.02458	332.213	-0.06114	332.213	0.66642	332.213	0.57834	332.213	-0.69187	332.213	-1.59318
332.213	-3.04334	332.213	-0.06906	332.213	0.67026	332.213	0.57589	332.213	-0.68878	332.213	-1.59526
332.213	-3.0621	332.213	-0.07703	332.213	0.67411	332.213	0.57344	332.213	-0.68569	332.213	-1.59733
332.213	-3.08087	332.213	-0.08497	332.213	0.67796	332.213	0.57099	332.213	-0.6826	332.213	-1.59941
332.213	-3.09963	332.213	-0.09291	332.213	0.6818	332.213	0.56854	332.213	-0.67951	332.213	-1.60149
332.213	-3.11839	332.213	-0.10085	332.213	0.68565	332.213	0.56609	332.213	-0.67642	332.213	-1.60357
332.213	-3.13715	332.213	-0.10879	332.213	0.68949	332.213	0.56365	332.213	-0.67333	332.213	-1.60565
332.214	-3.15592	332.214	-0.11673	332.214	0.69334	332.214	0.5612	332.214	-0.67025	332.214	-1.60772
332.214	-3.17472	332.214	-0.12467	332.214	0.69719	332.214	0.55875	332.214	-0.66716	332.214	-1.60981
332.214	-3.19346	332.214	-0.13261	332.214	0.70103	332.214	0.5563	332.214	-0.66407	332.214	-1.61188
332.214	-3.21223	332.214	-0.14051	332.214	0.70487	332.214	0.55402	332.214	-0.66098	332.214	-1.61396
332.214	-3.23101	332.214	-0.14848	332.214	0.70872	332.214	0.55214	332.214	-0.6579	332.214	-1.61604
332.214	-3.24979	332.214	-0.15641	332.214	0.71256	332.214	0.55026	332.214	-0.65481	332.214	-1.61811
332.214	-3.26856	332.214	-0.16434	332.214	0.71641	332.214	0.54839	332.214	-0.65172	332.214	-1.62019
332.215	-3.28734	332.215	-0.17227	332.215	0.72025	332.215	0.54651	332.215	-0.64864	332.215	-1.62227
332.215	-3.30611	332.215	-0.1802	332.215	0.72294	332.215	0.54463	332.215	-0.64555	332.215	-1.62435
332.215	-3.32489	332.215	-0.18813	332.215	0.72547	332.215	0.54275	332.215	-0.64246	332.215	-1.62622
332.215	-3.34364	332.215	-0.19605	332.215	0.72799	332.215	0.54088	332.215	-0.64007	332.215	-1.62743
332.215	-3.36244	332.215	-0.20398	332.215	0.73052	332.215	0.539	332.215	-0.63783	332.215	-1.62866
332.215	-3.38121	332.215	-0.2119	332.215	0.73305	332.215	0.53712	332.215	-0.63558	332.215	-1.62988
332.215	-3.39997	332.215	-0.21934	332.215	0.73557	332.215	0.53525	332.215	-0.63334	332.215	-1.6311
332.215	-3.41874	332.215	-0.22683	332.215	0.7381	332.215	0.53337	332.215	-0.6311	332.215	-1.63232
332.216	-3.43751	332.216	-0.2343	332.216	0.74062	332.216	0.53149	332.216	-0.62886	332.216	-1.63354
332.216	-3.45577	332.216	-0.24176	332.216	0.74315	332.216	0.52962	332.216	-0.62661	332.216	-1.63476
332.216	-3.47377	332.216	-0.24922	332.216	0.74567	332.216	0.52774	332.216	-0.62437	332.216	-1.63599
332.216	-3.49177	332.216	-0.25669	332.216	0.74819	332.216	0.52586	332.216	-0.62213	332.216	-1.63721
332.216	-3.50977	332.216	-0.26415	332.216	0.75072	332.216	0.52399	332.216	-0.61988	332.216	-1.63842
332.216	-3.52771	332.216	-0.27162	332.216	0.75324	332.216	0.52211	332.216	-0.61764	332.216	-1.63965
332.216	-3.54575	332.216	-0.27908	332.216	0.75577	332.216	0.52023	332.216	-0.6154	332.216	-1.64087
332.217	-3.56374	332.217	-0.28654	332.217	0.75829	332.217	0.51836	332.217	-0.61316	332.217	-1.64209
332.217	-3.58172	332.217	-0.29401	332.217	0.76082	332.217	0.51648	332.217	-0.61091	332.217	-1.64331
332.217	-3.5997	332.217	-0.30147	332.217	0.76334	332.217	0.51461	332.217	-0.60867	332.217	-1.64453
332.217	-3.61768	332.217	-0.30893	332.217	0.76586	332.217	0.51273	332.217	-0.60643	332.217	-1.64575
332.217	-3.63566	332.217	-0.31639	332.217	0.76839	332.217	0.51085	332.217	-0.60418	332.217	-1.64696
332.217	-3.65365	332.217	-0.32385	332.217	0.77091	332.217	0.50898	332.217	-0.60194	332.217	-1.64818
332.217	-3.67163	332.217	-0.33131	332.217	0.77343	332.217	0.50735	332.217	-0.5997	332.217	-1.6494
332.217	-3.68961	332.217	-0.33877	332.217	0.77596	332.217	0.5058	332.217	-0.59745	332.217	-1.65062
332.218	-3.70753	332.218	-0.34624	332.218	0.77848	332.218	0.50425	332.218	-0.59521	332.218	-1.65184
332.218	-3.72556	332.218	-0.3537	332.218	0.781	332.218	0.50269	332.218	-0.59297	332.218	-1.65306
332.218	-3.74352	332.218	-0.36116	332.218	0.78289	332.218	0.50114	332.218	-0.59072	332.218	-1.65428
332.218	-3.76148	332.218	-0.36862	332.218	0.78351	332.218	0.49959	332.218	-0.58848	332.218	-1.65549
332.218	-3.77945	332.218	-0.37608	332.218	0.78413	332.218	0.49803	332.218	-0.58645	332.218	-1.65603
332.218	-3.79741	332.218	-0.38355	332.218	0.78475	332.218	0.49648	332.218	-0.58502	332.218	-1.65631
332.218	-3.81538	332.218	-0.39101	332.218	0.78536	332.218	0.49493	332.218	-0.58358	332.218	-1.65659
332.219	-3.83334	332.219	-0.39809	332.219	0.78598	332.219	0.49337	332.219	-0.58214	332.219	-1.65687
332.219	-3.85131	332.219	-0.40475	332.219	0.7866	332.219	0.49182	332.219	-0.5807	332.219	-1.65715
332.219	-3.86927	332.219	-0.41141	332.219	0.78722	332.219	0.49027	332.219	-0.57927	332.219	-1.65743
332.219	-3.8872	332.219	-0.41807	332.219	0.78784	332.219	0.48872	332.219	-0.57783	332.219	-1.65771
332.219	-3.90467	332.219	-0.42473	332.219	0.78846	332.219	0.48716	332.219	-0.57639	332.219	-1.65799
332.219	-3.92125	332.219	-0.43139	332.219	0.78908	332.219	0.48561	332.219	-0.57495	332.219	-1.65827
332.219	-3.93784	332.219	-0.43805	332.219	0.7897	332.219	0.48406	332.219	-0.57352	332.219	-1.65855
332.219	-3.95442	332.219	-0.44471	332.219	0.79032	332.219	0.4825	332.219	-0.57208	332.219	-1.65883
332.22	-3.971	332.22	-0.45137	332.22	0.79094	332.22	0.48095	332.22	-0.57064	332.22	-1.65911
332.22	-3.98758	332.22	-0.45803	332.22	0.79155	332.22	0.4794	332.22	-0.5692	332.22	-1.65939
332.22	-4.00417	332.22	-0.46469	332.22	0.79217	332.22	0.47785	332.22	-0.56777	332.22	-1.65967
332.22	-4.02075	332.22	-0.47135	332.22	0.79279	332.22	0.47629	332.22	-0.56633	332.22	-1.65995
332.22	-4.03733	332.22	-0.47801	332.22	0.79341	332.22	0.47474	332.22	-0.56489	332.22	-1.66023
332.22	-4.05391	332.22	-0.48467	332.22	0.79403	332.22	0.47319	332.22	-0.56345	332.22	-1.66051
332.22	-4.07049	332.22	-0.49132	332.22	0.79465	332.22	0.47164	332.22	-0.56202	332.22	-1.66079
332.221	-4.08707	332.221	-0.49798	332.221	0.79527	332.221	0.47001	332.221	-0.56058	332.221	-1.66107
332.221	-4.10365	332.221	-0.50464	332.221	0.79589	332.221	0.46816	332.221	-0.55914	332.221	-1.66135
332.221	-4.12024	332.221	-0.5113	332.221	0.79651	332.221	0.46631	332.221	-0.5577	332.221	-1.66163
332.221	-4.13682	332.221	-0.51795	332.221	0.79712	332.221	0.46446	332.221	-0.55627	332.221	-1.66191
332.221	-4.1534	332.221	-0.52461	332.221	0.79774	332.221	0.46261	332.221	-0.55483	332.221	-1.66219
332.221	-4.16998	332.221	-0.53126	332.221	0.79672	332.221	0.46076	332.221	-0.55339	332.221	-1.66247
332.221	-4.18656	332.221	-0.53792	332.221	0.79519	332.221	0.45892	332.221	-0.55196	332.221	-1.66261
332.221	-4.20315	332.221	-0.54458	332.221	0.79366	332.221	0.45707	332.221	-0.55109	332.221	-1.66199
332.222	-4.21972	332.222	-0.55123	332.222	0.79212	332.222	0.45522	332.222	-0.55046	332.222	-1.66137
332.222	-4.23631	332.222	-0.55789	332.222	0.79059	332.222	0.45337	332.222	-0.54982	332.222	-1.66075
332.222	-4.25289	332.222	-0.56329	332.222	0.78906	332.222	0.45152	332.222	-0.54919	332.222	-1.66013
332.222	-4.26947	332.222	-0.56854	332.222	0.78752	332.222	0.44967	332.222	-0.54855	332.222	-1.65951
332.222	-4.28606	332.222	-0.57378	332.222	0.78599	332.222	0.44782	332.222	-0.54792	332.222	-1.65889
332.222	-4.30264	332.222	-0.57903	332.222	0.78446	332.222	0.44598	332.222	-0.54728	332.222	-1.65827
332.222	-4.31914	332.222	-0.58428	332.222	0.78293	332.222	0.44413	332.222	-0.54664	332.222	-1.65766
332.223	-4.33364	332.223	-0.58953	332.223	0.78139	332.223	0.44228	332.223	-0.54601	332.223	-1.65704
332.223	-4.34814	332.223	-0.59478	332.223	0.77986	332.223	0.44043	332.223	-0.54537	332.223	-1.65642
332.223	-4.36264	332.223	-0.60003	332.223	0.77833	332.223	0.43858	332.223	-0.54474	332.223	-1.6558
332.223	-4.37715	332.223	-0.60528	332.223	0.7768	332.223	0.43674	332.223	-0.5441	332.223	-1.65518
332.223	-4.39165	332.223	-0.61053	332.223	0.77526	332.223	0.43489	332.223	-0.54347	332.223	-1.65456
332.223	-4.40615	332.223	-0.61577	332.223	0.77373	332.223	0.43304	332.223	-0.54283	332.223	-1.65394
332.223	-4.42065	332.223	-0.62102	332.223	0.7722	332.223	0.43119	332.223	-0.5422	332.223	-1.65332
332.223	-4.43515	332.223	-0.62627	332.223	0.77067	332.223	0.42934	332.223	-0.54156	332.223	-1.6527
332.224	-4.44965	332.224	-0.63152	332.224	0.76913	332.224	0.4275	332.224	-0.54093	332.224	-1.65209
332.224	-4.46415	332.224	-0.63677	332.224	0.7676	332.224	0.42565	332.224	-0.54029	332.224	-1.65147
332.224	-4.47865	332.224	-0.64202	332.224	0.76607	332.224	0.42336	332.224	-0.53966	332.224	-1.65085
332.224	-4.49315	332.224	-0.64727	332.224	0.76454	332.224	0.42091	332.224	-0.53902	332.224	-1.65023
332.224	-4.50759	332.224	-0.65253	332.224	0.763	332.224	0.41848	332.224	-0.53839	332.224	-1.64961
332.224	-4.52212	332.224	-0.65777	332.224	0.76147	332.224	0.41602	332.224	-0.53775	332.224	-1.64899
332.224	-4.53661	332.224	-0.66302	332.224	0.75958	332.224	0.41358	332.224	-0.53712	332.224	-1.64837
332.225	-4.55109	332.225	-0.66828	332.225	0.75582	332.225	0.41113	332.225	-0.53648	332.225	-1.64775
332.225	-4.56557	332.225	-0.67353	332.225	0.75207	332.225	0.40869	332.225	-0.53591	332.225	-1.64669
332.225	-4.58006	332.225	-0.67878	332.225	0.74831	332.225	0.40624	332.225	-0.53574	332.225	-1.64533
332.225	-4.59454	332.225	-0.68403	332.225	0.74455	332.225	0.4038	332.225	-0.53556	332.225	-1.64397
332.225	-4.60903	332.225	-0.68881	332.225	0.7408	332.225	0.40135	332.225	-0.53538	332.225	-1.64261
332.225	-4.62351	332.225	-0.69251	332.225	0.73704	332.225	0.39891	332.225	-0.53521	332.225	-1.64125
332.225	-4.63795	332.225	-0.69622	332.225	0.73329	332.225	0.39646	332.225	-0.53503	332.225	-1.63989
332.225	-4.65247	332.225	-0.69992	332.225	0.72953	332.225	0.39403	332.225	-0.53485	332.225	-1.63853
332.226	-4.66694	332.226	-0.70362	332.226	0.72578	332.226	0.39158	332.226	-0.53468	332.226	-1.63716
332.226	-4.68141	332.226	-0.70733	332.226	0.72202	332.226	0.38914	332.226	-0.5345	332.226	-1.6358
332.226	-4.69403	332.226	-0.71103	332.226	0.71827	332.226	0.3867	332.226	-0.53432	332.226	-1.63444
332.226	-4.70582	332.226	-0.71473	332.226	0.71452	332.226	0.38425	332.226	-0.53415	332.226	-1.63308
332.226	-4.71761	332.226	-0.71844	332.226	0.71076	332.226	0.38181	332.226	-0.53397	332.226	-1.63172
332.226	-4.7294	332.226	-0.72214	332.226	0.70701	332.226	0.37937	332.226	-0.53379	332.226	-1.63036
332.226	-4.7412	332.226	-0.72584	332.226	0.70325	332.226	0.37693	332.226	-0.53362	332.226	-1.629
332.227	-4.75299	332.227	-0.72954	332.227	0.6995	332.227	0.37449	332.227	-0.53344	332.227	-1.62764
332.227	-4.76478	332.227	-0.73324	332.227	0.69575	332.227	0.37205	332.227	-0.53326	332.227	-1.62628
332.227	-4.77657	332.227	-0.73695	332.227	0.692	332.227	0.3696	332.227	-0.53309	332.227	-1.62492
332.227	-4.78836	332.227	-0.74065	332.227	0.68824	332.227	0.36716	332.227	-0.53291	332.227	-1.62356
332.227	-4.80015	332.227	-0.74435	332.227	0.68449	332.227	0.3646	332.227	-0.53273	332.227	-1.6222
332.227	-4.81194	332.227	-0.74805	332.227	0.68074	332.227	0.36135	332.227	-0.53256	332.227	-1.62084
332.227	-4.82373	332.227	-0.75176	332.227	0.677	332.227	0.3581	332.227	-0.53238	332.227	-1.61948
332.227	-4.83552	332.227	-0.75546	332.227	0.67324	332.227	0.35484	332.227	-0.5322	332.227	-1.61811
332.228	-4.84732	332.228	-0.75916	332.228	0.66949	332.228	0.35159	332.228	-0.53203	332.228	-1.61675
332.228	-4.85911	332.228	-0.76286	332.228	0.66444	332.228	0.34834	332.228	-0.53185	332.228	-1.61539
332.228	-4.8709	332.228	-0.76655	332.228	0.65825	332.228	0.34509	332.228	-0.53167	332.228	-1.61403
332.228	-4.88269	332.228	-0.77026	332.228	0.65207	332.228	0.34184	332.228	-0.53157	332.228	-1.61197
332.228	-4.89448	332.228	-0.77396	332.228	0.64588	332.228	0.33858	332.228	-0.53153	332.228	-1.60992
332.228	-4.90627	332.228	-0.77766	332.228	0.6397	332.228	0.33533	332.228	-0.53149	332.228	-1.60786
332.228	-4.91807	332.228	-0.78008	332.228	0.63351	332.228	0.33208	332.228	-0.53144	332.228	-1.6058
332.229	-4.92986	332.229	-0.782	332.229	0.62734	332.229	0.32883	332.229	-0.5314	332.229	-1.60375
332.229	-4.94165	332.229	-0.78392	332.229	0.62114	332.229	0.32558	332.229	-0.53135	332.229	-1.60169
332.229	-4.95344	332.229	-0.78585	332.229	0.61496	332.229	0.32233	332.229	-0.53131	332.229	-1.59963
332.229	-4.96524	332.229	-0.78777	332.229	0.60878	332.229	0.31908	332.229	-0.53127	332.229	-1.59758
332.229	-4.97703	332.229	-0.7897	332.229	0.6026	332.229	0.31583	332.229	-0.53122	332.229	-1.59552
332.229	-4.9879	332.229	-0.79161	332.229	0.59642	332.229	0.31259	332.229	-0.53118	332.229	-1.59346
332.229	-4.99663	332.229	-0.79354	332.229	0.59024	332.229	0.30933	332.229	-0.53114	332.229	-1.5914
332.229	-5.00537	332.229	-0.79546	332.229	0.58406	332.229	0.30608	332.229	-0.53109	332.229	-1.58934
332.23	-5.01411	332.23	-0.79738	332.23	0.57788	332.23	0.30284	332.23	-0.53105	332.23	-1.58729
332.23	-5.02284	332.23	-0.7993	332.23	0.57169	332.23	0.29959	332.23	-0.531	332.23	-1.58523
332.23	-5.03158	332.23	-0.80122	332.23	0.56551	332.23	0.29634	332.23	-0.53096	332.23	-1.58317
332.23	-5.04031	332.23	-0.80315	332.23	0.55933	332.23	0.2931	332.23	-0.53092	332.23	-1.58112
332.23	-5.04905	332.23	-0.80507	332.23	0.55315	332.23	0.28985	332.23	-0.53087	332.23	-1.57906
332.23	-5.05778	332.23	-0.80699	332.23	0.54697	332.23	0.28661	332.23	-0.53083	332.23	-1.577
332.23	-5.06652	332.23	-0.8089	332.23	0.54079	332.23	0.28279	332.23	-0.53079	332.23	-1.57494
332.231	-5.07526	332.231	-0.81083	332.231	0.53461	332.231	0.27842	332.231	-0.53074	332.231	-1.57289
332.231	-5.08399	332.231	-0.81275	332.231	0.52843	332.231	0.27407	332.231	-0.5307	332.231	-1.57083
332.231	-5.09273	332.231	-0.81467	332.231	0.52224	332.231	0.26972	332.231	-0.53066	332.231	-1.56877
332.231	-5.10146	332.231	-0.81658	332.231	0.51606	332.231	0.26537	332.231	-0.53061	332.231	-1.56672
332.231	-5.1102	332.231	-0.8185	332.231	0.50801	332.231	0.26102	332.231	-0.53057	332.231	-1.56466
332.231	-5.11893	332.231	-0.82042	332.231	0.49967	332.231	0.25667	332.231	-0.53052	332.231	-1.56232
332.231	-5.12767	332.231	-0.82234	332.231	0.49132	332.231	0.25232	332.231	-0.53038	332.231	-1.55957
332.231	-5.1364	332.231	-0.82426	332.231	0.48297	332.231	0.24797	332.231	-0.53023	332.231	-1.55681
332.232	-5.14514	332.232	-0.82603	332.232	0.47462	332.232	0.24362	332.232	-0.53008	332.232	-1.55406
332.232	-5.15388	332.232	-0.82627	332.232	0.46627	332.232	0.23927	332.232	-0.52993	332.232	-1.55131
332.232	-5.16263	332.232	-0.8265	332.232	0.45792	332.232	0.23492	332.232	-0.52979	332.232	-1.54856
332.232	-5.17135	332.232	-0.82674	332.232	0.44957	332.232	0.23057	332.232	-0.52964	332.232	-1.54581
332.232	-5.1801	332.232	-0.82697	332.232	0.44123	332.232	0.22622	332.232	-0.52949	332.232	-1.54306
332.232	-5.18884	332.232	-0.8272	332.232	0.43288	332.232	0.22187	332.232	-0.52934	332.232	-1.54031
332.232	-5.19758	332.232	-0.82744	332.232	0.42452	332.232	0.21753	332.232	-0.52919	332.232	-1.53756
332.233	-5.20632	332.233	-0.82767	332.233	0.41618	332.233	0.21318	332.233	-0.52904	332.233	-1.53482
332.233	-5.21207	332.233	-0.82791	332.233	0.40782	332.233	0.20883	332.233	-0.52889	332.233	-1.53206
332.233	-5.21754	332.233	-0.82814	332.233	0.39947	332.233	0.20448	332.233	-0.52874	332.233	-1.52931
332.233	-5.22301	332.233	-0.82838	332.233	0.39112	332.233	0.20013	332.233	-0.52859	332.233	-1.52656
332.233	-5.22848	332.233	-0.82861	332.233	0.38277	332.233	0.19578	332.233	-0.52844	332.233	-1.52382
332.233	-5.23397	332.233	-0.82885	332.233	0.37441	332.233	0.19143	332.233	-0.52829	332.233	-1.52107
332.233	-5.23943	332.233	-0.82908	332.233	0.36606	332.233	0.18708	332.233	-0.52814	332.233	-1.51832
332.233	-5.2449	332.233	-0.82932	332.233	0.35771	332.233	0.18273	332.233	-0.52799	332.233	-1.51557
332.234	-5.25038	332.234	-0.82955	332.234	0.34935	332.234	0.17838	332.234	-0.52784	332.234	-1.51282
332.234	-5.25585	332.234	-0.82978	332.234	0.341	332.234	0.17314	332.234	-0.52769	332.234	-1.51008
332.234	-5.26133	332.234	-0.83002	332.234	0.33265	332.234	0.16772	332.234	-0.52754	332.234	-1.50733
332.234	-5.2668	332.234	-0.83025	332.234	0.3243	332.234	0.1623	332.234	-0.52739	332.234	-1.50458
332.234	-5.27228	332.234	-0.83049	332.234	0.31594	332.234	0.15689	332.234	-0.52724	332.234	-1.50183
332.234	-5.27775	332.234	-0.83072	332.234	0.30715	332.234	0.15146	332.234	-0.52709	332.234	-1.49908
332.234	-5.28323	332.234	-0.83096	332.234	0.29665	332.234	0.14605	332.234	-0.52694	332.234	-1.49633
332.235	-5.28869	332.235	-0.83119	332.235	0.28615	332.235	0.14063	332.235	-0.52668	332.235	-1.49318
332.235	-5.29417	332.235	-0.83143	332.235	0.27564	332.235	0.13521	332.235	-0.52604	332.235	-1.4899
332.235	-5.29965	332.235	-0.83166	332.235	0.26514	332.235	0.1298	332.235	-0.52539	332.235	-1.48663
332.235	-5.30512	332.235	-0.83129	332.235	0.25466	332.235	0.12438	332.235	-0.52475	332.235	-1.48335
332.235	-5.31059	332.235	-0.83004	332.235	0.24414	332.235	0.11896	332.235	-0.52411	332.235	-1.48007
332.235	-5.31607	332.235	-0.82879	332.235	0.23365	332.235	0.11354	332.235	-0.52346	332.235	-1.47679
332.235	-5.32154	332.235	-0.82753	332.235	0.22315	332.235	0.10812	332.235	-0.52282	332.235	-1.47352
332.235	-5.32701	332.235	-0.82628	332.235	0.21265	332.235	0.10272	332.235	-0.52218	332.235	-1.47024
332.236	-5.33248	332.236	-0.82502	332.236	0.20216	332.236	0.09729	332.236	-0.52153	332.236	-1.46696
332.236	-5.33794	332.236	-0.82377	332.236	0.19166	332.236	0.09188	332.236	-0.52089	332.236	-1.46368
332.236	-5.34343	332.236	-0.82252	332.236	0.18116	332.236	0.08646	332.236	-0.52025	332.236	-1.46041
332.236	-5.34691	332.236	-0.82126	332.236	0.17067	332.236	0.08105	332.236	-0.5196	332.236	-1.45713
332.236	-5.34881	332.236	-0.82001	332.236	0.16022	332.236	0.07564	332.236	-0.51896	332.236	-1.45385
332.236	-5.35072	332.236	-0.81875	332.236	0.14969	332.236	0.07022	332.236	-0.51831	332.236	-1.45058
332.236	-5.35262	332.236	-0.8175	332.236	0.13921	332.236	0.06481	332.236	-0.51767	332.236	-1.4473
332.237	-5.35453	332.237	-0.81624	332.237	0.12873	332.237	0.0594	332.237	-0.51703	332.237	-1.44402
332.237	-5.35643	332.237	-0.81499	332.237	0.11825	332.237	0.05399	332.237	-0.51638	332.237	-1.44075
332.237	-5.35834	332.237	-0.81373	332.237	0.10777	332.237	0.04859	332.237	-0.51574	332.237	-1.43747
332.237	-5.36024	332.237	-0.81248	332.237	0.09729	332.237	0.04304	332.237	-0.5151	332.237	-1.4342
332.237	-5.36214	332.237	-0.81123	332.237	0.0868	332.237	0.03677	332.237	-0.51445	332.237	-1.43092
332.237	-5.36405	332.237	-0.80997	332.237	0.07632	332.237	0.0305	332.237	-0.51381	332.237	-1.42764
332.237	-5.36595	332.237	-0.80872	332.237	0.06584	332.237	0.02423	332.237	-0.51317	332.237	-1.42437
332.237	-5.36786	332.237	-0.80746	332.237	0.05539	332.237	0.01796	332.237	-0.51252	332.237	-1.42109
332.238	-5.36976	332.238	-0.80621	332.238	0.04401	332.238	0.01169	332.238	-0.51188	332.238	-1.41782
332.238	-5.37166	332.238	-0.80495	332.238	0.03182	332.238	0.00542	332.238	-0.51124	332.238	-1.41451
332.238	-5.37357	332.238	-0.8037	332.238	0.01964	332.238	-0.000852413	332.238	-0.51022	332.238	-1.41096
332.238	-5.37547	332.238	-0.80245	332.238	0.00745	332.238	-0.00712	332.238	-0.50887	332.238	-1.40741
332.238	-5.37738	332.238	-0.80119	332.238	-0.00473	332.238	-0.01339	332.238	-0.50753	332.238	-1.40387
332.238	-5.37928	332.238	-0.79901	332.238	-0.01691	332.238	-0.01966	332.238	-0.50618	332.238	-1.40032
332.238	-5.38118	332.238	-0.79652	332.238	-0.0291	332.238	-0.02593	332.238	-0.50483	332.238	-1.39677
332.239	-5.38309	332.239	-0.79403	332.239	-0.04128	332.239	-0.0322	332.239	-0.50348	332.239	-1.39322
332.239	-5.38499	332.239	-0.79154	332.239	-0.05345	332.239	-0.03847	332.239	-0.50213	332.239	-1.38967
332.239	-5.38689	332.239	-0.78906	332.239	-0.06564	332.239	-0.04474	332.239	-0.50078	332.239	-1.38612
332.239	-5.3888	332.239	-0.78657	332.239	-0.07782	332.239	-0.05101	332.239	-0.49943	332.239	-1.38257
332.239	-5.3907	332.239	-0.78408	332.239	-0.09	332.239	-0.05728	332.239	-0.49808	332.239	-1.37902
332.239	-5.39261	332.239	-0.78159	332.239	-0.10218	332.239	-0.06355	332.239	-0.49674	332.239	-1.37548
332.239	-5.39394	332.239	-0.77911	332.239	-0.11436	332.239	-0.06984	332.239	-0.49539	332.239	-1.37193
332.239	-5.39235	332.239	-0.77662	332.239	-0.12653	332.239	-0.0761	332.239	-0.49404	332.239	-1.36838
332.24	-5.39076	332.24	-0.77413	332.24	-0.13871	332.24	-0.08237	332.24	-0.49269	332.24	-1.36483
332.24	-5.38917	332.24	-0.77165	332.24	-0.15089	332.24	-0.08865	332.24	-0.49134	332.24	-1.36128
332.24	-5.38758	332.24	-0.76916	332.24	-0.16307	332.24	-0.09492	332.24	-0.48999	332.24	-1.35773
332.24	-5.38599	332.24	-0.76668	332.24	-0.17522	332.24	-0.1012	332.24	-0.48865	332.24	-1.35418
332.24	-5.3844	332.24	-0.76419	332.24	-0.18741	332.24	-0.10747	332.24	-0.4873	332.24	-1.35064
332.24	-5.38281	332.24	-0.7617	332.24	-0.19958	332.24	-0.11402	332.24	-0.48595	332.24	-1.34709
332.24	-5.38122	332.24	-0.75922	332.24	-0.21175	332.24	-0.12094	332.24	-0.4846	332.24	-1.34354
332.241	-5.37963	332.241	-0.75674	332.241	-0.22393	332.241	-0.12789	332.241	-0.48325	332.241	-1.33999
332.241	-5.37804	332.241	-0.75425	332.241	-0.2361	332.241	-0.1348	332.241	-0.48191	332.241	-1.33644
332.241	-5.37645	332.241	-0.75176	332.241	-0.24827	332.241	-0.14173	332.241	-0.48056	332.241	-1.33289
332.241	-5.37486	332.241	-0.74928	332.241	-0.26165	332.241	-0.14866	332.241	-0.47921	332.241	-1.32934
332.241	-5.37327	332.241	-0.74679	332.241	-0.27537	332.241	-0.1556	332.241	-0.47786	332.241	-1.32566
332.241	-5.37168	332.241	-0.74431	332.241	-0.28907	332.241	-0.16253	332.241	-0.47564	332.241	-1.32179
332.241	-5.37009	332.241	-0.74183	332.241	-0.30281	332.241	-0.16946	332.241	-0.47322	332.241	-1.31793
332.241	-5.3685	332.241	-0.73926	332.241	-0.31653	332.241	-0.17639	332.241	-0.4708	332.241	-1.31405
332.242	-5.36691	332.242	-0.73578	332.242	-0.33024	332.242	-0.18332	332.242	-0.46837	332.242	-1.31019
332.242	-5.36532	332.242	-0.7323	332.242	-0.34396	332.242	-0.19025	332.242	-0.46595	332.242	-1.30632
332.242	-5.36373	332.242	-0.72884	332.242	-0.35767	332.242	-0.19719	332.242	-0.46353	332.242	-1.30245
332.242	-5.36214	332.242	-0.72535	332.242	-0.37139	332.242	-0.20412	332.242	-0.46111	332.242	-1.29859
332.242	-5.36055	332.242	-0.72188	332.242	-0.3851	332.242	-0.21105	332.242	-0.45868	332.242	-1.29472
332.242	-5.35896	332.242	-0.71841	332.242	-0.39882	332.242	-0.21799	332.242	-0.45626	332.242	-1.29085
332.242	-5.35737	332.242	-0.71494	332.242	-0.41254	332.242	-0.22492	332.242	-0.45384	332.242	-1.28699
332.243	-5.35578	332.243	-0.71146	332.243	-0.42623	332.243	-0.23185	332.243	-0.45142	332.243	-1.28312
332.243	-5.35419	332.243	-0.70799	332.243	-0.43996	332.243	-0.23879	332.243	-0.44899	332.243	-1.27927
332.243	-5.35018	332.243	-0.70452	332.243	-0.45367	332.243	-0.24572	332.243	-0.44657	332.243	-1.27539
332.243	-5.34541	332.243	-0.70105	332.243	-0.46738	332.243	-0.25265	332.243	-0.44415	332.243	-1.27153
332.243	-5.34064	332.243	-0.69759	332.243	-0.48109	332.243	-0.25957	332.243	-0.44172	332.243	-1.26767
332.243	-5.33587	332.243	-0.69411	332.243	-0.4948	332.243	-0.26652	332.243	-0.4393	332.243	-1.26381
332.243	-5.33109	332.243	-0.69064	332.243	-0.5085	332.243	-0.27344	332.243	-0.43688	332.243	-1.25995
332.243	-5.32632	332.243	-0.68717	332.243	-0.52221	332.243	-0.28037	332.243	-0.43445	332.243	-1.25608
332.244	-5.32156	332.244	-0.68371	332.244	-0.53592	332.244	-0.28748	332.244	-0.43203	332.244	-1.25222
332.244	-5.31678	332.244	-0.68024	332.244	-0.54962	332.244	-0.29465	332.244	-0.42961	332.244	-1.24836
332.244	-5.31201	332.244	-0.67677	332.244	-0.56334	332.244	-0.30183	332.244	-0.42718	332.244	-1.24451
332.244	-5.30724	332.244	-0.67331	332.244	-0.57705	332.244	-0.30901	332.244	-0.42476	332.244	-1.24064
332.244	-5.30247	332.244	-0.66984	332.244	-0.59075	332.244	-0.31619	332.244	-0.42234	332.244	-1.23678
332.244	-5.2977	332.244	-0.66638	332.244	-0.60562	332.244	-0.32336	332.244	-0.41991	332.244	-1.23293
332.244	-5.29293	332.244	-0.66293	332.244	-0.62048	332.244	-0.33051	332.244	-0.41738	332.244	-1.22906
332.245	-5.28816	332.245	-0.65945	332.245	-0.63535	332.245	-0.33771	332.245	-0.41389	332.245	-1.2252
332.245	-5.28339	332.245	-0.65599	332.245	-0.65021	332.245	-0.34487	332.245	-0.4104	332.245	-1.22133
332.245	-5.27862	332.245	-0.65236	332.245	-0.66507	332.245	-0.35204	332.245	-0.4069	332.245	-1.21746
332.245	-5.27385	332.245	-0.64838	332.245	-0.67994	332.245	-0.35921	332.245	-0.40341	332.245	-1.2136
332.245	-5.26908	332.245	-0.64439	332.245	-0.69481	332.245	-0.36638	332.245	-0.39992	332.245	-1.20973
332.245	-5.26431	332.245	-0.64041	332.245	-0.70967	332.245	-0.37354	332.245	-0.39642	332.245	-1.20588
332.245	-5.25954	332.245	-0.63642	332.245	-0.72453	332.245	-0.38071	332.245	-0.39294	332.245	-1.202
332.245	-5.25477	332.245	-0.63244	332.245	-0.7394	332.245	-0.38788	332.245	-0.38944	332.245	-1.19814
332.246	-5.25	332.246	-0.62846	332.246	-0.75426	332.246	-0.39503	332.246	-0.38595	332.246	-1.19428
332.246	-5.24523	332.246	-0.62447	332.246	-0.76913	332.246	-0.40221	332.246	-0.38246	332.246	-1.19042
332.246	-5.24046	332.246	-0.62049	332.246	-0.78399	332.246	-0.40937	332.246	-0.37897	332.246	-1.18656
332.246	-5.23569	332.246	-0.61651	332.246	-0.79886	332.246	-0.41653	332.246	-0.37547	332.246	-1.18269
332.246	-5.22995	332.246	-0.61252	332.246	-0.81372	332.246	-0.4237	332.246	-0.37198	332.246	-1.17883
332.246	-5.22217	332.246	-0.60854	332.246	-0.8286	332.246	-0.43086	332.246	-0.36849	332.246	-1.17497
332.246	-5.21438	332.246	-0.60456	332.246	-0.84346	332.246	-0.43802	332.246	-0.365	332.246	-1.17111
332.247	-5.2066	332.247	-0.60058	332.247	-0.85833	332.247	-0.44518	332.247	-0.36151	332.247	-1.16724
332.247	-5.19882	332.247	-0.5966	332.247	-0.8732	332.247	-0.45234	332.247	-0.35802	332.247	-1.16338
332.247	-5.19104	332.247	-0.59262	332.247	-0.88807	332.247	-0.4595	332.247	-0.35453	332.247	-1.15952
332.247	-5.18326	332.247	-0.58863	332.247	-0.90294	332.247	-0.4666	332.247	-0.35104	332.247	-1.15566
332.247	-5.17548	332.247	-0.58465	332.247	-0.91781	332.247	-0.47369	332.247	-0.34755	332.247	-1.1518
332.247	-5.1677	332.247	-0.58067	332.247	-0.93267	332.247	-0.48078	332.247	-0.34406	332.247	-1.14794
332.247	-5.15992	332.247	-0.57668	332.247	-0.94754	332.247	-0.48787	332.247	-0.34057	332.247	-1.14408
332.247	-5.15217	332.247	-0.5727	332.247	-0.96256	332.247	-0.49497	332.247	-0.33708	332.247	-1.14021
332.248	-5.14436	332.248	-0.56871	332.248	-0.97811	332.248	-0.50206	332.248	-0.33359	332.248	-1.13635
332.248	-5.13659	332.248	-0.56473	332.248	-0.99368	332.248	-0.50915	332.248	-0.32973	332.248	-1.13262
332.248	-5.12882	332.248	-0.56074	332.248	-1.00924	332.248	-0.51625	332.248	-0.32528	332.248	-1.1289
332.248	-5.12105	332.248	-0.55676	332.248	-1.0248	332.248	-0.52334	332.248	-0.32082	332.248	-1.12517
332.248	-5.11328	332.248	-0.55262	332.248	-1.04036	332.248	-0.53045	332.248	-0.31637	332.248	-1.12145
332.248	-5.10551	332.248	-0.54839	332.248	-1.05591	332.248	-0.53753	332.248	-0.31191	332.248	-1.11772
332.248	-5.09774	332.248	-0.54413	332.248	-1.07147	332.248	-0.54463	332.248	-0.30746	332.248	-1.114
332.249	-5.08997	332.249	-0.53987	332.249	-1.08703	332.249	-0.55173	332.249	-0.30301	332.249	-1.11027
332.249	-5.08219	332.249	-0.53562	332.249	-1.10259	332.249	-0.55883	332.249	-0.29855	332.249	-1.10655
332.249	-5.07445	332.249	-0.53136	332.249	-1.11812	332.249	-0.56593	332.249	-0.2941	332.249	-1.10282
332.249	-5.06666	332.249	-0.5271	332.249	-1.1337	332.249	-0.57303	332.249	-0.28964	332.249	-1.0991
332.249	-5.05889	332.249	-0.52284	332.249	-1.14925	332.249	-0.58013	332.249	-0.2852	332.249	-1.09538
332.249	-5.05113	332.249	-0.51858	332.249	-1.16479	332.249	-0.58723	332.249	-0.28074	332.249	-1.09165
332.249	-5.04337	332.249	-0.51433	332.249	-1.18034	332.249	-0.59433	332.249	-0.27628	332.249	-1.08793
332.249	-5.03561	332.249	-0.51005	332.249	-1.19589	332.249	-0.60144	332.249	-0.27183	332.249	-1.0842
332.25	-5.02558	332.25	-0.5058	332.25	-1.21144	332.25	-0.60853	332.25	-0.26738	332.25	-1.08048
332.25	-5.01517	332.25	-0.50154	332.25	-1.22699	332.25	-0.61563	332.25	-0.26293	332.25	-1.07676
332.25	-5.00476	332.25	-0.49727	332.25	-1.24254	332.25	-0.62273	332.25	-0.25848	332.25	-1.07303
332.25	-4.99435	332.25	-0.49301	332.25	-1.25809	332.25	-0.62984	332.25	-0.25403	332.25	-1.06931
332.25	-4.98393	332.25	-0.48874	332.25	-1.2736	332.25	-0.63683	332.25	-0.24957	332.25	-1.06559
332.25	-4.97352	332.25	-0.48448	332.25	-1.28917	332.25	-0.64349	332.25	-0.24512	332.25	-1.06187
332.25	-4.96311	332.25	-0.48022	332.25	-1.30471	332.25	-0.65014	332.25	-0.24068	332.25	-1.05814
332.251	-4.95269	332.251	-0.47595	332.251	-1.32025	332.251	-0.65679	332.251	-0.23622	332.251	-1.05442
332.251	-4.94228	332.251	-0.47169	332.251	-1.33579	332.251	-0.66344	332.251	-0.23178	332.251	-1.0507
332.251	-4.93187	332.251	-0.46742	332.251	-1.3515	332.251	-0.67008	332.251	-0.22733	332.251	-1.04698
332.251	-4.92145	332.251	-0.46316	332.251	-1.36745	332.251	-0.67674	332.251	-0.22288	332.251	-1.04331
332.251	-4.91104	332.251	-0.45889	332.251	-1.38341	332.251	-0.68339	332.251	-0.21789	332.251	-1.03991
332.251	-4.90063	332.251	-0.45463	332.251	-1.39936	332.251	-0.69004	332.251	-0.21256	332.251	-1.03651
332.251	-4.89021	332.251	-0.45036	332.251	-1.4153	332.251	-0.69669	332.251	-0.20723	332.251	-1.03311
332.251	-4.87975	332.251	-0.44618	332.251	-1.43127	332.251	-0.70334	332.251	-0.2019	332.251	-1.02971
332.252	-4.86937	332.252	-0.44202	332.252	-1.44721	332.252	-0.70999	332.252	-0.19658	332.252	-1.02631
332.252	-4.85894	332.252	-0.43786	332.252	-1.46316	332.252	-0.71663	332.252	-0.19124	332.252	-1.02291
332.252	-4.84852	332.252	-0.43371	332.252	-1.47911	332.252	-0.72328	332.252	-0.18591	332.252	-1.0195
332.252	-4.83809	332.252	-0.42957	332.252	-1.49506	332.252	-0.72992	332.252	-0.18059	332.252	-1.0161
332.252	-4.82766	332.252	-0.4254	332.252	-1.51101	332.252	-0.73658	332.252	-0.17526	332.252	-1.0127
332.252	-4.81723	332.252	-0.42125	332.252	-1.52696	332.252	-0.74322	332.252	-0.16994	332.252	-1.0093
332.252	-4.80681	332.252	-0.4171	332.252	-1.54291	332.252	-0.74987	332.252	-0.16461	332.252	-1.0059
332.253	-4.79638	332.253	-0.41294	332.253	-1.55886	332.253	-0.75651	332.253	-0.15929	332.253	-1.00249
332.253	-4.78595	332.253	-0.40879	332.253	-1.57481	332.253	-0.76315	332.253	-0.15396	332.253	-0.99909
332.253	-4.77549	332.253	-0.40464	332.253	-1.59076	332.253	-0.7698	332.253	-0.14864	332.253	-0.99568
332.253	-4.76428	332.253	-0.40049	332.253	-1.60671	332.253	-0.77644	332.253	-0.14332	332.253	-0.99229
332.253	-4.75163	332.253	-0.39634	332.253	-1.62266	332.253	-0.78309	332.253	-0.13799	332.253	-0.98888
332.253	-4.73899	332.253	-0.39219	332.253	-1.63861	332.253	-0.78973	332.253	-0.13267	332.253	-0.98548
332.253	-4.72635	332.253	-0.38805	332.253	-1.65456	332.253	-0.79636	332.253	-0.12734	332.253	-0.98207
332.253	-4.7137	332.253	-0.38389	332.253	-1.67051	332.253	-0.80253	332.253	-0.12202	332.253	-0.97867
332.254	-4.70106	332.254	-0.37975	332.254	-1.68646	332.254	-0.8082	332.254	-0.1167	332.254	-0.97526
332.254	-4.68841	332.254	-0.3756	332.254	-1.70241	332.254	-0.81386	332.254	-0.11138	332.254	-0.97186
332.254	-4.67577	332.254	-0.37145	332.254	-1.71837	332.254	-0.81952	332.254	-0.10606	332.254	-0.96845
332.254	-4.66313	332.254	-0.36731	332.254	-1.73431	332.254	-0.82518	332.254	-0.10073	332.254	-0.96505
332.254	-4.65048	332.254	-0.36316	332.254	-1.75029	332.254	-0.83084	332.254	-0.09542	332.254	-0.96163
332.254	-4.63784	332.254	-0.35901	332.254	-1.76628	332.254	-0.8365	332.254	-0.09009	332.254	-0.95842
332.254	-4.6252	332.254	-0.35487	332.254	-1.78227	332.254	-0.84216	332.254	-0.08433	332.254	-0.95551
332.255	-4.61256	332.255	-0.35073	332.255	-1.79826	332.255	-0.84781	332.255	-0.07847	332.255	-0.9526
332.255	-4.59992	332.255	-0.34658	332.255	-1.81426	332.255	-0.85348	332.255	-0.07261	332.255	-0.94969
332.255	-4.58727	332.255	-0.34275	332.255	-1.83025	332.255	-0.85913	332.255	-0.06675	332.255	-0.94678
332.255	-4.57463	332.255	-0.33893	332.255	-1.84624	332.255	-0.86479	332.255	-0.06089	332.255	-0.94387
332.255	-4.56199	332.255	-0.33511	332.255	-1.86224	332.255	-0.87045	332.255	-0.05502	332.255	-0.94096
332.255	-4.54935	332.255	-0.33129	332.255	-1.87822	332.255	-0.87611	332.255	-0.04916	332.255	-0.93804
332.255	-4.53672	332.255	-0.32747	332.255	-1.89422	332.255	-0.88176	332.255	-0.0433	332.255	-0.93514
332.255	-4.52407	332.255	-0.32365	332.255	-1.91021	332.255	-0.88742	332.255	-0.03745	332.255	-0.93223
332.256	-4.51143	332.256	-0.31984	332.256	-1.9262	332.256	-0.89308	332.256	-0.03158	332.256	-0.92932
332.256	-4.49879	332.256	-0.31602	332.256	-1.94219	332.256	-0.89873	332.256	-0.02573	332.256	-0.92641
332.256	-4.48616	332.256	-0.3122	332.256	-1.95818	332.256	-0.90438	332.256	-0.01987	332.256	-0.9235
332.256	-4.47352	332.256	-0.30838	332.256	-1.97417	332.256	-0.91004	332.256	-0.01401	332.256	-0.92059
332.256	-4.46088	332.256	-0.30457	332.256	-1.99016	332.256	-0.9157	332.256	-0.00815	332.256	-0.91768
332.256	-4.44825	332.256	-0.30075	332.256	-2.00616	332.256	-0.92135	332.256	-0.00229	332.256	-0.91478
332.256	-4.43391	332.256	-0.29693	332.256	-2.02215	332.256	-0.92701	332.256	0.00356	332.256	-0.91187
332.257	-4.41942	332.257	-0.29311	332.257	-2.0381	332.257	-0.93266	332.257	0.00942	332.257	-0.90896
332.257	-4.40494	332.257	-0.2893	332.257	-2.05411	332.257	-0.93831	332.257	0.01528	332.257	-0.90607
332.257	-4.39044	332.257	-0.28548	332.257	-2.07009	332.257	-0.94316	332.257	0.02114	332.257	-0.90315
332.257	-4.37596	332.257	-0.28166	332.257	-2.08607	332.257	-0.94766	332.257	0.02699	332.257	-0.90025
332.257	-4.36147	332.257	-0.27786	332.257	-2.10205	332.257	-0.95214	332.257	0.03285	332.257	-0.89734
332.257	-4.34698	332.257	-0.27403	332.257	-2.11803	332.257	-0.95665	332.257	0.03871	332.257	-0.89444
332.257	-4.3325	332.257	-0.27022	332.257	-2.13401	332.257	-0.96115	332.257	0.04456	332.257	-0.89154
332.257	-4.31801	332.257	-0.26641	332.257	-2.14969	332.257	-0.96564	332.257	0.05042	332.257	-0.88863
332.258	-4.30352	332.258	-0.2626	332.258	-2.1653	332.258	-0.97014	332.258	0.05628	332.258	-0.88614
332.258	-4.28904	332.258	-0.25878	332.258	-2.18084	332.258	-0.97463	332.258	0.06237	332.258	-0.88395
332.258	-4.27455	332.258	-0.25497	332.258	-2.19648	332.258	-0.97913	332.258	0.06846	332.258	-0.88176
332.258	-4.26005	332.258	-0.2512	332.258	-2.21207	332.258	-0.98362	332.258	0.07454	332.258	-0.87956
332.258	-4.24557	332.258	-0.24771	332.258	-2.22765	332.258	-0.98812	332.258	0.08064	332.258	-0.87737
332.258	-4.23108	332.258	-0.24422	332.258	-2.24324	332.258	-0.99261	332.258	0.08673	332.258	-0.87518
332.258	-4.21659	332.258	-0.24074	332.258	-2.25882	332.258	-0.9971	332.258	0.09283	332.258	-0.87299
332.259	-4.2021	332.259	-0.23724	332.259	-2.27441	332.259	-1.0016	332.259	0.09892	332.259	-0.8708
332.259	-4.18761	332.259	-0.23375	332.259	-2.28999	332.259	-1.00609	332.259	0.10501	332.259	-0.86861
332.259	-4.17312	332.259	-0.23026	332.259	-2.30557	332.259	-1.01059	332.259	0.1111	332.259	-0.86641
332.259	-4.15863	332.259	-0.22677	332.259	-2.32116	332.259	-1.01508	332.259	0.11719	332.259	-0.86422
332.259	-4.14414	332.259	-0.22328	332.259	-2.33669	332.259	-1.01957	332.259	0.12328	332.259	-0.86203
332.259	-4.12964	332.259	-0.2198	332.259	-2.35231	332.259	-1.02407	332.259	0.12936	332.259	-0.85984
332.259	-4.11515	332.259	-0.21631	332.259	-2.36787	332.259	-1.02856	332.259	0.13546	332.259	-0.85765
332.259	-4.10066	332.259	-0.21282	332.259	-2.38344	332.259	-1.03305	332.259	0.14155	332.259	-0.85546
332.26	-4.08617	332.26	-0.20933	332.26	-2.39901	332.26	-1.03754	332.26	0.14764	332.26	-0.85327
332.26	-4.07104	332.26	-0.20584	332.26	-2.41458	332.26	-1.04204	332.26	0.15372	332.26	-0.85108
332.26	-4.05515	332.26	-0.20235	332.26	-2.43015	332.26	-1.04653	332.26	0.15981	332.26	-0.84889
332.26	-4.03926	332.26	-0.19886	332.26	-2.44572	332.26	-1.05102	332.26	0.1659	332.26	-0.8467
332.26	-4.02336	332.26	-0.19537	332.26	-2.46128	332.26	-1.05448	332.26	0.17199	332.26	-0.84451
332.26	-4.00747	332.26	-0.19188	332.26	-2.47683	332.26	-1.05778	332.26	0.17807	332.26	-0.84232
332.26	-3.99158	332.26	-0.18839	332.26	-2.49242	332.26	-1.06109	332.26	0.18416	332.26	-0.84013
332.26	-3.97573	332.26	-0.1849	332.26	-2.50798	332.26	-1.0644	332.26	0.19023	332.26	-0.83794
332.261	-3.95981	332.261	-0.18141	332.261	-2.52354	332.261	-1.06771	332.261	0.19633	332.261	-0.83575
332.261	-3.94393	332.261	-0.17792	332.261	-2.53837	332.261	-1.07101	332.261	0.20241	332.261	-0.83356
332.261	-3.92805	332.261	-0.17442	332.261	-2.55312	332.261	-1.07433	332.261	0.20846	332.261	-0.83189
332.261	-3.91217	332.261	-0.17093	332.261	-2.56786	332.261	-1.07763	332.261	0.21429	332.261	-0.83042
332.261	-3.89629	332.261	-0.16744	332.261	-2.58261	332.261	-1.08094	332.261	0.22012	332.261	-0.82896
332.261	-3.88041	332.261	-0.16407	332.261	-2.59736	332.261	-1.08425	332.261	0.22595	332.261	-0.82749
332.261	-3.86453	332.261	-0.16102	332.261	-2.61211	332.261	-1.08756	332.261	0.23178	332.261	-0.82603
332.262	-3.84865	332.262	-0.15796	332.262	-2.62688	332.262	-1.09086	332.262	0.23761	332.262	-0.82456
332.262	-3.83277	332.262	-0.1549	332.262	-2.64162	332.262	-1.09417	332.262	0.24345	332.262	-0.8231
332.262	-3.81696	332.262	-0.15185	332.262	-2.65637	332.262	-1.09748	332.262	0.24926	332.262	-0.82163
332.262	-3.80103	332.262	-0.14879	332.262	-2.67113	332.262	-1.10079	332.262	0.2551	332.262	-0.82017
332.262	-3.78517	332.262	-0.14573	332.262	-2.68588	332.262	-1.1041	332.262	0.26093	332.262	-0.8187
332.262	-3.76931	332.262	-0.14267	332.262	-2.70064	332.262	-1.10741	332.262	0.26675	332.262	-0.81724
332.262	-3.75345	332.262	-0.13962	332.262	-2.7154	332.262	-1.11072	332.262	0.27258	332.262	-0.81577
332.262	-3.73759	332.262	-0.13656	332.262	-2.73015	332.262	-1.11403	332.262	0.2784	332.262	-0.81431
332.263	-3.72173	332.263	-0.1335	332.263	-2.74491	332.263	-1.11734	332.263	0.28423	332.263	-0.81284
332.263	-3.70588	332.263	-0.13044	332.263	-2.75969	332.263	-1.12065	332.263	0.29006	332.263	-0.81137
332.263	-3.69002	332.263	-0.12738	332.263	-2.77443	332.263	-1.12396	332.263	0.29588	332.263	-0.80991
332.263	-3.67416	332.263	-0.12432	332.263	-2.78919	332.263	-1.12726	332.263	0.3017	332.263	-0.80845
332.263	-3.65716	332.263	-0.12127	332.263	-2.80396	332.263	-1.13057	332.263	0.30753	332.263	-0.80698
332.263	-3.64005	332.263	-0.11821	332.263	-2.81872	332.263	-1.13383	332.263	0.31336	332.263	-0.80551
332.263	-3.62299	332.263	-0.11514	332.263	-2.83349	332.263	-1.13608	332.263	0.31918	332.263	-0.80405
332.264	-3.60593	332.264	-0.11209	332.264	-2.84825	332.264	-1.13831	332.264	0.325	332.264	-0.80259
332.264	-3.58888	332.264	-0.10903	332.264	-2.86302	332.264	-1.14056	332.264	0.33083	332.264	-0.80112
332.264	-3.57182	332.264	-0.10597	332.264	-2.87779	332.264	-1.1428	332.264	0.33665	332.264	-0.79966
332.264	-3.55476	332.264	-0.10291	332.264	-2.89253	332.264	-1.14504	332.264	0.34247	332.264	-0.79819
332.264	-3.53771	332.264	-0.09985	332.264	-2.90612	332.264	-1.14728	332.264	0.3483	332.264	-0.79673
332.264	-3.52065	332.264	-0.09679	332.264	-2.91971	332.264	-1.14953	332.264	0.35402	332.264	-0.79592
332.264	-3.50359	332.264	-0.09373	332.264	-2.9333	332.264	-1.15177	332.264	0.35938	332.264	-0.79522
[truncated: 58,001 more rows]

## Sheet: Panel d
Time (h)	H2 evolved (mmol/g) with 0 mM NaI	Dev. Std.	H2 evolved (mmol/g) with 25 mM NaI	Dev. Std.
0	0	0	0	0
1	0	0	3.93	0.07
2	0	0	7.19	0.18
3	0	0	8.93	0.18
4	0	0	10.9	0.12

## Sheet: Panel e
Conditions	H2 evolved (mmol/g)	H2 evolved (mmol/g)	H2 evolved (mmol/g)
all	10.7929	11.0282	10.9023
dark	0	0	0
no sacr	0	0	0
no DSAI	0	0	0
no Pt	0	0	0

## Sheet: Panel f
Time (min)	A/A0 aggregate	Dev. Std.	A/A0 solution	Dev. Std.
0	1	1e-07	1	1e-07
15	1	0.03	0.86	0.001
30	1	0.04	0.72	0.01
45	1	0.02	0.57	0.06
60	1	0.03	0.51	0.03
90	1	0.03	0.33	0.02

## Sheet: Panel g
Wavelength (nm)	DSAI AA, NaI	Wavelength (nm)	DSAI AA
465.9	4.84474	465.9	0.98983
466.81	4.12919	466.81	1.04324
467.87	3.62678	467.87	1.04273
468.93	3.49408	468.93	1.16264
469.84	3.13716	469.84	1.19119
470.92	3.00629	470.92	1.24205
471.84	2.82516	471.84	1.39092
472.92	2.84621	472.92	1.36365
473.84	2.85355	473.84	1.55662
474.92	3.0815	474.92	1.47162
475.84	2.98113	475.84	1.63068
476.92	3.06806	476.92	1.7226
477.84	3.3796	477.84	1.8399
478.92	3.54027	478.92	1.86685
479.84	3.62551	479.84	1.89642
480.9	4.30653	480.9	2.10204
481.81	4.36762	481.81	2.18716
482.87	5.01834	482.87	2.25412
483.93	5.70104	483.93	2.34228
484.84	6.53815	484.84	2.35165
485.9	7.02894	485.9	2.4305
486.81	7.58133	486.81	2.45919
487.87	8.33546	487.87	2.7351
488.93	9.13485	488.93	2.7126
489.84	10.362	489.84	2.87373
490.89	11.157	490.89	2.88555
491.94	12.7427	491.94	2.98927
492.83	13.9803	492.83	2.99156
493.88	15.6914	493.88	3.01683
494.92	17.3062	494.92	3.04749
495.82	19.4933	495.82	3.11291
496.86	22.1633	496.86	3.30661
497.91	24.3668	497.91	3.16601
498.95	27.5624	498.95	3.29863
499.85	30.0821	499.85	3.54975
500.9	33.8443	500.9	3.45282
501.81	37.7097	501.81	3.47007
502.87	41.2152	502.87	3.20888
503.93	44.7167	503.93	3.47811
504.84	48.9121	504.84	3.70684
505.9	52.8689	505.9	3.52291
506.81	57.0952	506.81	3.7218
507.87	61.3053	507.87	3.67106
508.93	64.699	508.93	3.69389
509.84	68.5192	509.84	3.5587
510.9	71.6659	510.9	3.69907
511.81	75.3339	511.81	3.65512
512.87	79.5268	512.87	3.48356
513.93	81.8998	513.93	3.68733
514.84	84.5625	514.84	3.80569
515.9	87.0202	515.9	3.77597
516.96	89.141	516.96	3.80474
517.87	90.5492	517.87	3.79509
518.93	92.462	518.93	3.70761
519.84	93.5799	519.84	3.61023
520.89	93.5558	520.89	3.71124
521.94	94.4197	521.94	3.70296
522.83	95.8884	522.83	3.63917
523.88	95.8058	523.88	3.73105
524.92	95.5389	524.92	3.74447
525.97	96.1393	525.97	3.80216
526.86	95.4837	526.86	3.76463
527.91	94.7203	527.91	3.64398
528.95	94.6155	528.95	3.6852
529.85	94.4878	529.85	3.79075
530.89	93.5268	530.89	3.65674
531.94	92.7966	531.94	3.70763
532.83	91.9767	532.83	3.65784
533.88	90.7379	533.88	3.72379
534.92	90.3235	534.92	3.56868
535.97	89.2265	535.97	3.75583
536.86	88.1106	536.86	3.66279
537.91	87.7943	537.91	3.65041
538.95	87.4417	538.95	3.58253
539.85	85.4757	539.85	3.59951
540.89	84.1073	540.89	3.50574
541.94	82.8145	541.94	3.55811
542.83	81.8005	542.83	3.3971
543.88	81.0216	543.88	3.46651
544.92	79.5608	544.92	3.24978
545.97	78.4351	545.97	3.35337
546.86	77.1152	546.86	3.18417
547.91	74.8164	547.91	3.13941
548.95	73.4866	548.95	3.01612
549.85	72.759	549.85	2.94672
550.89	71.1304	550.89	2.93862
551.94	69.6606	551.94	2.93064
552.83	68.1168	552.83	2.90924
553.88	66.6226	553.88	2.85614
554.92	64.8589	554.92	2.80815
555.97	64.1882	555.97	2.87875
556.86	63.4185	556.86	2.95898
557.91	60.842	557.91	2.80233
558.95	59.8459	558.95	2.73861
559.85	58.4373	559.85	2.73744
560.89	57.8486	560.89	2.67515
561.94	55.4795	561.94	2.61756
562.83	54.6518	562.83	2.65472
563.88	53.2168	563.88	2.63989
564.92	51.8526	564.92	2.41675
565.97	50.2171	565.97	2.53493
566.86	49.0092	566.86	2.5029
567.91	48.6052	567.91	2.49979
568.95	46.8484	568.95	2.32473
569.85	45.9404	569.85	2.34854
570.89	44.7236	570.89	2.27848
571.94	43.7072	571.94	2.28976
572.83	42.6608	572.83	2.25975
573.88	41.8119	573.88	2.3515
574.92	40.3286	574.92	2.29384
575.97	39.1215	575.97	2.12006
576.86	38.4662	576.86	2.2453
577.91	37.8304	577.91	2.15948
578.95	36.4806	578.95	2.20902
579.85	35.4817	579.85	2.11943
580.88	34.761	580.88	2.14252
581.91	33.8317	581.91	2.20777
582.94	32.822	582.94	2.15406
583.97	32.2683	583.97	2.03941
584.85	31.6676	584.85	2.03407
585.88	31.2044	585.88	1.96182
586.91	30.3688	586.91	1.90776
587.94	28.7748	587.94	1.86314
588.97	28.4932	588.97	1.84546
589.85	28.0731	589.85	1.85342
590.88	27.516	590.88	1.78342
591.91	26.2933	591.91	1.77826
592.94	25.6674	592.94	1.81346
593.97	25.0487	593.97	1.75911
594.85	24.2633	594.85	1.74732
595.88	24.3039	595.88	1.74258
596.91	23.1442	596.91	1.75686
597.94	22.8448	597.94	1.79209
598.97	22.003	598.97	1.67372
599.85	21.8788	599.85	1.62276
600.88	21.1265	600.88	1.56373
601.91	20.0656	601.91	1.66695
602.94	19.9782	602.94	1.65889
603.97	19.4891	603.97	1.5515
604.85	19.0506	604.85	1.55588
605.88	18.5339	605.88	1.47693
606.91	17.9811	606.91	1.6204
607.94	17.6807	607.94	1.57285
608.97	17.0242	608.97	1.54458
609.85	16.7069	609.85	1.45059
610.88	16.0922	610.88	1.54561
611.91	16.0728	611.91	1.43249
612.94	15.1286	612.94	1.34015
613.97	14.7972	613.97	1.53012
614.85	14.4011	614.85	1.38547
615.88	14.2034	615.88	1.34264
616.91	13.8969	616.91	1.35733
617.94	13.3296	617.94	1.27543
618.97	13.0294	618.97	1.18669
619.85	13.0593	619.85	1.24631
620.88	12.6269	620.88	1.28256
621.91	12.3974	621.91	1.27053
622.94	11.5978	622.94	1.20455
623.97	11.4017	623.97	1.15052
624.85	10.9199	624.85	1.23114
625.88	10.8166	625.88	1.19987
626.91	10.7246	626.91	1.14809
627.94	10.3112	627.94	1.18048
628.97	10.1297	628.97	1.14155
629.85	9.791	629.85	1.12037
630.86	9.64698	630.86	1.21989
631.88	9.26524	631.88	1.04247
632.89	8.8898	632.89	1.07629
633.91	8.78343	633.91	1.05658
634.92	8.62239	634.92	1.06356
635.94	8.35401	635.94	1.01648
636.95	8.22526	636.95	0.98771
637.97	7.9115	637.97	1.02416
638.84	7.79539	638.84	1.07115
639.85	7.44154	639.85	1.06459
640.88	7.13734	640.88	0.94109
641.91	7.00608	641.91	0.92874
642.94	6.84727	642.94	0.99273
643.97	6.67707	643.97	0.89082
644.85	6.46242	644.85	0.98978
645.88	6.18081	645.88	0.8464
646.91	6.22284	646.91	0.8863
647.94	6.04637	647.94	0.90512
648.97	6.0578	648.97	0.78177
649.85	5.76165	649.85	0.8114
650.86	5.44084	650.86	0.89543
651.88	5.46469	651.88	0.81371
652.89	5.15447	652.89	0.87336
653.91	5.18633	653.91	0.81021
654.92	5.11695	654.92	0.76184
655.94	5.09078	655.94	0.76738
656.95	4.73399	656.95	0.76169
657.97	4.41177	657.97	0.80079
658.84	4.45637	658.84	0.7171
659.85	4.47993	659.85	0.68447
660.86	4.25603	660.86	0.73242
661.88	3.9505	661.88	0.69799
662.89	3.89655	662.89	0.6154
663.91	3.93816	663.91	0.67158
664.92	3.64078	664.92	0.66159
665.94	3.66145	665.94	0.70061
666.95	3.56987	666.95	0.57403
667.97	3.40179	667.97	0.58252
668.84	3.31372	668.84	0.69114
669.85	3.11473	669.85	0.66102
670.85	3.21203	670.85	0.60154
671.85	3.06766	671.85	0.59744
672.85	2.95933	672.85	0.55171
673.85	2.86873	673.85	0.56784
674.85	2.92949	674.85	0.52153
675.85	2.56037	675.85	0.47153
676.85	2.60666	676.85	0.44391
677.85	2.54167	677.85	0.52456
678.85	2.53556	678.85	0.52314
679.85	2.46549	679.85	0.51574
680.86	2.3843	680.86	0.50367
681.88	2.36698	681.88	0.55415
682.89	2.44134	682.89	0.52294
683.91	2.29375	683.91	0.54913
684.92	2.25422	684.92	0.52052
685.94	2.29703	685.94	0.46123
686.95	2.06905	686.95	0.49959
687.97	2.17635	687.97	0.46453
688.84	2.02957	688.84	0.44876
689.85	1.94519	689.85	0.485
690.85	2.00014	690.85	0.42167
691.85	2.06301	691.85	0.5007
692.85	1.88792	692.85	0.48756
693.85	1.84479	693.85	0.49173
694.85	1.93021	694.85	0.43788
695.85	1.78417	695.85	0.45168
696.85	1.90079	696.85	0.48594
697.85	1.73101	697.85	0.47268
698.85	1.70097	698.85	0.42779
699.85	1.63425	699.85	0.46976
700.85	1.58949	700.85	0.44774
701.85	1.61738	701.85	0.4335
702.85	1.59415	702.85	0.40415
703.85	1.55663	703.85	0.39783
704.85	1.57622	704.85	0.41177
705.85	1.51749	705.85	0.37845
706.85	1.45981	706.85	0.37049
707.85	1.32563	707.85	0.41923
708.85	1.30696	708.85	0.35877
709.85	1.19648	709.85	0.37759
710.85	1.17287	710.85	0.34688
711.85	1.24019	711.85	0.33293
712.85	1.21187	712.85	0.33846
713.85	1.21703	713.85	0.31402
714.85	1.23749	714.85	0.31829
715.85	1.12179	715.85	0.30188
716.85	1.05736	716.85	0.37584
717.85	1.12583	717.85	0.29052
718.85	0.92616	718.85	0.31897
719.85	0.99233	719.85	0.30846
720.84	0.98003	720.84	0.35926
721.83	1.01297	721.83	0.27917
722.95	0.92271	722.95	0.31484
723.94	0.87689	723.94	0.25199
724.92	0.91747	724.92	0.29389
725.91	0.80508	725.91	0.26525
726.9	0.79127	726.9	0.28324
727.88	0.84869	727.88	0.28246
728.87	0.84254	728.87	0.27398
729.85	0.79996	729.85	0.14625
730.84	0.7173	730.84	0.27575
731.83	0.77786	731.83	0.19438
732.95	0.64526	732.95	0.16855
733.94	0.77832	733.94	0.28858
734.92	0.64291	734.92	0.2491
735.91	0.62764	735.91	0.22573
736.9	0.65592	736.9	0.13386
737.88	0.69735	737.88	0.26379
738.87	0.60342	738.87	0.22646
739.85	0.55756	739.85	0.25481
740.84	0.5718	740.84	0.18703
741.83	0.54715	741.83	0.24073
742.95	0.50629	742.95	0.24807
743.94	0.52785	743.94	0.15151
744.92	0.5139	744.92	0.17846
745.91	0.49891	745.91	0.19921
746.9	0.4656	746.9	0.20775
747.88	0.44999	747.88	0.21035
748.87	0.46112	748.87	0.20409
749.85	0.47468	749.85	0.12669
750.84	0.45136	750.84	0.16617
751.83	0.46027	751.83	0.17087
752.95	0.42431	752.95	0.16949
753.94	0.40107	753.94	0.20325
754.92	0.42432	754.92	0.13753
755.91	0.38964	755.91	0.22207
756.9	0.33371	756.9	0.1303
757.88	0.35197	757.88	0.10532
758.87	0.39908	758.87	0.17227
759.85	0.38189	759.85	0.13199
760.84	0.33651	760.84	0.12552
761.83	0.32171	761.83	0.19578
762.95	0.37062	762.95	0.13586
763.94	0.32761	763.94	0.092
764.92	0.263	764.92	0.11607
765.91	0.26309	765.91	0.13185
766.9	0.30956	766.9	0.11953
767.88	0.26453	767.88	0.13266
768.87	0.21945	768.87	0.12986
769.85	0.24704	769.85	0.09321
770.83	0.23957	770.83	0.17783
771.94	0.23815	771.94	0.14714
772.91	0.23981	772.91	0.15425
773.88	0.30624	773.88	0.1283
774.86	0.31868	774.86	0.12897
775.83	0.26795	775.83	0.14048
776.94	0.26554	776.94	0.10895
777.91	0.22725	777.91	0.13167
778.88	0.25761	778.88	0.12466
779.86	0.23041	779.86	0.08862
780.83	0.198	780.83	0.0782
781.94	0.20348	781.94	0.10953
782.91	0.1815	782.91	0.08463
783.88	0.18924	783.88	0.09867
784.86	0.19539	784.86	0.07857
785.83	0.18716	785.83	0.09607
786.94	0.20207	786.94	0.12206
787.91	0.22881	787.91	0.07303
788.88	0.18199	788.88	0.07718
789.86	0.2062	789.86	0.11565
790.95	0.18693	790.95	0.05316
791.91	0.1562	791.91	0.09655
792.87	0.1389	792.87	0.07771
793.83	0.17119	793.83	0.09339
794.93	0.19453	794.93	0.11375
795.89	0.13362	795.89	0.11126
796.84	0.13176	796.84	0.01942
797.94	0.17852	797.94	0.07273
798.9	0.17898	798.9	0.08513
799.86	0.13039	799.86	0.06455
800.83	0.1249	800.83	0.06457
DSAI_NaI_AA
DSAI_NaI_AA
Collection Time: 1/10/2025 12:15:44 PM
Operator Name :
Scan Software Version: 1.2(147)
Parameter List :
Instrument Cary Eclipse
Instrument Serial Number MY2344CG02
Data mode Fluorescence
Scan mode Emission
X Mode Wavelength (nm)
Start (nm) 466.00
Stop (nm) 800.00
Ex. Wavelength (nm) 456.00
Ex. Slit (nm) 5
Em. Slit (nm) 5
Scan rate (nm/min) 600.00
Data interval (nm) 1.0000
Averaging Time (s) 0.1000
Excitation filter Auto
Emission filter Open
PMT voltage (V) Medium
Corrected spectra OFF
Method Log :
Method Name : Default
Date/Time stamp: 1/10/2025 12:15:14 PM
Method Modifications:
User Delta Stop Changed: 1/10/2025 12:15:34 PM	Old: 450.00	New: 456.00
User Delta Increment Changed: 1/10/2025 12:15:34 PM	Old: 10.00	New: 0.15
Excitation Wavelength Changed: 1/10/2025 12:15:34 PM	Old: 350.00	New: 456.00
Emission Wavelength Changed: 1/10/2025 12:15:34 PM	Old: 400.00	New: 466.00
Stop Wavelength Changed: 1/10/2025 12:15:34 PM	Old: 600.00	New: 800.00
End Method Modifications
DSAI_AA
DSAI_AA
Collection Time: 1/10/2025 12:16:38 PM
Operator Name :
Scan Software Version: 1.2(147)
Parameter List :
Instrument Cary Eclipse
Instrument Serial Number MY2344CG02
Data mode Fluorescence
Scan mode Emission
X Mode Wavelength (nm)
Start (nm) 466.00
Stop (nm) 800.00
Ex. Wavelength (nm) 456.00
Ex. Slit (nm) 5
Em. Slit (nm) 5
Scan rate (nm/min) 600.00
Data interval (nm) 1.0000
Averaging Time (s) 0.1000
Excitation filter Auto
Emission filter Open
PMT voltage (V) Medium
Corrected spectra OFF
Method Log :
Method Name : Default
Date/Time stamp: 1/10/2025 12:15:14 PM
Method Modifications:
User Delta Stop Changed: 1/10/2025 12:15:34 PM	Old: 450.00	New: 456.00
User Delta Increment Changed: 1/10/2025 12:15:34 PM	Old: 10.00	New: 0.15
Excitation Wavelength Changed: 1/10/2025 12:15:34 PM	Old: 350.00	New: 456.00
Emission Wavelength Changed: 1/10/2025 12:15:34 PM	Old: 400.00	New: 466.00
Stop Wavelength Changed: 1/10/2025 12:15:34 PM	Old: 600.00	New: 800.00
End Method Modifications

## Sheet: Panel h
Tim (ns)	MV2+ 0 mM	MV2+ 7 mM	MV2+ 20 mM				tau	MV2+ (M)	tau0/tau
-80	-0.00148	5.1818e-05	0.00158				52	0	1
-79.6	-0.00084844	0.0009183	0.00062325				46	0.007	1.13043
-79.2	0.00010023	0.00171	-0.00177				32	0.02	1.625
-78.8	7.1464e-05	0.00213	-0.00081138
-78.4	-0.00102	0.00144	0.00038382
-78	-0.00202	0.00055047	0.00062325
-77.6	-0.0022	-0.00062969	2.4913e-05
-77.2	-0.00174	-0.00099617	-0.00212
-76.8	-0.00096326	-0.00047249	-0.00021419
-76.4	-0.00050369	0.00062928	0.00146
-76	-0.00050369	0.00147	0.00134
-75.6	-0.00111	0.00086574	0.00387
-75.2	-0.00159	-0.00023666	0.00327
-74.8	-0.00111	-0.00010557	0.00158
-74.4	-0.00058991	0.00134	0.00086282
-74	-0.00047496	0.003	-9.4656e-05
-73.6	-0.0008197	0.00321	0.00206
-73.2	-0.00137	0.00252	0.00254
-72.8	-0.00165	0.00144	0.00050352
-72.4	-0.00194	0.00137	2.4913e-05
-72	-0.00188	0.0016	0.0011
-71.6	-0.00197	0.00147	0.0011
-71.2	-0.00243	0.0007869	-0.00021419
-70.8	-0.00211	0.00086574	-0.00021419
-70.4	-0.00202	0.00126	-0.00045317
-70	-0.0024	0.00231	-0.00045317
-69.6	-0.00208	0.00252	-0.00045317
-69.2	-0.00145	0.00173	-0.00129
-68.8	-0.00096326	0.00057676	-0.00117
-68.4	-0.00096326	-0.00031527	-0.0003337
-68	-0.00139	-0.00049872	0.0023
-67.6	-0.00159	7.8044e-05	0.00062325
-67.2	-0.002	0.0007081	-0.00117
-66.8	-0.00205	0.00115	-0.00153
-66.4	-0.00191	0.0011	-0.00117
-66	-0.00185	0.00044547	-0.002
-65.6	-0.00248	0.00034045	-0.00057261
-65.2	-0.00263	0.0007081	0.00122
-64.8	-0.00245	0.00118	0.00050352
-64.4	-0.00191	0.00108	-0.00153
-64	-0.00151	0.0002617	-0.00117
-63.6	-0.00137	-0.00062969	0.00146
-63.2	-0.00194	-0.00131	0.0023
-62.8	-0.00202	-0.00128	0.0017
-62.4	-0.00168	-0.0011	0.00146
-62	-0.00102	-0.00091768	-9.4656e-05
-61.6	-0.00033123	-0.00010557	-0.00093072
-61.2	4.2695e-05	0.0002617	0.00062325
-60.8	0.00021537	-0.00010557	0.0029
-60.4	-0.00056119	-0.00099617	0.00218
-60	-0.00142	-0.0017	0.00062325
-59.6	-0.00128	-0.00131	0.0011
-59.2	-0.00021621	-0.00086531	0.00254
-58.8	0.0004457	-0.0003939	0.00327
-58.4	0.00053213	-0.00060347	0.00146
-58	-7.2397e-05	-0.00070823	-0.00141
-57.6	-0.00030249	-0.00070823	-0.002
-57.2	0.00010023	0.00015673	0.00086282
-56.8	0.00111	0.00083947	0.00098266
-56.4	0.00143	0.00065554	0.00074302
-56	0.00096446	-5.3101e-05	-0.00045317
-55.6	-0.00024496	-0.00091768	-0.00045317
-55.2	-0.00070484	-0.00115	-0.00057261
-54.8	-0.00102	-0.00115	0.00026415
-54.4	-0.00090586	-0.0003939	-0.0003337
-54	-0.00047496	0.0003667	0.00086282
-53.6	-0.00050369	0.00073436	-9.4656e-05
-53.2	-0.00010116	0.0003667	-9.4656e-05
-52.8	-0.00018746	-0.00013178	0.00038382
-52.4	7.1464e-05	-0.00052491	0.00050352
-52	-1.4872e-05	-0.00060347	-0.00117
-51.6	1.3893e-05	-0.00021042	-0.00212
-51.2	0.00073382	0.00089202	-0.00224
-50.8	0.0014	0.00168	-0.00165
-50.4	0.00154	0.00176	-0.00093072
-50	0.00111	0.00118	-0.00153
-49.6	0.00099329	0.0007081	-0.00165
-49.2	0.0012	0.00049797	-0.00057261
-48.8	0.00157	0.00121	-0.0003337
-48.4	0.00148	0.00173	-0.00117
-48	0.00114	0.00173	-0.00129
-47.6	0.00128	0.00129	-0.00105
-47.2	0.00166	0.00094457	-0.00081138
-46.8	0.00192	0.00047172	-0.00057261
-46.4	0.00163	-0.00018421	2.4913e-05
-46	0.00102	-0.00023666	-0.00117
-45.6	-0.00030249	-0.00052491	-0.00188
-45.2	-0.00041749	-0.00073441	-0.00141
-44.8	1.3893e-05	-0.00102	-0.00141
-44.4	0.00079148	-0.00139	-0.00153
-44	0.00128	-0.00121	-0.00248
-43.6	0.00148	-0.00078679	-0.002
-43.2	0.0014	-0.00049872	-0.00212
-42.8	0.00111	-0.00105	-0.00141
-42.4	0.00122	-0.00215	0.00014452
-42	0.00174	-0.00295	2.4913e-05
-41.6	0.00189	-0.0022	0.00050352
-41.2	0.00189	-0.00062969	0.00158
-40.8	0.00145	-0.00023666	-0.00045317
-40.4	0.00128	-0.00078679	0.00014452
-40	0.00151	-0.00222	-0.0003337
-39.6	0.00163	-0.00295	-0.00057261
-39.2	0.00212	-0.00332	-9.4656e-05
-38.8	0.00171	-0.00183	-0.00045317
-38.4	0.00128	-0.00049872	-0.00045317
-38	0.00171	-5.3101e-05	-0.00045317
-37.6	0.00238	-0.00083914	-0.00057261
-37.2	0.00284	-0.00175	-0.00141
-36.8	0.00284	-0.00181	2.4913e-05
-36.4	0.00247	-0.00121	0.0023
-36	0.00279	-0.00010557	0.00038382
-35.6	0.00279	0.00039294	0.00050352
-35.2	0.00284	-0.00036771	2.4913e-05
-34.8	0.0029	-0.00134	-0.00057261
-34.4	0.00244	-0.0023	-0.00057261
-34	0.00192	-0.00196	0.00146
-33.6	0.00111	-0.00102	0.0011
-33.2	0.00093563	-0.00018421	2.4913e-05
-32.8	0.00102	0.00039294	0.00014452
-32.4	0.0008203	0.00060302	0.00158
-32	0.00061858	-6.6035e-07	0.00327
-31.6	0.000705	-0.00057728	0.00302
-31.2	0.00076267	-0.00134	0.00206
-30.8	0.00027293	-0.00123	0.00146
-30.4	0.00035933	-0.00026286	0.00062325
-30	0.0008203	0.00018299	0.00014452
-29.6	0.00148	0.00047172	-0.00117
-29.2	0.00169	0.0001305	-0.00105
-28.8	0.00183	-0.00031527	-0.00069201
-28.4	0.00192	-0.00010557	-9.4656e-05
-28	0.00235	0.00099717	-0.00021419
-27.6	0.00247	0.0016	0.00050352
-27.2	0.00203	0.00118	0.00038382
-26.8	0.00247	0.00047172	0.00134
-26.4	0.00305	-0.0004201	2.4913e-05
-26	0.00336	-0.00073441	-0.00021419
-25.6	0.00284	-0.00015799	2.4913e-05
-25.2	0.00192	-0.00021042	-0.00057261
-24.8	0.00122	-0.00070823	-0.00165
-24.4	0.00102	-0.00168	-0.00224
-24	0.00105	-0.00186	-0.00236
-23.6	0.00076267	-0.00155	-0.00284
-23.2	0.0008203	-0.0011	-0.00188
-22.8	0.00105	-0.0011	-0.00272
-22.4	0.00134	-0.00091768	-0.00224
-22	0.00096446	-0.00021042	-0.00045317
-21.6	0.00010023	0.00010427	-0.00057261
-21.2	-0.0001587	0.00028794	-0.00105
-20.8	-1.4872e-05	0.00089202	-0.00319
-20.4	0.00087794	0.00115	-0.00367
-20	0.0016	0.0011	-0.00153
-19.6	0.00137	0.00121	-0.00295
-19.2	0.0012	0.00155	-0.00331
-18.8	0.00206	0.00194	-0.00188
-18.4	0.00302	0.00205	-0.00045317
-18	0.00386	0.002	-0.0026
-17.6	0.00319	0.00189	-0.00414
-17.2	0.00209	0.00221	-0.00426
-16.8	0.00174	0.00245	-0.00379
-16.4	0.00258	0.00226	-0.00473
-16	0.00345	0.00194	-0.00331
-15.6	0.00383	0.00126	-0.00105
-15.2	0.00363	0.00126	-0.00117
-14.8	0.00305	0.00094457	-0.0026
-14.4	0.00229	0.0006818	-0.0039
-14	0.00203	0.00034045	-0.00355
-13.6	0.00276	-0.0004201	-0.00295
-13.2	0.00389	-0.00089151	-0.00367
-12.8	0.004	-0.00089151	-0.00343
-12.4	0.00322	-0.00081297	-0.00307
-12	0.00183	-0.00089151	-0.00248
-11.6	0.00131	-0.00131	-0.00177
-11.2	0.00212	-0.00149	-0.00402
-10.8	0.0029	-0.00178	-0.00284
-10.4	0.00247	-0.00139	-0.00117
-10	0.00189	-0.00118	-0.00165
-9.6	0.00117	-0.00155	-0.00117
-9.2	0.000705	-0.00238	-0.002
-8.8	0.00108	-0.00243	-0.00153
-8.4	0.00195	-0.00251	-0.00177
-8	0.00247	-0.00215	-0.00093072
-7.6	0.00166	-0.00272	0.00074302
-7.2	0.00076267	-0.00371	-9.4656e-05
-6.8	0.00012901	-0.00363	-0.00153
-6.4	0.00033054	-0.00298	-0.00153
-6	0.00102	-0.00207	-0.00081138
-5.6	0.00215	-0.00199	-0.00021419
-5.2	0.00296	-0.0023	-0.00045317
-4.8	0.00287	-0.0034	0.00074302
-4.4	0.00171	-0.00387	-0.00021419
-4	0.00050333	-0.00316	-0.00045317
-3.6	0.00067619	-0.00199	-0.00117
-3.2	0.0014	-0.00070823	0.00050352
-2.8	0.00247	-0.00086531	2.4913e-05
-2.4	0.00221	-0.00175	-0.00045317
-2	0.00093563	-0.00246	-0.00057261
-1.6	-0.00061864	-0.00212	0.00074302
-1.2	-0.00053242	-0.00181	0.00146
-0.8	0.00041691	-0.00183	0.00014452
-0.4	0.00209	-0.00199	-9.4656e-05
0	0.0025	-0.00209	-9.4656e-05
0.4	0.00189	-0.00181	0.00086282
0.8	0.00099329	-0.00128	0.00074302
1.2	0.00067619	-0.0004201	-9.4656e-05
1.6	0.00174	-0.00031527	-0.00117
2	0.00319	-0.00131	-0.00021419
2.4	0.00403	-0.00241	-0.00093072
2.8	0.00429	-0.00275	-0.00248
3.2	0.004	-0.00222	-0.002
3.6	0.00316	-0.00165	-0.00188
4	0.00264	-0.00165	-0.0039
4.4	0.00273	-0.00099617	-0.00485
4.8	0.00252	7.8044e-05	-0.00343
5.2	0.00238	0.00034045	-0.00402
5.6	0.00244	-0.00052491	-0.00284
6	0.00183	-0.00183	-0.00224
6.4	0.00027293	-0.00316	-0.00129
6.8	-0.00024496	-0.00301	-0.00117
7.2	0.00073382	-0.00196	-0.002
7.6	0.00218	-0.00123	-0.00165
8	0.0029	-0.00141	-0.00248
8.4	0.00218	-0.00222	-0.00272
8.8	0.00099329	-0.00288	-0.00295
9.2	-0.00018746	-0.00332	-0.00355
9.6	-0.00067608	-0.00155	-0.00224
10	-1.4872e-05	-0.00026286	-0.00379
10.4	0.00111	-0.00021042	-0.00426
10.8	0.00114	-0.00083914	-0.002
11.2	0.00021537	-0.00091768	-0.00129
11.6	-0.00021621	-0.00065587	-0.002
12	-7.2397e-05	2.5562e-05	-0.00284
12.4	0.00053213	0.00041919	-0.002
12.8	0.00093563	0.00031421	-0.00177
13.2	0.00117	0.00044547	0.00050352
13.6	0.00064738	0.00039294	0.00062325
14	0.00099329	0.00081317	0.00062325
14.4	0.00128	0.00134	-0.00045317
14.8	1.3893e-05	0.00147	-0.00284
15.2	-0.00114	0.00173	-0.00307
15.6	-0.00182	0.00123	-0.0026
16	-0.00208	0.00060302	-0.00224
16.4	-0.00337	-6.6035e-07	-0.00093072
16.8	-0.00584	-0.00097001	-0.00224
17.2	-0.00901	-0.00337	-0.00402
17.6	-0.0124	-0.00664	-0.00544
18	-0.0172	-0.0108	-0.00768
18.4	-0.0224	-0.0165	-0.00944
18.8	-0.0284	-0.0221	-0.0111
19.2	-0.0359	-0.0281	-0.0144
19.6	-0.044	-0.0329	-0.019
20	-0.0524	-0.0355	-0.0237
20.4	-0.0599	-0.0365	-0.029
20.8	-0.0654	-0.0377	-0.0347
21.2	-0.0696	-0.0379	-0.0409
21.6	-0.0738	-0.0379	-0.0457
22	-0.0763	-0.0379	-0.0519
22.4	-0.0779	-0.0379	-0.0593
22.8	-0.078	-0.0379	-0.063
23.2	-0.078	-0.0379	-0.0678
23.6	-0.078	-0.0379	-0.0698
24	-0.078	-0.0379	-0.0721
24.4	-0.078	-0.0379	-0.0744
24.8	-0.078	-0.0379	-0.0756
25.2	-0.078	-0.0379	-0.0767
25.6	-0.078	-0.0379	-0.0767
26	-0.078	-0.0379	-0.0757
26.4	-0.0778	-0.0379	-0.0739
26.8	-0.0779	-0.0379	-0.0727
27.2	-0.0778	-0.0379	-0.0699
27.6	-0.0763	-0.0379	-0.0682
28	-0.0741	-0.0379	-0.0663
28.4	-0.0712	-0.0379	-0.0636
28.8	-0.0681	-0.0377	-0.0602
29.2	-0.0647	-0.0372	-0.0565
29.6	-0.0613	-0.0369	-0.055
30	-0.0579	-0.0365	-0.0526
30.4	-0.0549	-0.0358	-0.048
30.8	-0.0525	-0.035	-0.0437
31.2	-0.0498	-0.0337	-0.0405
31.6	-0.0459	-0.0317	-0.0402
32	-0.0419	-0.0296	-0.0376
32.4	-0.0383	-0.0278	-0.0348
32.8	-0.0354	-0.0258	-0.033
33.2	-0.0333	-0.0234	-0.0299
33.6	-0.0307	-0.0201	-0.029
34	-0.0276	-0.0175	-0.0268
34.4	-0.0239	-0.0154	-0.0238
34.8	-0.0209	-0.014	-0.0227
35.2	-0.0181	-0.0124	-0.0209
35.6	-0.0163	-0.0105	-0.0169
36	-0.0145	-0.00818	-0.0149
36.4	-0.012	-0.00532	-0.0158
36.8	-0.00944	-0.00306	-0.0131
37.2	-0.00723	-0.00196	-0.00991
37.6	-0.00528	-0.00168	-0.0085
38	-0.00325	-0.0005511	-0.00639
38.4	-0.00108	0.00139	-0.00639
38.8	0.00148	0.00369	-0.0045
39.2	0.00426	0.00499	-0.00485
39.6	0.00633	0.00589	-0.00438
40	0.00747	0.00655	-0.0026
40.4	0.00812	0.00719	-0.00045317
40.8	0.00859	0.00807	0.0017
41.2	0.00985	0.00944	0.00182
41.6	0.0115	0.0106	0.00242
42	0.0127	0.0113	0.00483
42.4	0.0137	0.0124	0.00544
42.8	0.0146	0.0141	0.00738
43.2	0.0149	0.0154	0.0069
43.6	0.0157	0.0159	0.00665
44	0.0168	0.0161	0.00653
44.4	0.0186	0.0165	0.00726
44.8	0.0193	0.0171	0.0086
45.2	0.0199	0.017	0.0102
45.6	0.0197	0.0161	0.00823
46	0.0193	0.0152	0.00762
46.4	0.0192	0.0152	0.0075
46.8	0.0198	0.0164	0.00982
47.2	0.0212	0.0178	0.0108
47.6	0.0228	0.0181	0.0119
48	0.0229	0.017	0.0113
48.4	0.0221	0.0155	0.011
48.8	0.0218	0.0154	0.0102
49.2	0.022	0.0156	0.0108
49.6	0.023	0.0159	0.0097
50	0.0231	0.0156	0.0109
50.4	0.0225	0.0152	0.0112
50.8	0.0227	0.0152	0.0107
51.2	0.0232	0.0157	0.0103
51.6	0.0242	0.0168	0.0102
52	0.0247	0.0168	0.00933
52.4	0.0246	0.0161	0.00872
52.8	0.0245	0.0151	0.00909
53.2	0.0247	0.0148	0.0101
53.6	0.0252	0.0152	0.0108
54	0.0254	0.0155	0.0117
54.4	0.0258	0.0156	0.011
54.8	0.0252	0.0148	0.011
55.2	0.0242	0.0142	0.0119
55.6	0.0245	0.0141	0.0109
56	0.0255	0.0148	0.012
56.4	0.0257	0.016	0.013
56.8	0.0252	0.0169	0.0112
57.2	0.0242	0.0174	0.0103
57.6	0.0234	0.0172	0.011
58	0.0229	0.0172	0.0117
58.4	0.0232	0.0173	0.013
58.8	0.024	0.0179	0.0129
59.2	0.0245	0.0181	0.0108
59.6	0.0244	0.0181	0.0119
60	0.0237	0.0178	0.011
60.4	0.0232	0.0179	0.0107
60.8	0.0234	0.0182	0.0123
61.2	0.0237	0.0186	0.0115
61.6	0.0238	0.0187	0.0101
62	0.0243	0.0187	0.00921
62.4	0.0249	0.0188	0.0104
62.8	0.0248	0.019	0.0107
63.2	0.0241	0.0187	0.0101
63.6	0.0235	0.0186	0.0115
64	0.0228	0.0187	0.0113
64.4	0.0221	0.0186	0.0107
64.8	0.0223	0.0182	0.0101
65.2	0.0222	0.0179	0.0119
65.6	0.0223	0.0176	0.0113
66	0.0215	0.0168	0.013
66.4	0.0208	0.0168	0.0133
66.8	0.0213	0.0175	0.0124
67.2	0.0219	0.0178	0.0109
67.6	0.0221	0.0176	0.0097
68	0.0217	0.0172	0.00958
68.4	0.0212	0.0174	0.00811
68.8	0.0206	0.0178	0.00933
69.2	0.0205	0.0182	0.0102
69.6	0.0211	0.018	0.00982
70	0.021	0.0172	0.00884
70.4	0.0209	0.0168	0.00884
70.8	0.0202	0.0172	0.00909
71.2	0.0198	0.0168	0.0097
71.6	0.0197	0.0167	0.00909
72	0.0199	0.017	0.0107
72.4	0.0202	0.0168	0.0104
72.8	0.0206	0.0166	0.0075
73.2	0.0205	0.016	0.00872
73.6	0.0198	0.0157	0.00982
74	0.0195	0.0164	0.0103
74.4	0.0197	0.017	0.00872
74.8	0.0204	0.017	0.00982
75.2	0.02	0.0168	0.0103
75.6	0.0196	0.0162	0.00909
76	0.0191	0.0153	0.00958
76.4	0.0185	0.0153	0.0097
76.8	0.0185	0.0153	0.0097
77.2	0.0194	0.0156	0.0106
77.6	0.0198	0.0152	0.0075
78	0.0202	0.0143	0.0069
78.4	0.0206	0.0135	0.00629
78.8	0.0205	0.0136	0.00544
79.2	0.0201	0.014	0.00653
79.6	0.0196	0.0143	0.00811
80	0.0193	0.0138	0.00921
80.4	0.0192	0.0129	0.0107
80.8	0.0184	0.0121	0.0102
81.2	0.0176	0.0118	0.00909
81.6	0.0178	0.0116	0.0101
82	0.0176	0.0123	0.0109
82.4	0.0172	0.0129	0.0108
82.8	0.017	0.0126	0.0106
83.2	0.0163	0.0114	0.0118
83.6	0.0163	0.0104	0.0122
84	0.016	0.0105	0.00897
84.4	0.016	0.011	0.00872
84.8	0.016	0.0111	0.0075
85.2	0.0165	0.0113	0.00958
85.6	0.0169	0.0111	0.00909
86	0.0168	0.0105	0.00933
86.4	0.0169	0.0101	0.00897
86.8	0.0171	0.01	0.00884
87.2	0.0172	0.00987	0.0086
87.6	0.0168	0.01	0.00726
88	0.016	0.0101	0.00568
88.4	0.0158	0.0106	0.0069
88.8	0.0159	0.0106	0.00836
89.2	0.0162	0.0104	0.00909
89.6	0.0164	0.0101	0.00811
90	0.0167	0.00968	0.00714
90.4	0.0163	0.00914	0.00617
90.8	0.0156	0.00917	0.00775
91.2	0.0156	0.00938	0.0075
91.6	0.0157	0.00957	0.00762
92	0.016	0.00938	0.00605
92.4	0.0154	0.00877	0.00411
92.8	0.0146	0.00853	0.00423
93.2	0.0133	0.00941	0.00423
93.6	0.0129	0.0106	0.00605
94	0.013	0.0119	0.00714
94.4	0.0136	0.0114	0.00532
94.8	0.0136	0.0105	0.00399
95.2	0.0138	0.00965	0.0029
95.6	0.014	0.00947	0.00435
96	0.014	0.0103	0.00617
96.4	0.0136	0.011	0.00592
96.8	0.0133	0.0108	0.00435
97.2	0.0129	0.0106	0.00327
97.6	0.0124	0.0105	0.0017
98	0.012	0.00979	0.00375
98.4	0.0121	0.00933	0.00483
98.8	0.0127	0.00936	0.00508
99.2	0.0134	0.01	0.00532
99.6	0.0137	0.01	0.00423
100	0.013	0.0092	0.00327
100.4	0.0116	0.00855	0.00218
100.8	0.0105	0.0077	0.0023
101.2	0.0101	0.00762	0.00254
101.6	0.0104	0.00775	0.00339
102	0.011	0.00794	0.0017
102.4	0.0106	0.00781	0.00206
102.8	0.00982	0.00733	0.00254
103.2	0.00979	0.00645	0.0017
103.6	0.0101	0.00615	0.00122
104	0.0109	0.00663	0.0017
104.4	0.0111	0.00725	0.00302
104.8	0.0109	0.00765	0.00508
105.2	0.0108	0.0077	0.00302
105.6	0.0108	0.00765	0.00254
106	0.0112	0.00802	0.00146
106.4	0.0114	0.00877	0.00038382
106.8	0.0108	0.00898	0.00086282
107.2	0.0108	0.0089	0.00086282
107.6	0.0117	0.00874	0.00038382
108	0.0122	0.00855	0.00074302
108.4	0.0118	0.00885	0.0029
108.8	0.0111	0.0088	0.00435
109.2	0.0101	0.00845	0.00387
109.6	0.00938	0.00829	0.00302
110	0.00876	0.00813	0.00122
110.4	0.00864	0.00805	0.00146
110.8	0.00853	0.00831	0.00122
111.2	0.00867	0.0089	0.00206
111.6	0.00894	0.00901	0.00158
112	0.0087	0.0085	-0.00057261
112.4	0.0085	0.00807	0.00062325
112.8	0.00888	0.00757	0.00158
113.2	0.00947	0.00727	0.00158
113.6	0.00944	0.00722	0.00050352
114	0.00929	0.00778	0.00050352
114.4	0.0087	0.00874	-0.00093072
114.8	0.00829	0.00917	-0.00021419
115.2	0.00791	0.00869	0.00122
115.6	0.00738	0.00794	0.00062325
116	0.00774	0.00717	0.00134
116.4	0.00832	0.00695	0.00266
116.8	0.00891	0.00677	0.00254
117.2	0.0087	0.00645	0.00122
117.6	0.00841	0.00666	0.00134
118	0.0075	0.00615	0.00074302
118.4	0.007	0.00517	0.00182
118.8	0.00697	0.00496	0.00266
119.2	0.00788	0.00557	0.0023
119.6	0.00832	0.00631	0.0017
120	0.00841	0.00634	0.00315
120.4	0.00815	0.00578	0.00339
120.8	0.00829	0.00427	0.00411
121.2	0.0087	0.00342	0.00315
121.6	0.00826	0.0034	0.00302
122	0.00809	0.00379	0.00194
122.4	0.00768	0.00424	0.00218
122.8	0.00736	0.00445	0.00206
123.2	0.00721	0.00385	0.00218
123.6	0.00697	0.00326	0.00134
124	0.00712	0.00289	0.00086282
124.4	0.0075	0.00366	0.00242
124.8	0.00782	0.00395	0.00098266
125.2	0.00771	0.00348	0.0011
125.6	0.00791	0.003	-0.00129
126	0.00835	0.00332	-0.00272
126.4	0.00862	0.00414	-0.00177
126.8	0.00882	0.00448	-0.00105
127.2	0.00844	0.00499	0.00038382
127.6	0.00785	0.0057	0.00086282
128	0.00695	0.00581	-0.00129
128.4	0.00648	0.00461	-0.00236
128.8	0.00575	0.00363	-0.00224
129.2	0.00595	0.00321	-0.00093072
129.6	0.00607	0.00414	-0.00057261
130	0.00589	0.00562	2.4913e-05
130.4	0.00546	0.00693	-0.00045317
130.8	0.00546	0.00706	-0.00248
131.2	0.00517	0.00576	-0.00236
131.6	0.00552	0.0043	-9.4656e-05
132	0.0054	0.00348	0.00134
132.4	0.00525	0.0035	0.00158
132.8	0.00473	0.0039	0.00086282
133.2	0.0052	0.00422	0.00098266
133.6	0.00543	0.004	0.00014452
134	0.00554	0.00361	0.00026415
134.4	0.00554	0.00332	0.00134
134.8	0.00485	0.00348	0.0017
135.2	0.00421	0.00332	0.00182
135.6	0.00461	0.00377	0.00254
136	0.00517	0.00422	0.00266
136.4	0.00566	0.00424	0.00122
136.8	0.00534	0.00387	-0.00021419
137.2	0.00496	0.00337	-9.4656e-05
137.6	0.00485	0.00358	0.00098266
138	0.00511	0.00366	0.00122
138.4	0.00546	0.00363	0.00014452
138.8	0.00601	0.00363	-0.00021419
139.2	0.00622	0.00432	-0.00129
139.6	0.00581	0.00491	-0.00141
140	0.00467	0.00438	-0.00057261
140.4	0.0036	0.00329	0.00122
140.8	0.00348	0.00255	-0.0003337
141.2	0.00403	0.00303	-0.00045317
141.6	0.00389	0.00337	-0.00105
142	0.00316	0.00355	-0.00177
142.4	0.00247	0.00295	-0.00295
142.8	0.002	0.00205	-0.00177
143.2	0.00247	0.00187	-0.00141
143.6	0.00279	0.00266	-9.4656e-05
144	0.0036	0.0035	0.00098266
144.4	0.00435	0.00363	-0.00021419
144.8	0.00476	0.00245	-0.00212
145.2	0.0047	0.00065554	-0.00177
145.6	0.00409	-7.9318e-05	2.4913e-05
146	0.00331	0.00018299	0.00014452
146.4	0.00322	0.00055047	-0.0003337
146.8	0.00365	0.00126	-0.00272
147.2	0.00392	0.00181	-0.00355
147.6	0.004	0.00179	-0.00272
148	0.00383	0.00099717	-0.00153
148.4	0.00363	0.00060302	-0.00093072
148.8	0.00383	0.00105	-0.00105
149.2	0.00432	0.00173	-0.00057261
149.6	0.00493	0.0021	-0.00177
150	0.00525	0.00218	-0.00141
150.4	0.00479	0.00197	-0.00153
150.8	0.00429	0.00105	-0.00117
151.2	0.00371	0.00094457	-0.00057261
151.6	0.00336	0.00105	-0.00177
152	0.00313	0.00176	-0.00165
152.4	0.00331	0.0021	-0.00188
152.8	0.00331	0.00208	-0.00165
153.2	0.00345	0.00194	0.00050352
153.6	0.00302	0.00144	-0.00057261
154	0.0029	0.00179	-0.00212
154.4	0.00281	0.00237	-0.00212
154.8	0.00241	0.0025	-0.00212
155.2	0.00267	0.00194	-0.00129
155.6	0.00299	0.00144	-0.00153
156	0.00351	0.00137	-0.00177
156.4	0.00368	0.00205	-0.00272
156.8	0.00345	0.00292	-0.00153
157.2	0.00325	0.00332	-0.00141
157.6	0.00299	0.00321	-0.00248
158	0.00322	0.00239	-0.00355
158.4	0.00368	0.00202	-0.00367
158.8	0.00415	0.00218	-0.00141
159.2	0.00394	0.00284	-0.00117
159.6	0.00383	0.00311	-0.00117
160	0.004	0.00258	0.00014452
160.4	0.00394	0.00239	-0.00081138
160.8	0.00371	0.00245	-0.00081138
161.2	0.00331	0.00229	-0.0003337
161.6	0.00267	0.00173	0.00026415
162	0.00279	0.00142	-9.4656e-05
162.4	0.00342	0.00102	-0.00236
162.8	0.00409	0.0011	-0.00295
163.2	0.00426	0.00083947	-0.00284
163.6	0.00415	0.00034045	-0.00188
164	0.0038	-0.0004201	-0.00177
164.4	0.00336	-0.00028907	-0.00021419
164.8	0.00279	0.00081317	0.0011
165.2	0.00244	0.00208	0.00242
165.6	0.00215	0.00205	0.0023
166	0.00137	0.0007869	0.00218
166.4	0.0018	-0.0004463	0.00098266
166.8	0.00255	-0.0004463	0.00014452
167.2	0.00244	0.00023546	2.4913e-05
167.6	0.00163	0.00094457	0.00038382
168	0.00163	0.0007869	0.00062325
168.4	0.00099329	0.00073436	-0.00045317
168.8	0.00084912	0.00152	-0.00177
169.2	0.00157	0.00213	-0.00093072
169.6	0.00212	0.00181	-0.00105
170	0.00296	0.00083947	0.00062325
170.4	0.00279	0.00028794	0.00134
170.8	0.00276	7.8044e-05	0.0017
171.2	0.00238	0.00020923	-0.0003337
171.6	0.00238	-0.00031527	-0.00057261
172	0.00209	-0.00062969	-0.0003337
172.4	0.00235	-0.00021042	-0.00105
172.8	0.00238	0.00015673	-0.00093072
173.2	0.00212	0.00044547	0.00050352
173.6	0.00105	0.00028794	-9.4656e-05
174	0.00033054	0.00015673	-0.00117
174.4	0.00087794	0.00073436	-0.00319
174.8	0.00131	0.00187	-0.00248
175.2	0.00125	0.002	-0.00093072
175.6	0.00093563	0.00129	-0.00093072
176	0.00087794	0.00047172	-0.00141
176.4	0.0009068	-2.6881e-05	-0.00069201
176.8	0.0014	0.00034045	-0.00165
177.2	0.00189	0.00094457	-0.00105
177.6	0.00186	0.00123	-0.00093072
178	0.00189	0.00102	0.00086282
178.4	0.00177	0.00041919	-0.00188
178.8	0.00177	0.0003667	-0.00295
179.2	0.00232	0.00020923	-0.0039
179.6	0.00224	0.00047172	-0.00331
180	0.0018	0.0006818	-0.00248
180.4	0.00125	0.00060302	-0.00117
180.8	0.00050333	0.00065554	-0.00141
181.2	0.00024415	0.00060302	-0.0026
181.6	0.00053213	0.00062928	-0.00165
182	0.00125	0.0001305	-0.00165
182.4	0.00174	-2.6881e-05	-0.00153
182.8	0.00169	7.8044e-05	-0.00117
183.2	0.00125	7.8044e-05	-0.00188
183.6	0.00061858	-0.00034147	-0.00272
184	-7.2397e-05	-7.9318e-05	-0.00177
184.4	-7.2397e-05	-0.0003939	-0.00272
184.8	0.00084912	-0.00036771	-0.00236
185.2	0.00189	-7.9318e-05	-0.00224
185.6	0.00258	0.00015673	-0.00284
186	0.00226	0.00018299	-0.00272
186.4	0.00197	-0.00018421	-0.00141
186.8	0.00166	0.0001305	-0.00117
187.2	0.00154	0.00094457	-0.00188
187.6	0.00174	0.00176	-0.00224
188	0.00218	0.0016	-0.00426
188.4	0.00218	0.0011	-0.00521
188.8	0.00128	0.00131	-0.00544
189.2	0.00067619	0.00134	-0.00544
189.6	0.00102	0.00152	-0.00307
190	0.00226	0.00099717	-0.00248
190.4	0.00287	0.00060302	-0.00284
190.8	0.0031	0.00023546	-0.00141
191.2	0.00302	0.0002617	-0.00165
191.6	0.00252	0.00039294	-0.0003337
192	0.00258	0.00041919	0.00062325
192.4	0.00284	0.0001305	-0.00105
192.8	0.00386	-0.00015799	-0.002
193.2	0.00424	-0.00010557	-0.0003337
193.6	0.00412	0.00028794	-0.00105
194	0.00368	0.00018299	-0.00045317
194.4	0.00377	7.8044e-05	-0.00057261
194.8	0.00342	-0.00010557	-0.00177
195.2	0.00339	-0.0003939	-0.00248
195.6	0.00322	-0.0004463	-0.00093072
196	0.00302	-5.3101e-05	-0.00045317
196.4	0.00279	-0.00083914	0.00074302
196.8	0.00241	-0.00123	-0.00117
197.2	0.00206	-0.00173	-0.00093072
197.6	0.00195	-0.00186	-0.0003337
198	0.00258	-0.00168	-0.0003337
198.4	0.00331	-0.00118	0.00038382
198.8	0.00345	-0.00062969	-0.00129
199.2	0.00339	-0.00031527	-0.00236
199.6	0.00302	-0.00073441	-0.00105
200	0.00215	-0.00165	2.4913e-05
200.4	0.00206	-0.00249	2.4913e-05
200.8	0.00273	-0.00301	-0.00069201
201.2	0.00328	-0.00285	-0.00117
201.6	0.00336	-0.00267	-9.4656e-05
202	0.00281	-0.00259	0.00074302
202.4	0.00224	-0.00277	0.0011
202.8	0.00169	-0.00303	-0.00057261
203.2	0.00157	-0.00348	-0.00165
203.6	0.00252	-0.0042	-0.00129
204	0.00273	-0.00451	-0.00224
204.4	0.00177	-0.00371	-0.00402
204.8	0.00035933	-0.00303	-0.00426
205.2	-0.00067608	-0.00282	-0.00236
205.6	-0.0008197	-0.00298	-0.00081138
206	-0.00044623	-0.00311	-0.00093072
206.4	0.00056093	-0.00233	-0.0026
206.8	0.00073382	-0.00141	-0.00331
207.2	0.000705	-0.00068205	-0.00177
207.6	1.3893e-05	-0.00105	-0.00272
208	-0.0001587	-0.00155	-0.00188
208.4	-0.00010116	-0.0023	-0.00284
208.8	0.00050333	-0.00209	-0.00295
209.2	0.00061858	-0.0017	-0.00307
209.6	-1.4872e-05	-0.00115	-0.00307
210	-0.00053242	-0.00052491	-0.00188
210.4	-0.00111	-0.00123	-0.00295
210.8	-0.00134	-0.00254	-0.00355
211.2	-0.00137	-0.00334	-0.00355
211.6	-0.00076227	-0.00342	-0.00224
212	-0.00038872	-0.00275	-0.0003337
212.4	-0.00056119	-0.00139	-0.00021419
212.8	-0.00116	-0.00068205	-0.00165
213.2	-0.00202	-0.00089151	-0.0026
213.6	-0.00208	-0.00131	-0.00331
214	-0.00137	-0.00186	-0.00556
214.4	-0.00108	-0.00147	-0.00426
214.8	-0.00157	-0.00068205	-0.00509
215.2	-0.00185	0.00023546	-0.00473
215.6	-0.00185	0.0007081	-0.00367
216	-0.00182	2.5562e-05	-0.00236
216.4	-0.00182	-0.00010557	-0.00069201
216.8	-0.00237	-0.0003939	-0.002
217.2	-0.00245	-0.0004201	-0.00224
217.6	-0.00271	-0.00065587	-0.002
218	-0.00277	-0.00026286	-0.00212
218.4	-0.00225	-0.00018421	-0.00188
218.8	-0.00225	-0.00089151	-0.00284
219.2	-0.00277	-0.00194	-0.00212
219.6	-0.004	-0.00191	-0.00284
220	-0.00434	-0.00141	-0.0039
220.4	-0.00417	-0.00099617	-0.00402
220.8	-0.00334	-0.00141	-0.00367
221.2	-0.0026	-0.00204	-0.00248
221.6	-0.00231	-0.0028	-0.002
222	-0.00197	-0.00311	-0.00129
222.4	-0.00222	-0.00295	-0.00236
222.8	-0.00234	-0.00254	-0.00307
223.2	-0.00134	-0.00264	-0.00438
223.6	0.00012901	-0.00272	-0.00521
224	0.00053213	-0.00332	-0.00544
224.4	-0.00033123	-0.0042	-0.00272
224.8	-0.00056119	-0.00384	-0.00248
225.2	-0.000992	-0.00321	-0.00331
225.6	-0.00070484	-0.0023	-0.00331
226	-0.00056119	-0.00178	-0.00153
226.4	-0.00061864	-0.00209	-0.00236
226.8	-0.00064736	-0.00275	-0.00331
227.2	-0.00027374	-0.00363	-0.00367
227.6	0.00010023	-0.00355	-0.00236
228	0.00027293	-0.0028	-0.00248
228.4	0.00047453	-0.00152	-0.00355
228.8	0.00076267	-0.00105	-0.00544
229.2	0.00122	-0.00189	-0.00603
229.6	0.00108	-0.00259	-0.00591
230	0.000705	-0.00243	-0.00438
230.4	0.00058974	-0.00196	-0.00284
230.8	0.00079148	-0.00118	-0.00485
231.2	0.00137	-0.0005511	-0.00402
231.6	0.00183	-0.00047249	-0.00379
232	0.00241	-0.00089151	-0.00272
232.4	0.00218	-0.00126	-0.0039
232.8	0.00169	-0.00118	-0.00402
233.2	0.00131	-0.00136	-0.00615
233.6	0.00084912	-0.00136	-0.00461
234	0.00024415	-0.0017	-0.0026
234.4	-0.00018746	-0.00136	-0.00188
234.8	-0.00018746	-0.00123	-0.00319
235.2	4.2695e-05	-0.00136	-0.00402
235.6	0.00114	-0.00155	-0.00355
236	0.00163	-0.00128	-0.00367
236.4	0.00114	-0.00107	-0.00272
236.8	0.00024415	-0.00131	-0.00295
237.2	-0.00018746	-0.00157	-0.00295
237.6	-0.0001587	-0.00191	-0.00343
238	-0.00018746	-0.00189	-0.00331
238.4	-0.00041749	-0.00115	-0.0026
238.8	-0.00105	-0.00060347	-0.00272
239.2	-0.00073356	-0.00078679	-0.00367
239.6	-0.00010116	-0.00123	-0.002
240	0.00047453	-0.00202	-0.002
240.4	0.0009068	-0.00243	-0.0026
240.8	0.00096446	-0.00233	0.00026415
241.2	0.000705	-0.00204	0.00038382
241.6	-0.00030249	-0.00207	-0.00069201
242	-0.00056119	-0.00196	2.4913e-05
242.4	-0.00044623	-0.00147	-0.00105
242.8	-0.00053242	-0.00023666	-0.00188
243.2	-0.00093456	0.0003667	-0.00272
243.6	-0.00114	0.00073436	-0.00426
244	-0.00102	0.0003667	-0.00331
244.4	-0.00165	0.00023546	-0.002
244.8	-0.002	0.0002617	-0.00153
245.2	-0.00268	-0.00052491	-0.00129
245.6	-0.00283	-0.00060347	-0.00212
246	-0.00285	-0.00086531	-0.00295
246.4	-0.00248	-0.0011	-0.00069201
246.8	-0.00268	-0.00083914	-0.00045317
247.2	-0.00331	-0.00083914	-0.00284
247.6	-0.00394	-0.00068205	-0.00319
248	-0.00317	-0.00081297	-0.00295
248.4	-0.0022	-0.00086531	-0.00057261
248.8	-0.0018	-0.00094384	-9.4656e-05
249.2	-0.00202	-0.00139	0.00074302
249.6	-0.00291	-0.00204	-0.0003337
250	-0.00354	-0.00233	-0.00117
250.4	-0.00377	-0.0022	-0.00057261
250.8	-0.00325	-0.00157	-0.00069201
251.2	-0.0022	-0.00181	-0.00057261
251.6	-0.00145	-0.0022	-0.00105
252	-0.00182	-0.00272	-0.00224
252.4	-0.00237	-0.00235	-0.00188
252.8	-0.00234	-0.00178	-0.00188
253.2	-0.00251	-0.00099617	-0.00153
253.6	-0.00248	-0.00081297	-0.00129
254	-0.00225	-0.00128	-0.00141
254.4	-0.00214	-0.00094384	-0.00081138
254.8	-0.00274	-0.00091768	0.00038382
255.2	-0.00303	-0.00165	-0.00045317
255.6	-0.00265	-0.00243	-0.00057261
256	-0.00248	-0.0023	-0.00177
256.4	-0.00231	-0.00168	-0.00355
256.8	-0.00228	-0.00162	-0.00521
257.2	-0.00274	-0.00222	-0.00426
257.6	-0.00331	-0.00262	-0.00343
258	-0.00391	-0.00217	-0.0026
258.4	-0.00337	-0.00136	-0.00295
258.8	-0.00268	-0.00105	-0.00379
259.2	-0.00177	-0.00118	-0.00367
259.6	-0.00142	-0.00168	-0.00212
260	-0.000992	-0.00189	-0.00248
260.4	-0.00090586	-0.00091768	-0.00224
260.8	-0.00116	-0.00052491	-0.0003337
261.2	-0.00076227	-0.00062969	-0.00272
261.6	-0.00064736	-0.00081297	-0.0039
262	-0.00033123	-0.00073441	-0.00414
262.4	-0.00024496	-0.00026286	-0.00473
262.8	0.0004457	-0.00076062	-0.00544
263.2	0.00073382	-0.00183	-0.00556
263.6	4.2695e-05	-0.00254	-0.0039
264	-4.3635e-05	-0.00235	-0.00236
264.4	0.00079148	-0.00141	-0.00165
264.8	0.00093563	-0.00097001	-0.00212
265.2	0.00053213	-0.00126	-0.00188
265.6	0.00033054	-0.00152	-0.0003337
266	0.00067619	-0.00123	-0.00045317
266.4	0.00145	-0.00094384	-0.00188
266.8	0.00151	-0.00086531	-0.00438
267.2	0.00058974	-0.00099617	-0.00367
267.6	-0.00053242	-0.00113	-0.00331
268	-0.00053242	-0.00134	-0.0026
268.4	-7.2397e-05	-0.00131	-0.00129
268.8	0.00015778	-0.00118	-0.00212
269.2	0.00076267	-0.00073441	-0.00141
269.6	0.00169	-0.00089151	-0.00367
270	0.00171	-0.00097001	-0.00568
270.4	0.00114	-0.00097001	-0.00532
270.8	0.00010023	-0.00128	-0.00355
271.2	-0.00061864	-0.00149	-0.00284
271.6	-0.00090586	-0.00089151	-0.00307
272	-0.00125	-0.00028907	-0.00355
272.4	-0.00096326	-0.00015799	-0.00307
272.8	-0.00142	-0.00031527	-0.00461
273.2	-0.00182	-0.00121	-0.00402
273.6	-0.00139	-0.00152	-0.00379
274	-0.00084844	-0.0011	-0.00248
274.4	-0.00056119	-0.00028907	-0.00188
274.8	-0.00018746	-0.00013178	-0.00319
275.2	-0.0008197	-0.00097001	-0.00414
275.6	-0.00134	-0.00168	-0.0058
276	-0.00162	-0.00178	-0.00568
276.4	-0.00102	-0.00091768	-0.0039
276.8	-0.0001587	-0.00076062	-0.00212
277.2	0.00030172	-0.00089151	-0.00284
277.6	-0.00010116	-0.00068205	-0.00379
278	-0.00041749	-0.00091768	-0.00485
278.4	-0.00058991	-0.00118	-0.0039
278.8	-0.00056119	-0.00168	-0.00343
279.2	-0.00064736	-0.00175	-0.00355
279.6	-0.00061864	-0.00162	-0.00212
280	-0.00064736	-0.0016	-0.00177
280.4	-0.00119	-0.00207	-0.00248
280.8	-0.00185	-0.00298	-0.00295
281.2	-0.00105	-0.00348	-0.00236
281.6	-0.00076227	-0.00366	-0.00307
282	-0.00047496	-0.00295	-0.00248
282.4	-0.00096326	-0.00267	-0.00319
282.8	-0.00197	-0.00212	-0.00307
283.2	-0.00274	-0.00173	-0.00236
283.6	-0.00283	-0.00194	-0.00093072
284	-0.00191	-0.00181	2.4913e-05
284.4	-0.00096326	-0.00215	-0.00021419
284.8	-0.0008197	-0.00202	0.00026415
285.2	-0.00142	-0.00189	-0.00057261
285.6	-0.00165	-0.00204	-0.00188
286	-0.00174	-0.00186	-0.00355
286.4	-0.00128	-0.00178	-0.00236
286.8	-0.00087715	-0.00152	-0.00069201
287.2	-0.00061864	-0.00113	-0.00212
287.6	-0.00093456	-0.00073441	-0.0026
288	-0.00165	-0.00086531	-0.002
288.4	-0.00182	-0.00162	-0.00165
288.8	-0.00159	-0.0023	-0.00045317
289.2	-0.00134	-0.00241	-0.00069201
289.6	-0.00067608	-0.00217	-0.00212
290	-0.00035997	-0.00199	-0.00188
290.4	-0.00058991	-0.00215	-0.00105
290.8	-0.00185	-0.00246	-0.00105
291.2	-0.00337	-0.00319	-0.00129
291.6	-0.00371	-0.00438	-0.00141
292	-0.00348	-0.00558	-0.00165
292.4	-0.0026	-0.00573	-0.00117
292.8	-0.00254	-0.00511	-0.00177
293.2	-0.00277	-0.00475	-0.00212
293.6	-0.00357	-0.0049	-0.00188
294	-0.00357	-0.00529	-0.002
294.4	-0.00354	-0.00524	-0.002
294.8	-0.0036	-0.00493	-0.00284
295.2	-0.00363	-0.00457	-0.00307
295.6	-0.00382	-0.00454	-0.00343
296	-0.00428	-0.00394	-0.00236
296.4	-0.00454	-0.00358	-9.4656e-05
296.8	-0.00457	-0.00358	-0.00153
297.2	-0.00439	-0.00387	-0.00295
297.6	-0.0042	-0.00387	-0.00224
298	-0.00388	-0.00337	-0.00153
298.4	-0.00323	-0.00306	-0.00105
298.8	-0.0028	-0.00314	-0.00188
299.2	-0.00305	-0.00295	-0.00129
299.6	-0.00377	-0.00222	0.00122
300	-0.00397	-0.00183	-9.4656e-05
300.4	-0.00328	-0.00191	-0.00141
300.8	-0.00254	-0.00217	-0.0003337
301.2	-0.00283	-0.00243	2.4913e-05
301.6	-0.00337	-0.00345	-0.00057261
302	-0.0038	-0.0042	-0.00045317
302.4	-0.00357	-0.00449	-0.00105
302.8	-0.003	-0.00425	0.00086282
303.2	-0.00202	-0.00462	0.00098266
303.6	-0.00159	-0.00498	-0.00081138
304	-0.00162	-0.00451	-0.00224
304.4	-0.00137	-0.00402	-0.0003337
304.8	-0.00090586	-0.00358	0.00074302
305.2	-0.00070484	-0.004	-0.00105
305.6	-0.00064736	-0.00449	-0.00165
306	-0.00038872	-0.00392	-0.00117
306.4	-0.00024496	-0.00311	-0.00153
306.8	-0.00010116	-0.0023	-0.00129
307.2	-0.00079099	-0.00228	-0.00153
307.6	-0.00162	-0.00212	0.00026415
308	-0.00182	-0.00186	-0.00177
308.4	-0.00134	-0.00144	-0.00272
308.8	-0.0001587	-0.00070823	-0.00236
309.2	-4.3635e-05	-0.0005511	0.00038382
309.6	-0.00064736	-0.00049872	0.00038382
310	-0.00105	-0.00036771	-0.00141
310.4	-0.00073356	-0.00021042	-0.0026
310.8	-0.00073356	-0.00010557	-0.00272
311.2	-0.00119	0.00031421	-0.00177
311.6	-0.00102	0.00081317	-0.00284
312	-0.00108	0.00147	-0.00284
312.4	-0.00064736	0.0016	-0.00248
312.8	-0.000992	0.00126	-0.002
313.2	-0.00105	0.0007869	-9.4656e-05
313.6	-0.00116	0.00044547	-0.00081138
314	-0.00010116	0.00018299	-0.00105
314.4	0.00111	0.00049797	-0.00248
314.8	0.00163	0.00065554	-0.00272
315.2	0.00108	-5.3101e-05	-0.00212
315.6	1.3893e-05	-0.0017	-0.00105
316	-0.00053242	-0.00277	-0.00331
316.4	-0.00021621	-0.00256	-0.00485
316.8	0.0009068	-0.00189	-0.00355
317.2	0.00137	-0.00099617	-0.00177
317.6	0.00067619	-0.00057728	-0.00081138
318	-0.00027374	-0.0004463	-0.00165
318.4	-0.000992	-0.00060347	-0.00188
318.8	-0.00038872	-0.00139	-0.00414
319.2	0.00015778	-0.00189	-0.00414
319.6	0.00047453	-0.00196	-0.00331
320	-0.0001587	-0.0016	-0.00177
320.4	4.2695e-05	-0.00136	-0.00248
320.8	-4.3635e-05	-0.00152	-0.00331
321.2	-0.00067608	-0.00215	-0.00438
321.6	-0.00162	-0.00186	-0.00414
322	-0.00194	-0.00134	-0.00153
322.4	-0.00159	-0.00102	-0.00117
322.8	-0.00030249	-0.00144	-0.00177
323.2	0.00035933	-0.00173	-0.00414
323.6	-0.00070484	-0.00175	-0.00473
324	-0.0018	-0.0016	-0.00426
324.4	-0.00168	-0.0017	-0.00379
324.8	-0.00056119	-0.00194	-0.00224
325.2	0.00047453	-0.00256	-0.00355
325.6	0.00053213	-0.00327	-0.00544
326	-0.00047496	-0.00324	-0.00709
326.4	-0.00188	-0.00301	-0.00709
326.8	-0.00197	-0.00272	-0.00509
327.2	-0.00116	-0.00251	-0.00414
327.6	-0.00038872	-0.00228	-0.00367
328	-0.00058991	-0.00228	-0.00414
328.4	-0.00154	-0.00233	-0.00532
328.8	-0.00211	-0.00241	-0.00662
329.2	-0.00283	-0.00251	-0.00544
329.6	-0.0032	-0.00251	-0.00402
330	-0.00277	-0.00191	-0.00165
330.4	-0.00202	-0.0016	-0.00224
330.8	-0.00137	-0.00155	-0.00069201
331.2	-0.00128	-0.00212	-0.00188
331.6	-0.00151	-0.00246	-0.00165
332	-0.00265	-0.00272	-0.00402
332.4	-0.00303	-0.00259	-0.00426
332.8	-0.00274	-0.00295	-0.00355
333.2	-0.00185	-0.00303	-0.00367
333.6	-0.00090586	-0.00342	-0.00367
334	-0.00090586	-0.0035	-0.00379
334.4	-0.00145	-0.00308	-0.00248
334.8	-0.00205	-0.00243	-0.00367
335.2	-0.00251	-0.00199	-0.00402
335.6	-0.00182	-0.0016	-0.00402
336	-0.00090586	-0.00115	-0.00497
336.4	-0.00012995	-0.00089151	-0.0039
336.8	-0.00035997	-0.00076062	-0.00236
337.2	-0.00165	-0.00015799	-0.00188
337.6	-0.00263	0.0002617	-0.00272
338	-0.00277	0.0001305	-0.00188
338.4	-0.00237	0.00020923	-0.00105
338.8	-0.00139	0.0006818	-0.00129
339.2	-0.00027374	0.00086574	-0.00367
339.6	-0.00041749	0.00031421	-0.00485
340	-0.00125	-0.00060347	-0.00295
340.4	-0.00231	-0.00131	-0.00117
340.8	-0.00294	-0.00097001	-0.00307
341.2	-0.00245	-0.00031527	-0.00248
341.6	-0.00119	-0.00028907	-0.00177
342	-0.00010116	-0.00083914	-0.0026
342.4	0.00038812	-0.00134	-0.00272
342.8	-0.00018746	-0.00136	-0.00248
343.2	-0.00050369	-0.00141	-0.00212
343.6	-0.00047496	-0.0016	-0.00331
344	0.00018659	-0.00196	-0.00236
344.4	0.000705	-0.00264	-0.00236
344.8	0.00027293	-0.00285	-0.00367
345.2	0.00015778	-0.00277	-0.00473
345.6	-0.00067608	-0.00215	-0.00355
346	-0.00114	-0.00155	-0.00177
346.4	-0.00125	-0.0016	-0.00307
346.8	-0.00058991	-0.00118	-0.00248
347.2	7.1464e-05	-0.00073441	-0.00236
347.6	0.00073382	-0.00094384	-0.00272
348	-0.00010116	-0.00083914	-0.00272
348.4	-0.00125	-0.00052491	-0.00367
348.8	-0.00194	2.5562e-05	-0.00343
349.2	-0.00245	0.00015673	-0.00367
349.6	-0.00168	-0.00015799	-0.00212
350	-0.00137	-0.00076062	-0.00212
350.4	-0.00128	-0.00068205	-0.00117
350.8	-0.00171	-0.00023666	-0.0003337
351.2	-0.00174	0.00089202	-0.00165
351.6	-0.000992	0.0015	-0.00177
352	-1.4872e-05	0.00102	-0.00331
352.4	0.00067619	0.00039294	-0.00177
352.8	0.00108	-0.0004201	-0.00117
353.2	0.0012	-0.00047249	-0.00141
353.6	0.00122	5.1818e-05	-0.00105
354	0.00038812	0.00047172	-0.00177
354.4	0.00047453	0.00081317	-0.00153
354.8	-0.00021621	0.00131	-0.0026
355.2	-0.00070484	0.00065554	-0.00355
355.6	-0.00053242	-0.00023666	-0.00319
356	-0.00053242	-0.00083914	-0.00307
356.4	-0.00044623	-0.00102	-0.00319
356.8	-0.00033123	-0.00091768	-0.00367
357.2	-7.2397e-05	-0.00113	-0.00236
357.6	-0.00030249	-0.00134	-0.00188
358	-0.00030249	-0.00131	-0.00272
358.4	-0.00038872	-0.0016	-0.00141
358.8	-0.00038872	-0.00126	0.00062325
359.2	-0.00030249	-0.00070823	-0.00021419
359.6	0.00038812	-0.00094384	-0.00081138
360	0.0014	-0.00136	-0.00069201
360.4	0.00143	-0.00262	-0.00307
360.8	0.00079148	-0.00259	-0.00402
361.2	0.00021537	-0.00134	-0.00438
361.6	0.00053213	-0.00128	-0.00367
362	0.00111	-0.00128	-0.00129
362.4	0.00169	-0.00212	-0.00165
362.8	0.00195	-0.00267	-0.00093072
363.2	0.00143	-0.00293	-0.00248
363.6	0.00105	-0.00324	-0.00153
364	0.00053213	-0.00334	-0.00224
364.4	0.00125	-0.00267	-0.00307
364.8	0.00163	-0.00131	-0.00224
365.2	0.00154	-0.00015799	-0.00307
365.6	0.00105	0.00020923	-0.00307
366	0.00021537	-0.00013178	-0.00331
366.4	-4.3635e-05	-0.0011	-0.00461
366.8	0.00033054	-0.00141	-0.00497
367.2	0.0014	-0.00062969	-0.0045
367.6	0.002	0.00020923	-0.00426
368	0.00226	-0.00023666	-0.00367
368.4	0.00169	-0.00105	-0.00295
368.8	0.00058974	-0.00212	-0.0039
369.2	-0.00021621	-0.0023	-0.00521
369.6	0.00018659	-0.00222	-0.00438
370	0.00105	-0.00162	-0.00426
370.4	0.00131	-0.00105	-0.00402
370.8	0.0014	-0.00094384	-0.00319
371.2	0.00111	-0.00113	-0.00485
371.6	0.00111	-0.00147	-0.0039
372	0.0012	-0.00105	-0.00343
372.4	0.00096446	-0.00078679	-0.00438
372.8	0.00067619	-0.00052491	-0.0045
373.2	0.00024415	-0.0003939	-0.00331
373.6	-0.0001587	-0.00057728	-0.00355
374	-0.00050369	-0.00081297	-0.00497
374.4	-0.00038872	-0.00062969	-0.00556
374.8	0.00056093	-0.00091768	-0.00355
375.2	0.00111	-0.00091768	-0.00284
375.6	0.00038812	-0.00091768	-0.00331
376	-0.00038872	-0.00036771	-0.00461
376.4	-0.00145	7.8044e-05	-0.00367
376.8	-0.00194	5.1818e-05	-0.00212
377.2	-0.00128	-0.00049872	-0.00248
377.6	-0.00027374	-0.00141	-0.00331
378	-0.00033123	-0.00155	-0.0026
378.4	-0.00116	-0.00123	-0.00105
378.8	-0.00177	-0.00141	-0.00236
379.2	-0.00194	-0.00097001	-0.00426
379.6	-0.00214	-0.00086531	-0.00414
380	-0.00174	-0.00086531	-0.00236
380.4	-0.00151	-0.00073441	-0.00105
380.8	-0.00087715	-0.00049872	-0.002
381.2	-0.00024496	-0.00057728	-0.00379
381.6	-0.00030249	-0.00086531	-0.00461
382	-0.00093456	-0.00094384	-0.00509
382.4	-0.00148	-0.00062969	-0.00224
382.8	-0.00148	-0.00023666	-0.00069201
383.2	-0.00056119	-0.00026286	-0.0026
383.6	0.00061858	-0.00023666	-0.00497
384	0.00084912	-0.00047249	-0.00615
384.4	-0.00010116	-0.00057728	-0.00426
384.8	-0.00079099	-0.00094384	-0.00284
385.2	-0.00151	-0.00097001	-0.00402
385.6	-0.00168	-0.00128	-0.00426
386	-0.00116	-0.00141	-0.00355
386.4	-0.00035997	-0.00141	-0.00284
386.8	0.00067619	-0.00139	-0.00331
387.2	0.0012	-0.00168	-0.0026
387.6	0.0008203	-0.00189	-0.00105
388	0.0004457	-0.0016	-0.00188
388.4	0.00050333	-0.00212	-0.00188
388.8	0.0009068	-0.00254	-0.00295
389.2	0.00195	-0.00249	-0.00236
389.6	0.00226	-0.00199	-0.00224
390	0.00232	-0.00128	-0.00057261
390.4	0.00215	-0.00068205	-0.002
390.8	0.00224	-0.00062969	-0.00248
391.2	0.00218	-0.00078679	-0.00153
391.6	0.00189	-0.00128	-0.00212
392	0.00171	-0.00147	-0.00165
392.4	0.00102	-0.00196	-0.00177
392.8	0.00050333	-0.00249	-0.00141
393.2	-0.00035997	-0.00212	-0.00177
393.6	-0.00035997	-0.0011	-0.00129
394	-0.00033123	-0.00073441	-0.002
394.4	-0.00010116	-0.00083914	-0.00165
394.8	7.1464e-05	-0.00123	-0.00129
395.2	0.00015778	-0.00113	-0.00153
395.6	-0.00027374	-0.00115	-0.00188
396	-0.00061864	-0.00147	-0.002
396.4	-0.00064736	-0.00113	-0.00236
396.8	-0.00070484	-0.00094384	-0.00272
397.2	-0.00073356	-0.00094384	-0.00355
397.6	-0.00105	-0.00131	-0.00236
398	-0.00197	-0.00091768	-0.00307
398.4	-0.00222	-0.0003939	-0.0026
398.8	-0.00148	-0.00013178	-0.00224
399.2	-0.00122	-0.00060347	-0.00343
399.6	-0.00154	-0.0005511	-0.00284
400	-0.00194	-0.00073441	-0.00414
400.4	-0.00243	-0.0004463	-0.00438
400.8	-0.00234	-0.00036771	-0.00355
401.2	-0.00205	-0.0005511	-0.00355
401.6	-0.00234	-0.0004463	-0.00414
402	-0.00268	-0.00094384	-0.00331
402.4	-0.00277	-0.00207	-0.00461
402.8	-0.00208	-0.00264	-0.00532
403.2	-0.00188	-0.0022	-0.00473
403.6	-0.00214	-0.00128	-0.00307
404	-0.00263	-0.00102	-0.00379
404.4	-0.00274	-0.00134	-0.00331
404.8	-0.00211	-0.00105	-0.00367
405.2	-0.00139	-0.00128	-0.00248
405.6	-0.00067608	-0.00102	-0.00248
406	-0.00102	-0.0004201	-0.00188
406.4	-0.00105	7.8044e-05	-0.00236
406.8	-0.00093456	0.00060302	-0.00355
407.2	-0.00050369	0.00108	-0.0045
407.6	0.00024415	0.0011	-0.00295
408	0.000705	0.00108	-0.0026
408.4	0.0009068	0.0006818	-0.00331
408.8	4.2695e-05	0.00020923	-0.00343
409.2	-0.00102	0.00034045	-0.0039
409.6	-0.00108	0.00094457	-0.00212
410	-0.00030249	0.00131	-0.00284
410.4	0.00108	0.00023546	-0.002
410.8	0.00145	-0.00147	-0.00236
411.2	0.00073382	-0.00249	-0.00307
411.6	-0.00021621	-0.00238	-0.00295
412	-0.00093456	-0.00149	-0.00355
412.4	-0.00139	-0.00089151	-0.00461
412.8	-0.00131	-0.00126	-0.00284
413.2	-0.00041749	-0.00189	-0.00177
413.6	0.00030172	-0.00202	-0.00117
414	0.00056093	-0.00144	-0.00117
414.4	1.3893e-05	-0.00081297	-0.00045317
414.8	4.2695e-05	-0.00036771	-0.00045317
415.2	-0.00027374	-0.00062969	-0.00153
415.6	-0.00038872	-0.0011	-0.00284
416	-0.00096326	-0.00175	-0.0026
416.4	-0.00096326	-0.00217	-0.00188
416.8	-0.00119	-0.00269	-0.0026
417.2	-0.00171	-0.00262	-0.00426
417.6	-0.00191	-0.00168	-0.00379
418	-0.00145	-0.00081297	-0.00236
418.4	-0.00151	-0.00052491	-0.00117
418.8	-0.00194	-0.0011	-9.4656e-05
419.2	-0.00222	-0.00194	0.00014452
419.6	-0.00165	-0.00238	-0.00224
420	-0.00035997	-0.00149	-0.0026
420.4	-0.00012995	-0.00102	-0.002
420.8	-0.00061864	-0.00073441	-0.00165
421.2	-0.00157	-0.00141	-0.00153
421.6	-0.00194	-0.00212	-0.00295
422	-0.00122	-0.00202	-0.00367
422.4	-0.00044623	-0.00105	-0.00426
422.8	-0.00024496	-0.00057728	-0.00367
423.2	-0.00151	-0.00057728	-0.0045
423.6	-0.00291	-0.00049872	-0.00379
424	-0.00334	-0.00076062	-0.00319
424.4	-0.00231	-0.00144	-0.00295
424.8	-0.00145	-0.00173	-0.00319
425.2	-0.00145	-0.00099617	-0.00177
425.6	-0.0018	5.1818e-05	-0.00045317
426	-0.0024	0.00118	0.0011
426.4	-0.00257	0.00142	0.0011
426.8	-0.00268	0.00060302	0.00038382
427.2	-0.00283	-0.00031527	-0.00045317
427.6	-0.0018	-0.00089151	0.00026415
428	-0.00137	-0.00023666	-0.00069201
428.4	-0.00177	0.0007081	-0.00177
428.8	-0.00254	0.00086574	-0.00248
429.2	-0.0028	0.00121	-0.00081138
429.6	-0.00251	0.00158	-0.00069201
430	-0.0026	0.00142	-0.00105
430.4	-0.00194	0.0006818	-0.00212
430.8	-0.00217	-0.00060347	-0.00284
431.2	-0.00265	-0.00091768	-0.00093072
431.6	-0.00328	-0.00078679	0.00038382
432	-0.00294	-0.00013178	0.00062325
432.4	-0.00145	-0.00028907	-0.00057261
432.8	-0.00041749	-0.00070823	-0.00248
433.2	0.00033054	-0.00128	-0.00379
433.6	-1.4872e-05	-0.00141	-0.00236
434	-0.00056119	-0.00149	-0.00224
434.4	-0.00105	-0.00118	-0.00105
434.8	-0.00125	-0.00057728	-0.00057261
435.2	-0.00084844	-0.00086531	-0.00045317
435.6	0.00018659	-0.00222	-0.00177
436	0.00099329	-0.00306	-0.0026
436.4	0.00073382	-0.00332	-0.00236
436.8	-0.00030249	-0.00368	-0.00248
437.2	-0.00073356	-0.00449	-0.00188
437.6	-4.3635e-05	-0.00449	-0.00165
438	0.00061858	-0.0042	-0.00129
438.4	0.0004457	-0.00438	-0.00295
438.8	-0.00035997	-0.0048	-0.00343
439.2	-0.00159	-0.00503	-0.00379
439.6	-0.002	-0.0047	-0.00165
440	-0.00208	-0.00428	-0.00153
440.4	-0.00168	-0.00428	-0.00248
440.8	-0.00093456	-0.00459	-0.00556
441.2	-0.00010116	-0.00405	-0.0058
441.6	0.00010023	-0.00301	-0.00509
442	1.3893e-05	-0.00293	-0.002
442.4	-7.2397e-05	-0.00376	-0.00188
442.8	-7.2397e-05	-0.0035	-0.0026
443.2	0.00024415	-0.00366	-0.00343
443.6	0.0012	-0.00415	-0.00509
444	0.002	-0.00374	-0.00532
444.4	0.0016	-0.0029	-0.00379
444.8	0.00093563	-0.0022	-0.00295
445.2	0.00038812	-0.0023	-0.00284
445.6	0.00058974	-0.00212	-0.00319
446	0.00061858	-0.00147	-0.0039
446.4	-1.4872e-05	-0.00099617	-0.00473
446.8	-7.2397e-05	-0.0011	-0.00473
447.2	-7.2397e-05	-0.00113	-0.0039
447.6	0.00035933	-0.00128	-0.00307
448	0.000705	-0.00178	-0.00069201
448.4	0.00056093	-0.00204	-0.0003337
448.8	0.00041691	-0.00168	-0.00165
449.2	-0.00033123	-0.00136	-0.00236
449.6	-0.00064736	-0.00105	-0.00153
450	-0.000992	-0.00076062	-0.00141
450.4	-0.00073356	-0.00057728	-0.00177
450.8	-0.00076227	-0.00113	-0.00224
451.2	-0.00064736	-0.00212	-0.00331
451.6	-0.00105	-0.00306	-0.00485
452	-0.00108	-0.00394	-0.00461
452.4	-0.00035997	-0.00415	-0.00509
452.8	-0.00041749	-0.00363	-0.0045
453.2	-0.00047496	-0.00327	-0.00319
453.6	-0.00041749	-0.00306	-0.0045
454	-0.00053242	-0.00306	-0.00485
454.4	-0.00087715	-0.00334	-0.00627
454.8	-0.00131	-0.00394	-0.00697
455.2	-0.00105	-0.00379	-0.00744
455.6	-0.00087715	-0.00332	-0.00662
456	-0.00047496	-0.00264	-0.00426
456.4	-0.00073356	-0.00222	-0.00343
456.8	-0.00108	-0.00212	-0.00438
457.2	-0.00053242	-0.00202	-0.00686
457.6	0.00035933	-0.00175	-0.00662
458	0.00084912	-0.00107	-0.0058
458.4	0.00079148	-0.00013178	-0.00497
458.8	0.00021537	-2.6881e-05	-0.00603
459.2	-0.00027374	-0.00062969	-0.0065
459.6	-0.00044623	-0.0011	-0.00615
460	-0.00073356	-0.00121	-0.00544
460.4	-0.00073356	-0.00086531	-0.00497
460.8	-0.00111	-0.00083914	-0.00438
461.2	-0.00148	-0.00065587	-0.00438
461.6	-0.00205	-0.00099617	-0.00568
462	-0.00217	-0.00157	-0.0058
462.4	-0.00165	-0.00196	-0.0058
462.8	-0.00116	-0.00207	-0.00615
463.2	-0.00035997	-0.00168	-0.00756
463.6	-0.00010116	-0.00115	-0.00662
464	1.3893e-05	-0.00034147	-0.00509
464.4	-0.00021621	-0.00028907	-0.0039
464.8	-0.00050369	-0.00065587	-0.00379
465.2	-0.00073356	-0.00136	-0.00402
465.6	-0.00061864	-0.00212	-0.00591
466	-0.00038872	-0.00233	-0.00497
466.4	-0.00044623	-0.00249	-0.0058
466.8	-0.000992	-0.00235	-0.00367
467.2	-0.00131	-0.00254	-0.00272
467.6	-0.00116	-0.0022	-0.00284
468	-0.00111	-0.00181	-0.00248
468.4	-0.00131	-0.00178	-0.002
468.8	-0.00131	-0.00183	-0.00188
469.2	-0.00102	-0.00168	-0.00284
469.6	-0.00134	-0.00118	-0.00331
470	-0.00257	-0.00031527	-0.00497
470.4	-0.00345	0.00023546	-0.00402
470.8	-0.00325	-0.00036771	-0.00272
471.2	-0.00205	-0.00113	-0.00473
471.6	-0.00162	-0.00107	-0.00591
472	-0.00191	-0.00073441	-0.00414
472.4	-0.0022	-0.00023666	-0.00426
472.8	-0.00197	-0.0004201	-0.00379
473.2	-0.00159	-0.00083914	-0.00343
473.6	-0.00108	-0.00144	-0.00284
474	0.00021537	-0.0017	-0.002
474.4	0.00105	-0.00181	-0.00295
474.8	0.00050333	-0.00139	-0.00355
475.2	0.00030172	-0.00078679	-0.00212
475.6	0.00047453	-0.00113	-0.002
476	0.0004457	-0.00173	-0.00272
476.4	-0.00027374	-0.00243	-0.00319
476.8	-0.00058991	-0.00288	-0.00284
477.2	-0.00108	-0.0028	-0.00331
477.6	-0.00102	-0.00152	-0.00426
478	-0.00079099	-0.00023666	-0.00343
478.4	-0.00018746	0.0001305	-0.00021419
478.8	0.00058974	-0.00021042	-9.4656e-05
479.2	0.00053213	-0.00086531	-0.00284
479.6	0.00033054	-0.00097001	-0.00367
480	0.00033054	-0.00123	-0.002
480.4	0.0004457	-0.00141	-0.00188
480.8	0.00114	-0.00121	-0.00165
481.2	0.00163	-0.00115	-0.00188
481.6	0.0018	-0.00121	-0.00248
482	0.00186	-0.00199	-0.00081138
482.4	0.00197	-0.00267	-9.4656e-05
482.8	0.00169	-0.00272	-0.00141
483.2	0.0012	-0.00212	-0.00224
483.6	0.00047453	-0.00162	-0.00117
484	0.00056093	-0.00144	-0.00153
484.4	0.00093563	-0.00196	-0.00045317
484.8	0.00151	-0.00306	-0.00129
485.2	0.00169	-0.00241	-0.00117
485.6	0.00093563	-0.00147	-0.00129
486	0.00064738	-0.00149	-0.00021419
486.4	0.00015778	-0.00225	0.00206
486.8	-0.00018746	-0.00306	0.0011
487.2	-0.00131	-0.00337	0.00014452
487.6	-0.00125	-0.00342	-0.00057261
488	-0.00076227	-0.00321	-0.00045317
488.4	0.00012901	-0.00327	-0.00093072
488.8	0.00038812	-0.00282	-0.00307
489.2	0.00033054	-0.00199	-0.00426
489.6	0.00053213	-0.00134	-0.00295
490	0.00047453	-0.00115	-0.00379
490.4	0.00058974	-0.00189	-0.00343
490.8	0.00093563	-0.00217	-0.00402
491.2	0.000705	-0.00194	-0.00532
491.6	-0.00021621	-0.00194	-0.00556
492	-7.2397e-05	-0.00191	-0.00461
492.4	0.00067619	-0.00147	-0.00426
492.8	0.00131	-0.00107	-0.00402
493.2	0.00117	-0.00065587	-0.00402
493.6	0.00041691	-0.00052491	-0.00414
494	-0.00056119	-0.0005511	-0.00295
494.4	-0.00064736	-0.00113	-0.00177
494.8	-0.00033123	-0.00131	-0.00295
495.2	1.3893e-05	-0.00097001	-0.00153
495.6	0.00018659	-0.00131	-0.00165
496	-0.00033123	-0.00209	-0.00177
496.4	-0.00053242	-0.00277	-0.00224
496.8	-0.00096326	-0.00225	-0.00069201
497.2	-0.00125	-0.00105	-0.00141
497.6	-0.000992	-0.00057728	-0.00295
498	-0.00087715	-0.00155	-0.0026
498.4	-0.00139	-0.00246	-0.00188
498.8	-0.00185	-0.00254	-0.00319
499.2	-0.00154	-0.00149	-0.00438
499.6	-0.00145	-0.00099617	-0.00473
500	-0.00174	-0.0004463	-0.00532
500.4	-0.00197	-0.00083914	-0.00532
500.8	-0.00171	-0.00168	-0.0039
501.2	-0.00154	-0.00215	-0.00307
501.6	-0.00116	-0.00173	-0.00438
502	-0.00211	-0.00073441	-0.00414
502.4	-0.00283	-0.0003939	-0.00367
502.8	-0.00337	0.00023546	-0.00248
503.2	-0.00265	0.00018299	-0.00188
503.6	-0.00159	-0.00047249	-0.00153
504	-0.00114	-0.00152	-0.00295
504.4	-0.00084844	-0.00196	-0.00272
504.8	-0.00087715	-0.00186	-0.00188
505.2	-0.00177	-0.00083914	-0.00117
505.6	-0.00317	-0.00073441	2.4913e-05
506	-0.00294	-0.00105	-0.00093072
506.4	-0.00208	-0.00141	-0.00236
506.8	-0.00114	-0.00131	-0.002
507.2	-0.00012995	-0.00089151	-0.00236
507.6	-0.00033123	-0.00068205	-0.00236
508	-0.00139	-0.00073441	-0.00307
508.4	-0.0026	-0.00115	-0.00272
508.8	-0.00248	-0.00173	-0.00177
509.2	-0.00151	-0.00204	-0.00343
509.6	-0.00122	-0.00191	-0.00426
510	-0.00157	-0.00139	-0.00379
510.4	-0.0018	-0.00128	-0.00319
510.8	-0.00208	-0.0016	-0.00295
511.2	-0.00202	-0.00233	-0.00236
511.6	-0.00214	-0.0029	-0.00177
512	-0.00254	-0.00301	-0.00284
512.4	-0.00308	-0.00199	-0.00331
512.8	-0.00334	-0.00091768	-0.00272
513.2	-0.0034	-0.00036771	-0.00069201
513.6	-0.0034	-0.00018421	-0.00021419
514	-0.0036	-0.0004201	0.00206
514.4	-0.00328	-0.00118	0.00098266
514.8	-0.00265	-0.00115	-0.00212
515.2	-0.00208	-0.00141	-0.00307
515.6	-0.00182	-0.00162	-0.00461
516	-0.00231	-0.00139	-0.0026
516.4	-0.00288	-0.00139	-0.00236
516.8	-0.00285	-0.00118	-0.00331
517.2	-0.00271	-0.0016	-0.00331
517.6	-0.00248	-0.00202	-0.00473
518	-0.00265	-0.00241	-0.00379
518.4	-0.00251	-0.00241	-0.00402
518.8	-0.00205	-0.00238	-0.00319
519.2	-0.00243	-0.00254	-0.00165
519.6	-0.00331	-0.00269	-9.4656e-05
520	-0.00368	-0.00282	-0.00093072
520.4	-0.00331	-0.00298	-0.00057261
520.8	-0.00228	-0.00327	-0.00177
521.2	-0.00168	-0.00361	-0.00224
521.6	-0.00162	-0.00337	-0.00379
522	-0.002	-0.0029	-0.00272
522.4	-0.00145	-0.00285	-0.00177
522.8	-0.00079099	-0.00295	-0.00177
523.2	-0.00073356	-0.00321	-0.00093072
523.6	-0.00084844	-0.00337	-0.00093072
524	-0.00090586	-0.00267	-0.00045317
524.4	-0.00050369	-0.00199	-0.00057261
524.8	-0.00035997	-0.00202	-0.00177
525.2	-7.2397e-05	-0.00249	-0.00248
525.6	0.00021537	-0.00301	-0.00248
526	0.00018659	-0.00306	-0.00105
526.4	7.1464e-05	-0.00225	-0.00177
526.8	0.00012901	-0.0017	-0.00165
527.2	-0.0001587	-0.00121	-0.00319
527.6	-0.00044623	-0.00105	-0.00414
528	-0.00024496	-0.00081297	-0.00379
528.4	0.00053213	-0.00028907	-0.00497
528.8	0.00111	0.00047172	-0.00556
529.2	0.00145	0.00102	-0.00497
529.6	0.00151	0.00142	-0.00497
530	0.00148	0.00057676	-0.00461
530.4	0.00105	-0.00036771	-0.00521
530.8	0.0004457	-0.00010557	-0.00532
531.2	-0.00018746	-0.00026286	-0.00379
531.6	-0.00079099	-0.00062969	-0.002
532	-0.00114	-0.00060347	-0.002
532.4	-0.00047496	-0.00081297	-0.00165
532.8	0.00087794	-0.00094384	-0.00081138
533.2	0.00154	-0.00118	-0.00212
533.6	0.00087794	-0.00076062	-0.00188
534	-0.00053242	-0.00062969	-0.002
534.4	-0.00111	-0.00065587	-0.002
534.8	-0.00105	-0.00113	-0.00295
535.2	-0.00067608	-0.00126	-0.00367
535.6	-0.00079099	-0.00073441	-0.00319
536	-0.00131	0.00015673	-0.00272
536.4	-0.00208	0.0007869	-0.00248
536.8	-0.00237	0.00057676	-0.00272
537.2	-0.00217	2.5562e-05	-0.00367
537.6	-0.00154	-0.00065587	-0.00379
538	-0.00102	-0.0004463	-0.00224
538.4	-0.00093456	7.8044e-05	-0.00236
538.8	-0.00165	0.0007869	-0.00284
539.2	-0.00171	0.00062928	-0.00129
539.6	-0.00131	-0.00078679	-0.00057261
540	-0.00151	-0.00175	-0.00045317
540.4	-0.00234	-0.00228	-0.00177
540.8	-0.00294	-0.00194	-0.00212
541.2	-0.00294	-0.00147	-0.00248
541.6	-0.00245	-0.00060347	-0.00248
542	-0.00211	-0.0004463	-0.00248
542.4	-0.00159	-0.00128	-0.00224
542.8	-0.00148	-0.00215	-0.00224
543.2	-0.002	-0.00212	-0.00284
543.6	-0.00225	-0.00105	-0.00141
544	-0.00237	-6.6035e-07	-0.00057261
544.4	-0.00231	0.00034045	-0.00081138
544.8	-0.00222	-0.00013178	-0.00188
545.2	-0.00197	-0.00091768	-0.00212
545.6	-0.00142	-0.00186	-0.002
546	-0.00119	-0.00189	-0.00236
546.4	-0.00134	-0.00121	-0.00236
546.8	-0.00151	-0.00076062	-0.00343
547.2	-0.00114	-0.00113	-0.00236
547.6	-0.00047496	-0.00128	-0.00188
548	0.00053213	-0.00178	-0.00153
548.4	0.00117	-0.00189	-0.00212
548.8	0.00157	-0.00115	-0.00248
549.2	0.00177	-0.00060347	-0.00224
549.6	0.00117	-0.0005511	-0.00224
550	0.00064738	-0.00102	-0.00438
550.4	0.00024415	-0.00194	-0.00343
550.8	1.3893e-05	-0.00246	-0.00212
551.2	-1.4872e-05	-0.00249	-0.00188
551.6	0.00035933	-0.00155	-0.00093072
552	0.00050333	-0.00126	-0.00295
552.4	1.3893e-05	-0.00141	-0.00379
552.8	-0.00087715	-0.00155	-0.00509
553.2	-0.00108	-0.00173	-0.00438
553.6	-0.00061864	-0.00191	-0.00319
554	0.00058974	-0.00165	-0.0039
554.4	0.00145	-0.00155	-0.00355
554.8	0.00131	-0.00149	-0.00355
555.2	0.000705	-0.00121	-0.00355
555.6	0.00021537	-0.00139	-0.00343
556	-0.00021621	-0.00162	-0.0045
556.4	-0.0001587	-0.00162	-0.00426
556.8	0.0004457	-0.00189	-0.00414
557.2	0.0008203	-0.0017	-0.0026
557.6	0.00093563	-0.0017	-0.00212
558	0.0008203	-0.00086531	-0.00272
558.4	0.00024415	-0.00057728	-0.00307
558.8	-0.00114	-0.00147	-0.00379
559.2	-0.00162	-0.00194	-0.00379
559.6	-0.00093456	-0.00165	-0.00485
560	-0.00027374	-0.00089151	-0.00438
560.4	-0.00027374	5.1818e-05	-0.00379
560.8	-0.00128	0.00039294	-0.0026
561.2	-0.00154	-0.00010557	-0.00331
561.6	-0.00174	-0.00083914	-0.00319
562	-0.00137	-0.0011	-0.00367
562.4	-0.00108	-0.00099617	-0.00331
562.8	-0.00134	-0.00057728	-0.0039
563.2	-0.00228	-0.00062969	-0.00331
563.6	-0.00231	-0.0003939	-0.0026
564	-0.00214	-0.00047249	-0.0026
564.4	-0.00234	-0.00036771	-0.00165
564.8	-0.0024	-0.00036771	-0.00129
565.2	-0.00265	-0.00036771	-0.00081138
565.6	-0.00208	-0.0004201	-0.00021419
566	-0.0008197	-0.00060347	-0.00165
566.4	-0.00076227	-0.00118	-0.00284
566.8	-0.00125	-0.00178	-0.00343
567.2	-0.00191	-0.00183	-0.00367
567.6	-0.00185	-0.00215	-0.00081138
568	-0.00044623	-0.0022	0.0011
568.4	0.00030172	-0.00199	2.4913e-05
568.8	0.00087794	-0.00123	-0.00141
569.2	0.00018659	-0.00073441	-0.00212
569.6	-0.00010116	-0.00076062	-0.00081138
570	1.3893e-05	-0.00141	-0.00093072
570.4	0.00096446	-0.00162	-0.00224
570.8	0.002	-0.00165	-0.00236
571.2	0.00244	-0.00113	-0.00177
571.6	0.00206	0.00018299	-0.00295
572	0.0018	0.0007869	-0.00224
572.4	0.00093563	0.00023546	-0.00021419
572.8	0.00015778	-0.00123	-0.00081138
573.2	-0.00030249	-0.00191	-0.00165
573.6	0.00038812	-0.00131	-0.00307
574	0.00163	-0.00047249	-0.00379
574.4	0.00195	-2.6881e-05	-0.00307
574.8	0.00151	-0.00031527	-0.00319
575.2	0.00038812	-0.00073441	-0.00021419
575.6	7.1464e-05	-0.00089151	-0.00224
576	0.00079148	-0.00102	-0.0039
576.4	0.00111	-0.00094384	-0.00153
576.8	0.0009068	-0.00028907	-0.00331
577.2	0.00058974	0.00094457	-0.00343
577.6	0.00030172	0.0016	-0.00284
578	0.00076267	0.00144	-0.00212
578.4	0.00067619	0.00041919	-0.00295
578.8	0.00067619	-0.00010557	-0.00212
579.2	0.00058974	0.00055047	-0.00177
579.6	0.00027293	0.00155	-0.00069201
580	0.00047453	0.00247	-0.00069201
580.4	0.00061858	0.00234	-0.00021419
580.8	0.00087794	0.00097089	-0.0003337
581.2	0.000705	-0.00010557	-0.00057261
581.6	0.00143	-0.00086531	-0.00248
582	0.00261	-0.00065587	-0.00105
582.4	0.00255	-0.00031527	0.00014452
582.8	0.00145	0.00010427	-0.0003337
583.2	0.00035933	-0.00028907	-0.00069201
583.6	0.00021537	-0.00107	-0.00177
584	0.00058974	-0.00228	-0.0026
584.4	0.00084912	-0.00262	-0.00069201
584.8	0.00053213	-0.00251	0.00014452
585.2	0.00038812	-0.00186	-0.00081138
585.6	-0.00027374	-0.00134	0.00098266
586	-0.00012995	-0.00131	-0.00021419
586.4	0.00030172	-0.00168	-0.0003337
586.8	0.00050333	-0.00168	2.4913e-05
587.2	0.00076267	-0.00105	0.00050352
587.6	0.00114	-0.00070823	-0.00021419
588	0.00102	-0.00099617	-0.00105
588.4	0.00056093	-0.00086531	-0.00212
588.8	-0.00010116	-0.00144	-0.00236
589.2	0.00012901	-0.00191	-0.00093072
589.6	0.00143	-0.00209	-9.4656e-05
590	0.00252	-0.00144	-0.00117
590.4	0.00273	-0.00097001	0.00014452
590.8	0.0016	-0.00028907	2.4913e-05
591.2	0.00050333	-2.6881e-05	0.00026415
591.6	0.00024415	-0.00013178	-0.00129
592	0.00038812	-0.00107	-0.0026
592.4	0.0009068	-0.00202	-0.00165
592.8	0.00122	-0.00181	-0.00129
593.2	0.00084912	-0.00036771	-0.00177
593.6	-4.3635e-05	0.00089202	-0.00224
594	-0.00108	0.00099717	-0.002
594.4	-0.00128	0.00062928	-0.00212
594.8	-0.00096326	0.0007869	-0.00307
595.2	0.00012901	0.00121	-0.00343
595.6	0.00163	0.00187	-0.00129
596	0.00157	0.00155	-0.00307
596.4	0.00047453	0.0015	-0.00367
596.8	-0.00073356	0.00171	-0.00414
597.2	-0.00111	0.00194	-0.00236
597.6	-0.00038872	0.00176	-0.00177
598	0.00079148	0.00152	-0.00021419
598.4	0.00102	0.00137	-0.00021419
598.8	4.2695e-05	0.00144	-0.00081138
599.2	-0.00148	0.00142	-0.00188
599.6	-0.00191	0.00123	-0.00057261
600	-0.00211	0.00097089	-0.00093072
600.4	-0.00174	0.00039294	-0.00093072
600.8	-0.00122	0.00018299	-0.00188
601.2	-0.00148	-6.6035e-07	-0.00426
601.6	-0.00214	0.00044547	-0.0045
602	-0.00248	0.0003667	-0.00331
602.4	-0.00243	-0.00057728	-0.00212
602.8	-0.00208	-0.00094384	-0.00141
603.2	-0.00105	-0.00081297	-0.00057261
603.6	-1.4872e-05	-0.00052491	-0.00236
604	7.1464e-05	-6.6035e-07	-0.00367
604.4	-0.00125	-0.00013178	-0.00509
604.8	-0.00157	-0.00026286	-0.00188
605.2	-0.00108	-0.00076062	-0.0003337
605.6	-0.00058991	-0.00131	-0.00093072
606	-0.00073356	-0.00123	-0.00343
606.4	-0.00111	-0.00083914	-0.00544
606.8	-0.00148	-0.00057728	-0.00438
607.2	-0.00058991	-0.0017	-0.00272
607.6	0.00038812	-0.00246	-0.00284
608	0.00064738	-0.00254	-0.00497
608.4	-4.3635e-05	-0.00199	-0.00485
608.8	-0.00061864	-0.00155	-0.00461
609.2	-0.00035997	-0.00118	-0.00461
609.6	0.00018659	-0.00121	-0.00414
610	0.00021537	-0.00136	-0.00272
610.4	-0.00047496	-0.00147	-0.00141
610.8	-0.00148	-0.00123	-0.00069201
611.2	-0.00194	-0.00099617	-0.00165
611.6	-0.00157	-0.00131	-0.00414
612	-0.00064736	-0.00113	-0.00544
612.4	-0.00073356	-0.00102	-0.00307
612.8	-0.00128	-0.00097001	-0.00212
613.2	-0.00191	-0.00141	-0.00165
613.6	-0.00228	-0.00173	-0.00248
614	-0.00222	-0.0016	-0.00438
614.4	-0.00237	-0.00147	-0.0039
614.8	-0.00237	-0.00168	-0.002
615.2	-0.00231	-0.00175	-0.00141
615.6	-0.00257	-0.00235	-0.00188
616	-0.0028	-0.00282	-0.00129
616.4	-0.00291	-0.00334	-0.00105
616.8	-0.00271	-0.00295	-0.002
617.2	-0.00251	-0.00228	-0.002
617.6	-0.00237	-0.00202	0.00014452
618	-0.00271	-0.00215	-0.00129
618.4	-0.0028	-0.00272	-0.00165
618.8	-0.00263	-0.00295	-0.00105
619.2	-0.00254	-0.00306	-0.00117
619.6	-0.00331	-0.00308	-0.00188
620	-0.00394	-0.00374	-0.00307
620.4	-0.00408	-0.0034	-0.00153
620.8	-0.00434	-0.00321	-0.0003337
621.2	-0.004	-0.00295	-0.00212
621.6	-0.00385	-0.00262	-0.00236
622	-0.004	-0.00168	-0.00331
622.4	-0.0042	-0.0011	-0.0026
622.8	-0.00414	-0.0016	-0.0003337
623.2	-0.00363	-0.00186	-0.00021419
623.6	-0.00354	-0.00128	-0.00045317
624	-0.00385	-0.00083914	-0.00212
624.4	-0.00371	-0.00107	-0.00367
624.8	-0.003	-0.00186	-0.00379
625.2	-0.00234	-0.00168	-0.00153
625.6	-0.00171	-0.00081297	-0.00165
626	-0.00142	-0.00018421	-0.00141
626.4	-0.00128	-0.00028907	-0.00081138
626.8	-0.00076227	-0.00068205	-0.00141
627.2	0.00035933	-0.00155	-0.00093072
627.6	0.00067619	-0.00254	-0.00069201
628	0.00050333	-0.00235	-0.00081138
628.4	0.00030172	-0.00123	0.00062325
628.8	0.00038812	-0.00021042	2.4913e-05
629.2	0.0009068	0.00081317	0.00074302
629.6	0.0014	0.00102	-0.00141
630	0.00114	0.00049797	-0.00153
630.4	0.00047453	-0.00026286	-0.00165
630.8	0.00038812	-0.00081297	-0.00212
631.2	0.00154	-0.00026286	-0.00212
631.6	0.00316	0.00094457	-0.00141
632	0.00336	0.00137	-0.00141
632.4	0.00302	0.00081317	-0.00129
632.8	0.00224	-0.0004201	-0.00224
633.2	0.00203	-0.00105	-0.00236
633.6	0.00267	-0.00089151	-0.00343
634	0.00363	-0.00047249	-0.00295
634.4	0.00377	-0.00062969	-0.0026
634.8	0.00365	-0.00028907	-0.00117
635.2	0.00264	-2.6881e-05	-0.00045317
635.6	0.00252	-0.00049872	-0.00105
636	0.00284	-0.00026286	-0.0026
636.4	0.00284	0.0002617	-0.00248
636.8	0.002	0.00076063	-0.00081138
637.2	0.0012	0.00062928	0.00026415
637.6	0.00033054	-0.00034147	0.00122
638	0.00018659	-0.0011	0.00098266
638.4	0.00024415	-0.00078679	0.00074302
638.8	0.00056093	-0.00047249	-0.00141
639.2	0.00027293	-0.00031527	-0.00057261
639.6	-0.00018746	-0.0005511	-0.00045317
640	-0.00067608	-0.00073441	0.00098266
640.4	-0.00096326	-0.00144	0.00134
640.8	-0.00111	-0.00175	0.00134
641.2	-0.00084844	-0.00131	2.4913e-05
641.6	-0.00053242	0.00015673	2.4913e-05
642	-7.2397e-05	0.00049797	0.0011
642.4	1.3893e-05	5.1818e-05	0.0017
642.8	-0.00067608	-0.00047249	0.00074302
643.2	-0.00128	-0.0003939	-0.00045317
643.6	-0.00157	-0.00068205	-0.00224
644	-0.00128	-0.00060347	-0.00165
644.4	-0.00128	-0.00015799	-0.00093072
644.8	-0.00137	5.1818e-05	-0.00177
645.2	-0.00159	2.5562e-05	-0.00307
645.6	-0.00122	0.00028794	-0.00272
646	-0.00116	0.00047172	-0.00284
646.4	-0.00139	-6.6035e-07	-0.00117
646.8	-0.00114	-0.00057728	-0.00141
647.2	-0.00139	-0.00102	-0.00045317
647.6	-0.00191	-0.00157	-0.00284
648	-0.00162	-0.00196	-0.00379
648.4	-0.00134	-0.0023	-0.0045
648.8	-0.00105	-0.00175	-0.00532
649.2	-0.000992	-0.00128	-0.00343
649.6	-0.00050369	-0.00118	-0.00295
650	7.1464e-05	-0.00149	-0.00188
650.4	0.00018659	-0.00189	-0.00129
650.8	-0.00021621	-0.00233	-0.00188
651.2	-0.00050369	-0.00196	-0.00402
651.6	-0.00024496	-0.00144	-0.00236
652	-0.00053242	-0.00026286	-0.00224
652.4	-0.00111	-5.3101e-05	-0.00402
652.8	-0.00142	-0.00028907	-0.00521
653.2	-0.00114	-0.00015799	-0.00485
653.6	-0.00030249	0.00057676	-0.0026
654	-0.00030249	0.00184	-0.00069201
654.4	-0.00087715	0.00216	0.00014452
654.8	-0.00148	0.00144	-0.0003337
655.2	-0.00234	0.00018299	-0.00212
655.6	-0.00237	-0.00070823	-0.00295
656	-0.00151	-0.00089151	-0.00331
656.4	-0.00070484	-0.00083914	-0.00224
656.8	-0.00061864	-0.00018421	-0.00045317
657.2	-0.00079099	-0.00034147	-0.00081138
657.6	-0.00073356	-0.00078679	-0.00355
658	-0.00010116	-0.00057728	-0.00379
658.4	-0.00033123	-0.00036771	-0.00426
658.8	-0.00079099	-0.00052491	-0.00461
659.2	-0.00067608	-0.00118	-0.00295
659.6	0.00018659	-0.00141	-9.4656e-05
660	0.00093563	-0.00121	-0.00021419
660.4	0.00061858	-0.00076062	-0.00295
660.8	0.00058974	-0.00118	-0.00379
661.2	7.1464e-05	-0.00233	-0.00379
661.6	0.0004457	-0.00243	-0.00236
662	0.00117	-0.0016	-0.002
662.4	0.0009068	-0.00081297	-0.00057261
662.8	0.00021537	-0.00076062	-0.0003337
663.2	-0.00047496	-0.00131	-0.00177
663.6	-0.00084844	-0.0016	-0.00284
664	-0.00114	-0.0016	-0.00319
664.4	-0.00090586	-0.00102	-0.00307
664.8	-4.3635e-05	-0.00113	-0.0026
665.2	0.00073382	-0.00062969	-0.00248
665.6	1.3893e-05	-0.00068205	-0.00224
666	-0.00116	-0.00107	-0.00129
666.4	-0.003	-0.00083914	-0.00105
666.8	-0.0038	-0.00062969	-0.00093072
667.2	-0.00337	-0.00068205	-0.00105
667.6	-0.00202	-0.00097001	-0.00045317
668	-0.00157	-0.00081297	2.4913e-05
668.4	-0.00314	-0.00049872	-0.002
668.8	-0.00422	-0.00028907	-0.00069201
669.2	-0.00431	-0.00015799	-0.00081138
669.6	-0.00291	0.0001305	-0.00069201
670	-0.00154	-0.00010557	-0.00105
670.4	-0.00087715	-0.00073441	0.00050352
670.8	-0.00102	-0.00134	-0.00045317
671.2	-0.00125	-0.00238	-0.00141
671.6	-0.00177	-0.00256	-0.00069201
672	-0.00194	-0.0022	-0.00117
672.4	-0.00231	-0.0016	-0.00272
672.8	-0.00151	-0.00123	-0.00236
673.2	-0.00087715	-0.00147	-0.00284
673.6	-0.00041749	-0.00178	-0.00343
674	-0.00105	-0.00147	-0.00295
674.4	-0.00225	-0.00147	-0.00177
674.8	-0.00237	-0.00181	-0.00212
675.2	-0.00148	-0.00235	-0.0026
675.6	4.2695e-05	-0.00207	-0.00045317
676	0.00015778	-0.0017	-0.00093072
676.4	-0.00070484	-0.00134	-0.00188
676.8	-0.00142	-0.00107	-0.00224
677.2	-0.00108	-0.00078679	-0.00069201
677.6	-0.00061864	-0.00057728	2.4913e-05
678	-0.0001587	-0.00036771	-0.00105
678.4	0.00024415	-5.3101e-05	-0.00165
678.8	0.00067619	-5.3101e-05	-0.00295
679.2	0.0004457	-0.00026286	-0.00319
679.6	4.2695e-05	-0.00034147	-0.00129
680	-0.00056119	-0.00028907	-0.00057261
680.4	-0.00119	-0.00031527	-0.00319
680.8	-0.0008197	-0.00060347	-0.00248
681.2	-1.4872e-05	-0.00060347	-0.00093072
681.6	0.00053213	-0.00107	-0.00069201
682	0.00064738	-0.0016	-0.00319
682.4	-4.3635e-05	-0.00181	-0.00224
682.8	-0.00038872	-0.00183	-0.00117
683.2	-0.00038872	-0.00217	-0.00093072
683.6	-0.00021621	-0.00202	-0.00177
684	-0.00064736	-0.00217	-0.00284
684.4	-0.00168	-0.00199	-0.00473
684.8	-0.00154	-0.00259	-0.00272
685.2	-0.00102	-0.00358	-0.00272
685.6	-0.00087715	-0.004	-0.002
686	-0.00087715	-0.00363	-0.0026
686.4	-0.00073356	-0.00267	-0.00414
686.8	-0.00038872	-0.00168	-0.00426
687.2	0.00024415	-0.0011	-0.00509
687.6	0.00038812	-0.00097001	-0.00295
688	-0.00041749	-0.00157	-0.00319
688.4	-0.00128	-0.00202	-0.0026
688.8	-0.00096326	-0.00238	-0.00224
689.2	-0.00018746	-0.00249	-0.00402
689.6	7.1464e-05	-0.00238	-0.00331
690	0.00018659	-0.00269	-0.00236
690.4	-0.0001587	-0.00272	-0.00295
690.8	-0.00030249	-0.00246	-0.00236
691.2	-0.00010116	-0.00199	-0.00188
691.6	0.00076267	-0.00186	-0.00248
692	0.00186	-0.00183	-0.00272
692.4	0.00229	-0.00207	-0.00093072
692.8	0.00281	-0.00181	-0.00188
693.2	0.00244	-0.00194	-0.0026
693.6	0.00221	-0.00149	-0.00272
694	0.00111	-0.00186	-0.00343
694.4	-4.3635e-05	-0.00243	-0.0058
694.8	-0.0001587	-0.00269	-0.00603
695.2	0.00114	-0.00246	-0.0039
695.6	0.00221	-0.00256	-0.00307
696	0.00218	-0.0029	-0.00331
696.4	0.00169	-0.00363	-0.00057261
696.8	0.00143	-0.00342	-0.00081138
697.2	0.0008203	-0.0022	-0.00153
697.6	0.00050333	-0.00147	-0.00117
698	0.00114	-0.00128	-0.00129
698.4	0.00195	-0.00217	-0.00165
698.8	0.00244	-0.00334	-0.00177
699.2	0.00209	-0.00301	-0.00177
699.6	0.00137	-0.00173	-0.00105
700	0.00108	-0.00047249	-0.00105
700.4	0.00105	-0.00089151	-0.00129
700.8	0.00137	-0.00173	-0.00129
701.2	0.0014	-0.00246	-0.002
701.6	0.00099329	-0.00191	-0.00224
702	0.00038812	-0.00065587	-0.00284
702.4	-0.00053242	5.1818e-05	-0.00153
702.8	-0.00087715	-5.3101e-05	-0.00236
703.2	-0.00096326	-0.0005511	-0.00284
703.6	-0.00067608	-0.00097001	-0.00319
704	-0.00033123	-0.00128	-0.00236
704.4	-0.00038872	-0.00157	-0.00177
704.8	-0.00079099	-0.00183	-0.00141
705.2	-0.00151	-0.00196	-0.00141
705.6	-0.00154	-0.00202	-0.00272
706	-0.00174	-0.00165	-0.00272
706.4	-0.00157	-0.00113	-0.00212
706.8	-0.00116	-0.0017	-0.00141
707.2	-0.00134	-0.00209	-0.00319
707.6	-0.00145	-0.00196	-0.00438
708	-0.00191	-0.00144	-0.00414
708.4	-0.00251	-0.00149	-0.00379
708.8	-0.00323	-0.00152	-0.00402
709.2	-0.00345	-0.00155	-0.00402
709.6	-0.00317	-0.00186	-0.00438
710	-0.00228	-0.00235	-0.00367
710.4	-0.00185	-0.00306	-0.00402
710.8	-0.00197	-0.00275	-0.00307
711.2	-0.00225	-0.00173	-0.00165
711.6	-0.00228	-0.00147	-0.00105
712	-0.0022	-0.00173	-0.00093072
712.4	-0.00222	-0.00191	-0.00105
712.8	-0.0028	-0.00225	-0.0026
713.2	-0.00331	-0.00215	-0.00355
713.6	-0.0032	-0.00189	-0.00319
714	-0.00305	-0.00144	-0.00236
714.4	-0.00228	-0.00147	-0.00177
714.8	-0.00154	-0.00131	-0.00153
715.2	-0.00125	-0.00126	-0.00141
715.6	-0.00096326	-0.00128	-0.00177
716	-0.000992	-0.00165	-0.00272
716.4	-0.00108	-0.00162	-0.00177
716.8	-0.00102	-0.00089151	-0.00105
717.2	-0.00090586	0.00018299	-0.00069201
717.6	-0.00070484	0.00039294	-0.00153
718	-0.00047496	-0.00018421	-0.00367
718.4	-0.00053242	-0.00126	-0.0045
718.8	-0.00064736	-0.00178	-0.00521
719.2	-0.00012995	-0.00073441	-0.00615
[truncated: 401 more rows]

## Sheet: Panel i
Wavelength (nm)	0 mM MV2+	0.3 mM MV2+	0.5 mM MV2+		I	Conc (mM)	I0/I
480	32.3318	29.9573	28.9321		305.7	0	1
481.06	32.8577	30.7706	30.335		282.77	0.3	1.075
481.96	35.2221	32.8732	31.976		275.5	0.5	1.11
483.03	39.0775	36.6919	35.5083
483.93	42.5916	39.8047	38.8323
485	47.6722	44.4869	43.2296
486.06	50.947	47.5294	46.3091
486.96	53.8827	50.7873	49.6026
488.03	59.5659	54.8083	53.4914
488.93	63.3554	58.5564	57.7477
490	70.087	64.7296	63.0461
491.04	75.7457	71.1432	69.7272
491.94	81.6691	76.614	74.3599
492.98	89.8164	83.8242	82.0318
494.02	98.5981	92.4407	88.6421
495.07	107.401	101.255	98.5951
495.97	117.534	109.178	105.977
497.01	127.325	119.167	117.196
498.05	139.605	130.849	127.006
498.95	149.068	138.844	135.516
500	162.489	152.164	147.186
501.06	174.478	163.442	158.971
501.96	185.727	174.296	168.207
503.03	197.1	184.913	178.732
503.93	208.291	194.849	189.474
505	219.018	203.619	197.388
506.06	231.275	214.455	208.935
506.96	239.34	223.385	217.158
508.03	248.076	232.972	225.706
508.93	255.651	238.84	231.159
510	266.394	246.693	240.736
511.06	272.238	254.279	245.894
511.96	278.33	259.25	251.831
513.03	283.967	266.25	257.287
513.93	289.656	269.54	260.926
515	292.241	272.458	265.428
516.06	296.992	275.343	266.771
516.96	299.954	279.705	268.047
518.03	302.261	280.726	271.163
518.93	301.9	282.505	272.556
520	305.04	283.048	274.59
521.04	303.975	282.96	275.108
521.94	305.711	282.774	275.479
522.98	303.222	284.134	276.231
524.02	302.284	282.779	272.968
525.07	303.35	283.137	271.824
525.97	304.06	282.677	273.93
527.01	302.056	282.661	272.163
528.05	301.77	279.794	270.248
528.95	298.55	279.89	268.819
530	297.814	277.168	267.324
531.04	295.197	275.623	266.843
531.94	292.115	271.362	263.224
532.98	290.304	270.377	262.698
534.02	288.632	268.465	260.375
535.07	286.071	265.603	254.869
535.97	281.525	263.122	255.041
537.01	280.589	261.717	252.67
538.05	277.312	257.964	250.372
538.95	275.128	255.758	247.251
540	272.116	252.739	243.631
541.04	267.399	247.772	242.106
541.94	266.077	247.646	238.816
542.98	263.14	245.48	235.627
544.02	258.837	240.548	233.388
545.07	255.755	235.882	228.921
545.97	251.91	234.975	226.874
547.01	248.453	230.816	223.921
548.05	244.252	227.917	220.196
548.95	240.464	224.584	216.886
550	235.017	220.052	213.376
551.04	234.586	216.556	209.062
551.94	229.305	212.6	205.031
552.98	224.979	209.758	202.686
554.02	221.612	204.704	198.946
555.07	216.21	201.534	194.988
555.97	211.007	198.234	192.522
557.01	207.279	192.986	188.442
558.05	204.254	188.744	181.796
558.95	199.506	185.861	180.529
560	194.602	182.088	175.51
561.04	192.014	177.325	171.386
561.94	186.724	173.829	169.378
562.98	183.484	171.159	164.364
564.02	178.645	166.808	160.42
565.07	173.438	160.882	156.703
565.97	170.439	160.538	153.527
567.01	166.636	155.61	150.677
568.05	163.189	151.129	147.089
568.95	157.801	147.202	142.609
570	155.01	144.486	139.883
571.04	151.007	140.778	135.664
571.94	148.004	137.403	133.977
572.98	144.4	134.781	129.196
574.02	140.148	130.61	125.719
575.07	136.454	127.698	123.144
575.97	133.751	124.503	121.271
577.01	130.387	121.571	117.369
578.05	127.636	118.194	114.279
578.95	123.853	116.373	112.334
580	121.375	113.907	107.988
581.02	116.819	109.641	105.933
582.05	114.54	107.597	103.01
582.94	110.737	104.227	101.584
583.97	109.291	102.405	98.7981
585	105.901	99.4207	95.0322
586.02	103.283	96.9467	93.4849
587.05	101.082	93.7103	91.6755
587.94	99.0712	92.0506	89.17
588.97	96.5276	90.3541	86.8216
590	92.8806	88.0464	84.5956
591.02	90.8548	84.7891	82.0459
592.05	88.8807	82.7923	80.2638
592.94	87.5651	80.9424	78.559
593.97	84.9885	78.3919	76.1426
595	82.6267	76.4857	74.2985
596.02	80.529	75.6825	72.6089
597.05	77.5846	72.884	70.5398
597.94	76.7067	71.9091	69.21
598.97	74.307	69.5656	67.3294
600	72.0827	67.0898	65.9972
601.02	69.8483	65.3075	63.6558
602.05	69.1304	63.9054	61.9212
602.94	67.0723	62.3578	60.4925
603.97	64.595	60.8183	59.0249
605	63.0652	58.4349	56.9637
606.02	61.383	57.3993	55.8462
607.05	59.2404	55.5098	54.1751
607.94	58.6134	54.7695	52.9863
608.97	56.2166	52.7384	51.4279
610	54.5349	51.9408	49.6923
611.02	53.7249	49.3445	48.5743
612.05	51.0828	48.7223	46.7471
612.94	49.6388	47.0867	45.8584
613.97	49.3433	45.7132	43.9081
615	47.2793	43.9236	42.8309
616.02	46.5286	43.1414	41.2456
617.05	44.791	42.3169	39.819
617.94	44.1913	40.0462	39.5927
618.97	42.24	39.7034	38.0262
620	40.883	38.2128	36.9491
621.02	39.6955	36.3616	35.5709
622.05	38.8573	36.364	35.0519
622.94	36.9752	35.0196	33.8988
623.97	36.518	34.1932	32.3302
625	35.4479	32.6981	32.3349
626.02	33.9745	32.149	31.083
627.05	33.2697	31.4585	30.7038
627.94	32.0258	29.8087	29.6034
628.97	31.5639	29.2991	28.4309
630	30.273	28.0188	27.3341
631.01	29.6337	27.628	26.4644
632.02	28.6581	26.7796	26.1143
633.04	27.5621	25.6444	25.0096
634.05	26.9422	24.7264	24.1056
635.07	25.7484	24.0991	23.3158
635.94	25.1246	23.4459	23.0665
636.95	24.8487	22.4595	22.1396
637.97	23.6666	22.2201	21.5202
638.98	23.0086	21.0228	20.7963
640	22.6119	21.2317	20.3351
641.02	21.686	20.1751	19.3911
642.05	21.4416	19.726	19.0165
642.94	20.6126	19.2215	18.5955
643.97	19.5745	18.26	18.2157
645	18.8283	18.0886	17.1995
646.02	18.9201	17.3008	17.0708
647.05	17.5288	17.205	16.5966
647.94	17.6941	16.4475	16.1515
648.97	17.0632	15.6924	15.0951
650	16.6707	15.6326	14.9805
651.01	16.0675	14.8531	14.4076
652.02	15.6805	14.1486	14.1022
653.04	15.199	13.8666	13.8206
654.05	14.5938	13.7292	13.1352
655.07	14.3583	13.5325	12.788
655.94	13.747	12.9799	11.9996
656.95	13.1453	12.4385	12.2347
657.97	12.9297	12.2459	11.697
658.98	12.1737	11.866	11.11
660	12.1664	11.4544	11.0285
661.01	11.6769	10.8849	10.7174
662.02	11.4178	11.004	10.3908
663.04	11.1284	10.3279	10.1831
664.05	10.6001	10.0489	9.80201
665.07	10.5952	9.78451	9.29789
665.94	10.2108	9.54268	9.49432
666.95	9.71351	9.23459	8.99511
667.97	9.7589	8.83852	8.51092
668.98	9.14054	8.42426	8.44982
670	8.97876	8.19791	8.02099
671	8.49532	8.10147	7.90929
672	8.52502	7.95527	7.57312
673	7.77898	7.49486	7.26338
674	7.88546	7.07116	7.07153
675	7.6751	7.14776	6.71337
676	7.45808	7.04438	6.56419
677	7.01292	6.72624	6.24983
678	7.36772	6.31008	6.42572
679	6.64554	6.19222	5.95018
680	6.71628	5.98023	5.90267
681.01	6.53038	5.99807	5.8665
682.02	6.2454	5.91038	5.68534
683.04	6.05547	5.74928	5.57057
684.05	6.09176	5.55336	5.5068
685.07	5.97265	5.32434	5.31667
685.94	5.58478	5.26681	5.21232
686.95	5.6561	5.13478	5.01455
687.97	5.61695	5.13111	5.10651
688.98	5.54604	4.86803	4.83277
690	5.77628	4.8801	4.53993
691	5.18457	5.09273	4.65037
692	4.82624	4.92992	4.4218
693	4.885	4.90112	4.51366
694	4.8509	4.66822	4.37721
695	4.75552	4.54292	4.19254
696	4.43066	4.32443	4.18124
697	4.54928	4.3089	4.07912
698	4.51561	4.10071	3.86424
699	4.3615	3.99181	3.80915
700	4.22408	3.94289	3.67751
701	4.12735	3.78972	3.69159
702	4.10262	3.82936	3.68348
703	3.82695	3.70526	3.44283
704	3.73455	3.56998	3.50571
705	3.53633	3.53066	3.39845
706	3.62829	3.31332	3.33346
707	3.52843	3.28985	3.15566
708	3.26444	3.23756	3.23312
709	3.24293	3.12866	2.9059
710	3.30658	3.17854	2.93003
711	3.12704	2.94046	2.84353
712	2.9513	2.9319	2.84442
713	3.00676	2.71752	2.76602
714	3.0219	2.84481	2.68624
715	2.96308	2.64431	2.52085
716	2.80704	2.81421	2.52205
717	2.68101	2.6129	2.28914
718	2.64806	2.52557	2.42781
719	2.53244	2.28204	2.30232
720	2.6155	2.48441	2.40321
720.98	2.55655	2.3435	2.42575
721.97	2.4222	2.25202	2.10812
722.95	2.27652	2.23163	2.2369
723.94	2.28979	2.24398	2.10489
725.07	2.30081	2.01087	1.99626
726.05	2.11599	2.03786	1.84774
727.04	2.12463	2.00461	1.93888
728.02	2.08565	1.95191	1.95272
729.01	2.10635	1.85152	1.91496
730	1.91357	1.83972	1.92499
