# Supplementary material for: Supramolecular dye polymers for aggregation-induced photocatalysis
Source: Nat Chem. 2026 May 18;18(8):1372–82. doi: 10.1038/s41557-026-02151-4 (PMC13423815; doi:10.1038/s41557-026-02151-4)
Supplement: Supplementary file 7 — α aggregation plots, unprocessed microscopy images, unprocessed dot plots and unprocessed spectra. [file 41557_2026_2151_MOESM7_ESM.xlsx]

## Sheet: Panel a
T (°C)	αagg	T (°C)	αagg
5.01	1	94.98	0
5.25	1	94.75	0
5.5	1	94.47	0
5.75	1	94.25	0
6.01	1	94	0
6.26	1	93.74	0
6.5	1	93.5	0
6.75	1	93.22	0
7.02	1	93	0
7.25	1	92.74	0
7.51	1	92.48	0
7.76	1	92.22	0
8.01	1	91.99	0
8.25	1	91.72	0
8.51	1	91.5	0
8.76	1	91.24	0
9.02	1	90.99	0
9.25	1	90.74	0
9.5	1	90.49	0
9.75	1	90.25	0
10.01	1	89.98	0
10.26	1	89.73	0
10.52	1	89.49	0
10.75	1	89.24	0
11.01	1	88.98	0
11.25	1	88.74	0
11.51	1	88.49	0
11.75	1	88.25	0
12	1	87.99	0
12.25	1	87.75	0
12.5	1	87.49	0
12.75	1	87.23	0
13	1	86.99	0
13.25	1	86.74	0
13.52	1	86.5	0
13.76	1	86.25	0
14.02	1	86	0
14.27	1	85.75	0
14.5	1	85.5	0
14.77	1	85.25	0
15	1	84.98	0
15.25	1	84.74	0
15.5	1	84.5	0
15.75	1	84.23	0
16.02	1	84	0
16.26	1	83.75	0
16.5	1	83.5	0
16.75	1	83.25	0
17	1	82.99	0
17.25	1	82.74	0
17.5	1	82.49	0
17.76	1	82.25	0
18.01	1	81.98	0
18.27	1	81.74	0
18.53	1	81.5	0
18.76	1	81.22	0
19	1	80.99	0
19.25	1	80.75	0
19.52	1	80.5	0
19.75	1	80.25	0
20.02	1	80	0
20.25	1	79.75	0
20.52	1	79.5	0
20.76	1	79.25	0
21.02	1	78.99	0
21.27	1	78.73	0
21.5	1	78.5	0
21.75	1	78.24	0
22	1	77.99	0
22.25	1	77.75	0
22.51	1	77.49	0
22.76	1	77.22	0
23	1	76.98	0
23.26	1	76.73	0
23.5	1	76.5	0
23.75	1	76.23	0
24	1	76	0
24.25	1	75.75	0
24.54	1	75.5	0
24.75	1	75.24	0
25.02	1	74.98	0
25.28	1	74.75	0
25.53	1	74.5	0
25.77	1	74.25	0
26	1	74	0
26.25	1	73.73	0
26.51	1	73.49	0
26.76	1	73.25	0
27	1	72.99	0
27.27	1	72.74	0
27.5	1	72.5	0
27.75	1	72.24	0
28.01	1	72	0
28.26	1	71.74	0
28.53	1	71.5	0
28.76	1	71.25	0
29.01	1	70.97	0
29.26	1	70.74	0
29.5	1	70.5	0
29.76	1	70.24	0
30.01	1	69.97	0
30.27	1	69.72	0
30.5	1	69.48	0
30.76	1	69.25	0
31	1	68.99	0
31.27	1	68.75	0
31.5	1	68.48	0
31.77	1	68.24	0
32.01	1	68	0
32.25	1	67.74	0
32.51	1	67.5	0
32.75	1	67.24	0
33.02	1	67	0
33.25	1	66.74	0
33.5	1	66.5	0
33.76	1	66.24	0
34.01	1	65.98	0
34.25	1	65.74	0
34.51	1	65.5	0
34.75	1	65.23	0
35	1	64.99	0
35.25	1	64.72	0
35.51	1	64.5	0
35.75	1	64.24	0
36.01	1	63.98	0
36.25	1	63.74	0
36.5	1	63.5	0
36.75	1	63.22	0
37.03	1	63	0
37.27	1	62.75	0
37.5	1	62.47	0
37.76	1	62.22	0
38.01	1	62	0
38.25	1	61.74	0
38.5	1	61.5	0
38.75	1	61.25	0
39	1	60.98	0
39.27	1	60.74	0
39.5	1	60.49	0
39.78	1	60.22	0
40.02	1	59.98	0
40.26	1	59.75	0
40.52	1	59.49	0
40.75	1	59.24	0
41.01	1	58.99	0
41.27	1	58.74	0
41.5	1	58.47	0
41.78	1	58.25	0
42.04	1	57.98	0
42.26	1	57.74	0
42.51	1	57.5	0
42.75	1	57.23	0
43	1	57	0
43.25	1	56.75	0
43.5	1	56.48	0
43.76	1	56.25	0
44.02	1	56	0
44.26	1	55.74	0
44.51	1	55.49	0
44.77	1	55.25	0
45	1	54.99	0
45.25	1	54.75	0
45.52	1	54.5	0
45.78	1	54.22	0
46	1	53.99	0
46.26	1	53.73	0
46.51	1	53.5	0
46.75	1	53.25	0
47.01	1	53	0
47.26	1	52.75	0
47.53	1	52.47	0
47.75	1	52.25	0
48.01	1	51.98	0
48.25	1	51.74	0
48.5	1	51.49	0
48.76	1	51.25	0
49.01	1	50.99	0
49.26	1	50.75	0
49.5	1	50.5	0
49.76	1	50.23	0
50	1	50	0
50.25	1	49.75	0
50.5	1	49.48	0
50.78	1	49.24	0
51.01	1	48.98	0
51.25	1	48.75	0
51.51	1	48.49	0
51.76	1	48.25	0
52.01	1	48	0
52.28	1	47.75	0
52.52	1	47.5	0
52.75	1	47.25	0
53	1	46.98	0
53.26	1	46.74	0
53.52	1	46.5	0
53.75	1	46.24	0
54	1	46	0
54.27	1	45.75	0
54.51	1	45.48	0
54.76	1	45.25	0
55	1	45	0
55.26	1	44.73	0
55.51	1	44.46	0
55.76	1	44.24	0
56.01	1	44	0
56.28	1	43.75	0
56.5	1	43.5	0
56.77	1	43.24	0
57.01	1	43	0
57.26	1	42.74	0
57.53	1	42.49	0
57.77	1	42.23	0
58.03	1	41.99	0
58.25	1	41.73	0
58.51	1	41.48	0
58.78	1	41.25	0
59	1	40.95	0
59.26	1	40.74	0
59.5	0.98789	40.48	0
59.77	0.98323	40.22	0
60.01	0.97164	39.98	0
60.25	0.97013	39.75	0
60.51	0.95951	39.49	0
60.75	0.94521	39.25	0
61	0.94744	39	0
61.25	0.93207	38.75	0
61.54	0.92684	38.5	0
61.75	0.91685	38.23	0
62	0.90846	37.99	0
62.28	0.89069	37.75	0
62.5	0.88768	37.5	0
62.76	0.88195	37.24	0
63.01	0.86087	36.99	0
63.27	0.85492	36.73	0
63.5	0.8469	36.49	0
63.75	0.83287	36.25	0
64.01	0.82367	36	0
64.25	0.80905	35.74	0
64.51	0.79844	35.49	0
64.78	0.78564	35.24	0
65.01	0.77382	34.99	0
65.26	0.76117	34.75	0
65.5	0.7483	34.5	0
65.75	0.73312	34.22	0
66.02	0.71561	33.99	0
66.28	0.69861	33.73	0
66.53	0.68606	33.49	0
66.75	0.67503	33.22	0
67	0.66034	33	0
67.27	0.64581	32.75	0.02127
67.52	0.63213	32.5	0.12175
67.77	0.60974	32.2	0.27895
68.03	0.59749	32	0.40282
68.28	0.58111	31.75	0.55395
68.5	0.56748	31.48	0.68505
68.77	0.54967	31.25	0.75824
69.01	0.53578	31	0.8188
69.29	0.51864	30.75	0.86436
69.51	0.50717	30.47	0.91626
69.75	0.48371	30.25	0.9247
70	0.47269	30	0.94884
70.25	0.45395	29.74	0.95963
70.52	0.43451	29.49	0.96888
70.76	0.42109	29.25	0.99999
71	0.40615	28.99	0.9857
71.26	0.38743	28.74	0.99209
71.5	0.36502	28.49	0.99226
71.75	0.3524	28.25	1
72.02	0.33627	27.98	1
72.26	0.32112	27.74	1
72.51	0.29542	27.49	1
72.77	0.28374	27.23	1
73.02	0.2653	26.98	1
73.26	0.25119	26.72	1
73.5	0.23629	26.5	1
73.76	0.21874	26.24	1
74	0.20462	26	1
74.25	0.18849	25.74	1
74.52	0.16788	25.5	1
74.75	0.15675	25.25	1
75.03	0.14127	24.98	1
75.25	0.12795	24.74	1
75.5	0.11552	24.49	1
75.77	0.09967	24.24	1
76	0.08954	24	1
76.25	0.07672	23.74	1
76.5	0.06662	23.47	1
76.76	0.05704	23.25	1
77.01	0.04743	23	1
77.26	0.03822	22.74	1
77.52	0.03066	22.5	1
77.75	0.02102	22.24	1
78.02	0.01474	22	1
78.26	0.00872	21.74	1
78.51	0.00254	21.49	1
78.76	0	21.25	1
79.01	0	20.98	1
79.26	0	20.74	1
79.5	0	20.49	1
79.77	0	20.25	1
80.03	0	20	1
80.25	0	19.73	1
80.51	0	19.47	1
80.75	0	19.25	1
81.01	0	18.99	1
81.25	0	18.75	1
81.53	0	18.49	1
81.76	0	18.24	1
82.01	0	18	1
82.25	0	17.73	1
82.5	0	17.49	1
82.77	0	17.23	1
83	0	16.99	1
83.25	0	16.74	1
83.51	0	16.49	1
83.75	0	16.22	1
84	0	16	1
84.25	0	15.73	1
84.5	0	15.5	1
84.76	0	15.22	1
85	0	14.99	1
85.25	0	14.74	1
85.5	0	14.5	1
85.76	0	14.23	1
86	0	13.98	1
86.25	0	13.75	1
86.52	0	13.5	1
86.75	0	13.25	1
87	0	13	1
87.27	0	12.72	1
87.52	0	12.48	1
87.75	0	12.23	1
88.02	0	11.99	1
88.25	0	11.75	1
88.52	0	11.49	1
88.77	0	11.25	1
89.02	0	11	1
89.25	0	10.74	1
89.52	0	10.5	1
89.76	0	10.23	1
90	0	10	1
90.25	0	9.74	1
90.51	0	9.48	1
90.76	0	9.25	1
91.02	0	9	1
91.27	0	8.74	1
91.5	0	8.5	1
91.76	0	8.25	1
92.01	0	8	1
92.25	0	7.75	1
92.52	0	7.49	1
92.78	0	7.25	1
93.01	0	7	1
93.25	0	6.74	1
93.51	0	6.5	1
93.76	0	6.25	1
94.02	0	5.99	1
94.25	0	5.71	1
94.5	0	5.5	1
94.75	0	5.24	1
95.01	0	5	1

## Sheet: Panel b
Time (min)	0 μL seeds	0.5 μL seeds	1 μL seeds	1.5 μL seeds	2 μL seeds
0.000833333	0	0	0	0	0
0.25083	0	0	0	0	0
0.50083	0	0	0	0	0
0.75083	0	0	0	0	0
1.00083	0	0	0	0	0
1.25083	0	0	0	0	0
1.50083	0	0	0	0	0
1.75083	0	0	0	0	0
2.00083	0	0	0	0	0
2.25083	0	0	0	0	0.04381
2.50083	0	0	0	0	0.09579
2.75083	0	0	0	0	0.12138
3.00083	0	0	0	0.02588	0.15641
3.25083	0	0	0	0.06884	0.20373
3.50083	0	0	0	0.0971	0.23858
3.75083	0	0	0	0.13601	0.31898
4.00083	0	0	0	0.17364	0.38473
4.25083	0	0	0	0.21707	0.46446
4.50083	0	0	0	0.24606	0.51512
4.75083	0	0	0.02512	0.27974	0.43411
5.00083	0	0	0.06754	0.30849	0.4502
5.25083	0	0	0.10556	0.33844	0.59358
5.50083	0	0	0.15564	0.38193	0.655
5.75083	0	0	0.18137	0.42831	0.68661
6.00083	0	0.02735	0.23199	0.44616	0.70803
6.25083	0	0.0541	0.2863	0.47493	0.72552
6.50083	0	0.08235	0.32028	0.52212	0.7366
6.75083	0	0.10647	0.3607	0.54228	0.75251
7.00083	0	0.13728	0.38287	0.56135	0.7915
7.25083	0	0.17347	0.42696	0.59612	0.80909
7.50083	0	0.19738	0.46209	0.61875	0.82509
7.75083	0	0.22979	0.4746	0.63234	0.84321
8.00083	0	0.26048	0.52897	0.67565	0.86536
8.25083	0	0.28932	0.55413	0.68429	0.87566
8.50083	0	0.3265	0.58438	0.69807	0.87394
8.75083	0	0.35361	0.62558	0.72132	0.8783
9.00083	0	0.38804	0.62895	0.74204	0.9127
9.25083	0	0.41876	0.6494	0.77071	0.93893
9.50083	0	0.45446	0.65722	0.78429	0.94971
9.75083	0	0.46958	0.70556	0.79492	0.95703
10.0008	0	0.50056	0.68855	0.80855	0.9641
10.2508	0	0.53082	0.7349	0.83874	0.9677
10.5008	0	0.56444	0.7462	0.8442	0.97937
10.7508	0	0.58811	0.76869	0.84272	0.99566
11.0008	0	0.60301	0.78645	0.83264	1
11.2508	0	0.62726	0.82515	0.87633	1
11.5008	0	0.65112	0.83541	0.8938	1
11.7508	0	0.67857	0.82778	0.84489	1
12.0008	0	0.68827	0.81703	0.89959	1
12.2508	0	0.70535	0.84441	0.90136	1
12.5008	0	0.70431	0.85334	0.9194	1
12.7508	0	0.73302	0.85308	0.91803	1
13.0008	0	0.74877	0.88451	0.9243	1
13.2508	0	0.77153	0.89609	0.90158	1
13.5008	0	0.77242	0.8939	0.86737	1
13.7508	0	0.78504	0.91586	0.91045	1
14.0008	0	0.79078	0.91355	0.94453	1
14.2508	0	0.79308	0.91221	0.92077	1
14.5008	0	0.81284	0.8856	0.96496	1
14.7508	0	0.82492	0.92793	0.925	1
15.0008	0	0.82971	0.92662	0.95415	1
15.2508	0	0.82086	0.92348	0.94557	1
15.5008	0	0.83969	0.90973	0.95464	1
15.7508	0	0.85783	0.9219	0.96507	1
16.0008	0	0.85278	0.90893	0.94434	1
16.2508	0	0.86772	0.93564	0.96068	1
16.5008	0	0.84567	0.94826	0.92198	1
16.7508	0	0.85553	0.92964	0.96854	1
17.0008	0	0.86638	0.92369	0.98458	1
17.2508	0	0.8827	0.97335	0.93281	1
17.5008	0	0.89174	0.94369	0.97164	1
17.7508	0	0.88056	0.96064	0.93695	1
18.0008	0	0.89319	0.96057	0.96064	1
18.2508	0	0.87833	0.93881	0.96267	1
18.5008	0	0.88931	0.97803	1	1
18.7508	0	0.90073	0.95656	1	1
19.0008	0	0.91842	0.95014	1	1
19.2508	0	0.90737	0.99639	1	1
19.5008	0	0.90863	0.98278	1	1
19.7508	0	0.90825	0.98368	1	1
20.0008	0	0.92411	0.96864	1	1
20.2508	0	0.92564	0.99549	1	1
20.5008	0	0.93186	0.99538	1	1
20.7508	0	0.91852	1	1	1
21.0008	0	0.91626	1	1	1
21.2508	0	0.90229	1	1	1
21.5008	0	0.91628	1	1	1
21.7508	0	0.93315	1	1	1
22.0008	0	0.93368	1	1	1
22.2508	0	0.92899	1	1	1
22.5008	0	0.93676	1	1	1
22.7508	0	0.93545	1	1	1
23.0008	0	0.94844	1	1	1
23.2508	0	0.95969	1	1	1
23.5008	0	0.96818	1	1	1
23.7508	0	0.94288	1	1	1
24.0008	0	0.94803	1	1	1
24.2508	0	0.95243	1	1	1
24.5008	0	0.9648	1	1	1
24.7508	0	0.97605	1	1	1
25.0008	0	0.94972	1	1	1
25.2508	0	0.95944	1	1	1
25.5008	0	0.95405	1	1	1
25.7508	0	0.95033	1	1	1
26.0008	0	0.97054	1	1	1
26.2508	0	0.98399	1	1	1
26.5008	0	0.98741	1	1	1
26.7508	0	0.9784	1	1	1
27.0008	0	0.9711	1	1	1
27.2508	0	0.98722	1	1	1
27.5008	0	0.99047	1	1	1
27.7508	0	0.99357	1	1	1
28.0008	0	0.98962	1	1	1
28.2508	0	0.97238	1	1	1
28.5008	0	0.98304	1	1	1
28.7508	0	1	1	1	1
29.0008	0	1	1	1	1
29.2508	0	1	1	1	1
29.5008	0	1	1	1	1
29.7508	0	1	1	1	1
30.0008	0	1	1	1	1

## Sheet: Panel g
	TMB oxidation rate (μM min-1)	TMB oxidation rate (μM min-1)
Kinetically trapped	2.6236	2.295
Thermodynamic	0.2538	0.4083

## Sheet: Panel h
	H2 evolved (mmol/g)	H2 evolved (mmol/g)
Kinetic ally trapped	10.7929	11.0282
Thermodynamic	0.95927	0.77601

## Sheet: Panel i
Wavelength (nm)	Kinetically trapped	Thermodynamic
196.286	16.5069	7.17382
197.05	15.9637	7.16787
197.813	15.4307	7.15532
198.577	14.9081	7.13616
199.341	14.3957	7.1104
200.104	13.8936	7.07804
200.868	13.4018	7.03907
201.632	12.9203	6.9935
202.395	12.4491	6.94133
203.159	11.9881	6.88255
203.922	11.5375	6.81717
204.686	11.0971	6.74519
205.449	10.6671	6.6666
206.212	10.2473	6.58141
206.976	9.83777	6.48961
207.739	9.43856	6.39122
208.502	9.04963	6.28621
209.265	8.67099	6.17461
210.029	8.30263	6.0564
210.792	7.94456	5.93159
211.555	7.59678	5.80017
212.318	7.25928	5.66215
213.081	6.93207	5.51753
213.844	6.61515	5.3663
214.607	6.30852	5.20848
215.37	6.01217	5.04404
216.133	5.31115	4.61712
216.896	5.33004	3.63186
217.659	4.48718	3.16951
218.422	4.61423	3.27912
219.185	4.35125	3.12948
219.947	3.57432	2.79984
220.71	3.75492	3.00045
221.473	3.64498	2.34543
222.235	2.75402	1.4652
222.998	2.97177	1.71029
223.761	2.79914	1.7523
224.523	2.78222	1.80875
225.286	1.98894	1.61685
226.048	2.30655	1.79347
226.811	2.33328	1.18789
227.573	2.18709	1.31335
228.336	2.28051	1.74423
229.098	2.72823	1.49621
229.86	2.55427	1.34625
230.623	2.32583	1.38456
231.385	2.10253	0.94314
232.147	2.32212	0.95952
232.909	1.82107	1.17517
233.671	1.99205	1.22831
234.433	1.67276	1.13114
235.196	1.58731	1.53937
235.958	1.85885	1.34652
236.72	2.01997	1.58782
237.482	2.10317	1.7816
238.244	1.99557	1.79947
239.005	2.26303	1.81023
239.767	2.23918	1.43588
240.529	1.97509	1.20216
241.291	1.56793	0.90562
242.053	1.71639	1.10888
242.815	1.30241	1.01484
243.576	1.42887	1.05268
244.338	1.52042	1.20265
245.1	1.48814	1.18895
245.861	1.45062	1.1016
246.623	1.28155	1.20507
247.384	1.07127	1.10237
248.146	1.02813	1.12959
248.907	1.09661	1.30654
249.669	1.15659	1.58825
250.43	1.42523	1.83592
251.191	1.31042	1.68032
251.953	1.5111	1.71691
252.714	1.46735	1.86375
253.475	1.35373	1.73965
254.237	1.3851	1.7032
254.998	1.35527	1.87242
255.759	1.41231	1.87037
256.52	1.47123	1.83057
257.281	1.42351	1.84617
258.042	1.50066	1.90298
258.803	1.56778	1.94371
259.564	1.50206	1.80643
260.325	1.36098	2.00252
261.086	1.40478	2.045
261.847	1.40834	2.10297
262.608	1.57641	1.98381
263.368	1.44947	1.76895
264.129	1.55683	1.86135
264.89	1.64176	1.72078
265.651	1.82853	1.68767
266.411	1.81416	1.55877
267.172	1.88477	1.43337
267.933	1.77177	1.09353
268.693	1.73211	1.06441
269.454	1.68667	0.99078
270.214	1.91035	1.16105
270.975	1.91059	1.07491
271.735	1.76023	0.91087
272.495	1.90657	0.69572
273.256	2.02482	0.65532
274.016	2.03358	0.56563
274.776	1.74703	0.66943
275.537	2.01802	0.70552
276.297	2.21826	0.66554
277.057	2.49336	0.62446
277.817	2.45238	0.4327
278.577	2.58379	0.48221
279.337	2.46581	0.55176
280.097	2.54844	0.52925
280.857	2.55388	0.64078
281.617	2.628	0.51827
282.377	2.6057	0.66943
283.137	2.7643	0.75537
283.897	2.84552	0.88662
284.657	2.96427	0.99619
285.417	2.84032	1.1195
286.176	2.9347	1.46051
286.936	3.02184	1.6189
287.696	3.18833	1.90433
288.456	3.24017	1.76359
289.215	3.26784	1.86636
289.975	3.36379	2.15192
290.734	3.23978	2.3196
291.494	3.23861	2.26692
292.253	3.38209	2.45303
293.013	3.16941	2.56767
293.772	3.26402	2.60016
294.531	3.17912	2.62067
295.291	3.22464	2.77509
296.05	3.28812	3.06851
296.809	3.11489	3.09598
297.569	2.91333	3.30368
298.328	2.96272	3.49396
299.087	2.91887	3.39202
299.846	2.94554	3.48067
300.605	2.97035	3.4427
301.364	2.81323	3.52363
302.123	2.93615	3.64404
302.882	2.90254	3.48809
303.641	2.67547	3.45238
304.4	2.68788	3.5396
305.159	2.72344	3.602
305.918	2.84508	3.52109
306.677	2.93224	3.74625
307.435	3.00902	3.86695
308.194	3.07771	3.5618
308.953	3.10359	3.39534
309.711	3.11564	3.27006
310.47	3.18523	3.20898
311.229	3.18922	3.27593
311.987	3.29003	3.15973
312.746	3.54954	3.18272
313.504	3.7533	3.04508
314.263	3.71478	3.04861
315.021	3.84369	3.12121
315.779	3.7158	3.04718
316.538	3.75086	3.13791
317.296	3.88499	3.15607
318.054	4.14344	3.16069
318.813	4.22814	3.22237
319.571	4.43035	3.14815
320.329	4.68197	3.3285
321.087	5.05402	3.35415
321.845	5.13016	3.39906
322.603	5.26499	3.31187
323.361	5.38963	3.28887
324.119	5.75076	3.57085
324.877	6.13993	3.54955
325.635	6.37805	3.6294
326.393	6.49895	3.57984
327.151	6.74397	3.77298
327.908	6.77755	3.68018
328.666	6.9334	3.80149
329.424	7.21205	3.8944
330.182	7.17826	4.02085
330.939	7.32217	4.23683
331.697	7.79049	4.39885
332.454	7.96047	4.64494
333.212	8.29553	5.08287
333.969	8.37795	5.24183
334.727	8.39734	5.39664
335.484	8.51879	5.7944
336.242	8.71325	6.08998
336.999	8.86132	6.25818
337.756	9.07492	6.54768
338.514	9.33585	6.88322
339.271	9.44143	7.26921
340.028	9.71008	7.58088
340.785	9.99856	7.7673
341.543	10.2805	8.29906
342.3	10.7494	8.49511
343.057	11.0477	8.6681
343.814	11.4095	8.80098
344.571	11.713	9.06344
345.328	12.1461	9.22027
346.085	12.4918	9.21337
346.842	12.9993	9.49892
347.598	13.1314	9.71026
348.355	13.4437	9.89219
349.112	13.9549	9.87865
349.869	14.1241	9.99191
350.625	14.3911	10.143
351.382	14.534	10.2328
352.139	14.72	10.5743
352.895	14.9222	10.5105
353.652	15.0036	10.6429
354.408	15.2837	10.6542
355.165	15.6713	10.7297
355.921	15.8979	10.9102
356.678	16.2404	11.1203
357.434	16.8879	11.5542
358.19	17.7251	12.0242
358.947	18.4312	12.5158
359.703	19.4088	13.1458
360.459	20.5077	13.8607
361.215	21.8593	14.7337
361.972	23.4062	15.7172
362.728	25.0313	16.6101
363.484	26.693	17.7243
364.24	28.5362	18.9338
364.996	30.676	20.3096
365.752	32.7281	21.7339
366.508	35.1106	23.39
367.264	37.3626	24.9153
368.02	39.3212	26.4365
368.775	41.5481	27.9423
369.531	43.1849	29.2114
370.287	44.5851	30.0694
371.043	45.4894	30.9594
371.798	45.7305	31.5376
372.554	46.0735	31.8997
373.31	46.0847	31.9783
374.065	45.7888	31.6919
374.821	43.5532	29.9639
375.576	33.5835	23.1052
376.332	-2.76509	-1.52914
377.087	-105.361	-70.1786
377.842	-315.218	-207.74
378.598	-636.304	-412.737
379.353	-1026.83	-660.227
380.108	-1425.18	-907.595
380.863	-1762.07	-1112.34
381.619	-1974.56	-1237.62
382.374	-2002.81	-1246.32
383.129	-1787.97	-1103.44
383.884	-1316.87	-798.631
384.639	-625.887	-357.998
385.394	214.911	174.5
386.149	1131.55	751.958
386.904	2065.41	1339.32
387.659	2980.42	1913.69
388.414	3857.26	2463.34
389.169	4686.4	2983.05
389.923	5465.05	3470.95
390.678	6191.95	3925.97
391.433	6866.13	4348.17
392.187	7486.86	4736.3
392.942	8053.49	5090.85
393.697	8565.51	5411.05
394.451	9022.83	5696.69
395.206	9425.08	5947.63
395.96	9771.85	6163.59
396.715	10063.2	6344.68
397.469	10299	6490.78
398.224	10479.2	6601.9
398.978	10604	6677.88
399.732	10672.8	6719.02
400.486	10685.9	6725.06
401.241	10643.2	6695.93
401.995	10544.7	6631.78
402.749	10390.6	6532.47
403.503	10180.4	6398.01
404.257	9914.85	6228.66
405.011	9593.6	6024.28
405.765	9217.07	5785.09
406.519	8785.44	5511.28
407.273	8298.76	5202.76
408.027	7757.89	4860.03
408.781	7162.78	4483.67
409.535	6514.42	4073.32
410.288	5813.23	3629.7
411.042	5059.7	3153.41
411.796	4254.5	2644.68
412.549	3398.61	2104.32
413.303	2495.07	1534.37
414.057	1552.71	940.658
414.81	599.588	341.966
415.564	-300.94	-219.657
416.317	-1061.72	-689.192
417.071	-1613.86	-1027
417.824	-1929.65	-1214.59
418.577	-2010.57	-1257.67
419.331	-1883.29	-1173.3
420.084	-1590.59	-986.865
420.837	-1197.19	-739.315
421.59	-796.491	-487.774
422.344	-461.833	-280.909
423.097	-227.583	-136.942
423.85	-87.888	-51.7965
424.603	-16.2284	-8.383
425.356	15.4751	10.3746
426.109	27.4152	17.5177
426.862	31.3016	19.7776
427.615	32.7121	20.6545
428.367	33.2006	20.9609
429.12	32.9556	20.8779
429.873	32.1696	20.328
430.626	31.1108	19.7797
431.378	29.757	18.9112
432.131	28.2722	17.8524
432.884	26.7414	16.9131
433.636	25.2967	15.9376
434.389	23.9236	14.8942
435.141	22.5974	14.0186
435.894	21.5135	13.2489
436.646	20.3422	12.4373
437.399	19.2998	11.7466
438.151	18.3652	11.1752
438.903	17.6039	10.5861
439.656	16.715	10.189
440.408	16.1051	9.766
441.16	15.6323	9.50547
441.912	15.3647	9.37798
442.665	15.1255	9.17577
443.417	14.9654	9.0634
444.169	14.7825	8.92496
444.921	14.6171	8.73783
445.673	14.5095	8.7045
446.425	14.3362	8.71318
447.176	14.3026	8.52623
447.928	14.168	8.5053
448.68	13.9949	8.45844
449.432	13.6353	8.24271
450.184	13.3397	8.08276
450.935	13.0876	7.95996
451.687	12.7462	7.85806
452.439	12.5497	7.74834
453.19	12.3539	7.76531
453.942	12.0609	7.69359
454.693	11.8901	7.58007
455.445	11.6642	7.4738
456.196	11.3755	7.40044
456.948	11.2479	7.35784
457.699	11.0633	7.31666
458.45	10.856	7.26529
459.202	10.8736	7.17873
459.953	10.8621	7.10657
460.704	10.7236	7.06958
461.455	10.5588	7.08199
462.206	10.4146	6.91364
462.958	10.2471	6.87597
463.709	10.3444	6.81268
464.46	10.3198	6.77405
465.211	10.2107	6.85648
465.961	10.2367	6.81558
466.712	10.176	6.69409
467.463	10.1825	6.71893
468.214	10.2218	6.69004
468.965	10.1761	6.71532
469.716	10.1188	6.65437
470.466	10.1918	6.6858
471.217	10.2728	6.60122
471.968	10.2105	6.59197
472.718	10.2923	6.67152
473.469	10.389	6.66752
474.219	10.3467	6.65117
474.97	10.3923	6.70971
475.72	10.3568	6.92996
476.47	10.506	7.00038
477.221	10.5406	7.1312
477.971	10.7254	7.32388
478.721	10.9721	7.58041
479.472	11.0517	7.80369
480.222	11.2459	7.92305
480.972	11.452	8.2971
481.722	11.6235	8.6754
482.472	11.8174	9.1783
483.222	12.0923	9.65088
483.972	12.4825	10.2975
484.722	12.9445	10.9052
485.472	13.4143	11.6619
486.222	13.9079	12.2534
486.972	14.4406	13.1448
487.722	15.2114	14.0487
488.471	16.0562	15.0226
489.221	16.8714	16.0992
489.971	17.9105	17.1272
490.72	19.0796	18.3367
491.47	20.2989	19.5983
492.22	21.5743	21.0326
492.969	23.061	22.5526
493.719	24.8554	24.0532
494.468	26.733	25.669
495.217	28.6671	27.4097
495.967	30.7928	29.1857
496.716	33.1978	30.99
497.465	35.6292	32.8818
498.215	38.3743	34.9112
498.964	41.1606	36.8246
499.713	44.1372	38.9349
500.462	47.435	41.0511
501.211	50.9616	43.1278
501.96	54.4388	45.2787
502.709	58.1545	47.4548
503.458	62.1416	49.5725
504.207	66.0538	51.8111
504.956	70.172	53.9604
505.705	74.4741	56.0417
506.454	78.7529	58.2909
507.203	83.0738	60.3909
507.951	87.6155	62.6148
508.7	92.0482	64.6507
509.449	96.3742	66.723
510.197	100.792	68.6421
510.946	105.098	70.4315
511.694	109.488	72.2769
512.443	113.892	74.0446
513.191	118.208	75.8198
513.94	122.279	77.4345
514.688	126.204	79.0068
515.436	130.226	80.487
516.185	133.97	81.7478
516.933	137.472	82.9565
517.681	140.788	84.1387
518.429	144.036	85.4854
519.177	147.008	86.4834
519.926	149.693	87.4755
520.674	152.309	88.2785
521.422	154.769	89.0405
522.17	157.104	89.6242
522.918	159.092	90.2024
523.665	160.843	90.6723
524.413	162.545	91.2388
525.161	164.055	91.6107
525.909	165.245	91.8433
526.657	166.403	92.2615
527.404	167.439	92.4182
528.152	168.197	92.5561
528.9	168.718	92.6848
529.647	169.186	92.7501
530.395	169.532	92.831
531.142	169.78	92.7093
531.89	169.763	92.6332
532.637	169.773	92.5173
533.384	169.704	92.2897
534.132	169.384	92.1147
534.879	169.037	91.9541
535.626	168.796	91.7775
536.374	168.322	91.4546
537.121	167.835	91.2106
537.868	167.396	90.8269
538.615	166.662	90.4837
539.362	165.937	90.2255
540.109	165.275	90.0374
540.856	164.602	89.6649
541.603	163.901	89.4622
542.35	163.148	89.0314
543.097	162.271	88.8037
543.843	161.454	88.4452
544.59	160.508	88.077
545.337	159.618	87.6872
546.084	158.475	86.973
546.83	157.326	86.5217
547.577	156.21	86.0124
548.323	154.939	85.4285
549.07	153.776	84.9527
549.816	152.475	84.3338
550.563	151.097	83.7865
551.309	149.536	83.1922
552.056	148.151	82.5007
552.802	146.807	81.6956
553.548	145.164	80.9017
554.294	143.527	80.2104
555.041	141.904	79.4751
555.787	140.429	78.7034
556.533	138.799	77.8496
557.279	137.094	77.0374
558.025	135.571	76.2097
558.771	133.946	75.4145
559.517	132.316	74.5607
560.263	130.484	73.7811
561.009	128.791	72.9032
561.755	127.227	72.0619
562.5	125.422	71.2168
563.246	123.832	70.277
563.992	122.282	69.5284
564.738	120.489	68.5502
565.483	118.819	67.6982
566.229	117.166	66.8454
566.974	115.546	66.058
567.72	113.874	65.2931
568.465	112.315	64.3709
569.211	110.829	63.5517
569.956	109.251	62.7351
570.701	107.67	61.9819
571.447	106.097	61.1617
572.192	104.618	60.4605
572.937	103.164	59.7253
573.682	101.515	58.9521
574.428	100.051	58.2346
575.173	98.7067	57.6383
575.918	97.2308	57.0242
576.663	95.9294	56.4383
577.408	94.6929	55.7683
578.153	93.4422	55.0586
578.897	92.1796	54.542
579.642	90.8379	53.8374
580.387	89.4991	53.1948
581.132	88.2631	52.5553
581.877	86.8962	52.0079
582.621	85.6294	51.2932
583.366	84.2526	50.6644
584.111	83.0242	50.2131
584.855	81.7661	49.6052
585.6	80.558	48.9957
586.344	79.4087	48.3919
587.089	78.1775	47.8333
587.833	77.0142	47.2581
588.577	75.8777	46.6514
589.322	74.8637	46.034
590.066	73.7795	45.42
590.81	72.5891	44.8699
591.554	71.4907	44.263
592.298	70.4747	43.718
593.043	69.3614	43.2102
593.787	68.2625	42.632
594.531	67.0896	42.0793
595.275	66.1207	41.5882
596.019	65.0107	40.9622
596.762	63.9787	40.4161
597.506	63.0042	39.9692
598.25	62.1158	39.484
598.994	61.3194	38.952
599.738	60.3835	38.4823
600.481	59.6099	38.0204
601.225	58.6699	37.5614
601.969	57.7421	37.1363
602.712	57.0003	36.5892
603.456	56.0884	36.1205
604.199	55.2739	35.6739
604.943	54.4344	35.1623
605.686	53.7221	34.6885
606.429	52.9452	34.2546
607.173	52.0675	33.8248
607.916	51.3719	33.442
608.659	50.5597	33.1062
609.402	49.7252	32.7653
610.145	48.9243	32.3367
610.889	48.108	31.9279
611.632	47.437	31.5014
612.375	46.6664	31.2071
613.118	45.9079	30.8347
613.861	45.2725	30.491
614.603	44.6305	30.1278
615.346	43.9327	29.8089
616.089	43.2604	29.4616
616.832	42.6228	29.1427
617.575	41.8918	28.7108
618.317	41.2593	28.4653
619.06	40.6713	28.0621
619.803	40.0658	27.7464
620.545	39.5654	27.4745
621.288	39.0766	27.1607
622.03	38.5259	26.8407
622.773	38.0799	26.5453
623.515	37.5604	26.2682
624.257	37.0885	26.0479
625	36.5958	25.7514
625.742	36.0727	25.4474
626.484	35.5293	25.1828
627.226	35.0109	24.7812
627.968	34.4166	24.4837
628.71	33.8113	24.1853
629.452	33.3056	23.9347
630.195	32.7025	23.557
630.936	32.2354	23.1981
631.678	31.803	22.9145
632.42	31.35	22.6585
633.162	30.7926	22.2981
633.904	30.4547	22.0847
634.646	30.0048	21.8717
635.387	29.552	21.6371
636.129	29.1134	21.2907
636.871	28.5851	21.0271
637.612	28.0365	20.7301
638.354	27.6421	20.3998
639.095	27.2537	20.1138
639.837	26.8089	19.8207
640.578	26.3415	19.6227
641.32	26.1125	19.3986
642.061	25.671	19.2134
642.802	25.3395	19.0281
643.543	24.9541	18.8251
644.285	24.5371	18.6139
645.026	24.1598	18.4288
645.767	23.6858	18.2731
646.508	23.2894	17.9087
647.249	22.8835	17.7338
647.99	22.538	17.5298
648.731	22.1786	17.3822
649.472	21.9452	17.2327
650.213	21.6567	16.9835
650.954	21.2473	16.7022
651.694	21.0035	16.5426
652.435	20.714	16.3823
653.176	20.3841	16.233
653.916	20.0894	16.0723
654.657	19.8212	15.7729
655.398	19.6233	15.6542
656.138	19.4996	15.41
656.879	19.3772	15.2504
657.619	19.179	15.1481
658.36	18.9914	14.9843
659.1	18.7533	14.8811
659.84	18.5857	14.7664
660.58	18.4051	14.6418
661.321	18.0681	14.4621
662.061	17.8252	14.3189
662.801	17.6236	14.1853
663.541	17.4263	14.0312
664.281	17.1745	13.888
665.021	16.8791	13.8006
665.761	16.7327	13.6478
666.501	16.5269	13.5269
667.241	16.2836	13.3824
667.981	15.9961	13.3184
668.721	15.8163	13.1248
669.46	15.6134	13.09
670.2	15.4142	12.8652
670.94	15.2802	12.6681
671.679	14.9712	12.5554
672.419	14.7555	12.365
673.158	14.531	12.0767
673.898	14.3395	11.914
674.637	14.1979	11.8626
675.377	14.0445	11.6464
676.116	13.7724	11.5111
676.855	13.6558	11.4845
677.595	13.5171	11.3718
678.334	13.3153	11.2905
679.073	13.0423	11.2198
679.812	12.8205	11.1476
680.551	12.6561	10.9781
681.29	12.4564	10.8676
682.029	12.2859	10.7392
682.768	12.1377	10.6519
683.507	12.0329	10.5101
684.246	11.8943	10.5312
684.985	11.8058	10.4396
685.724	11.6782	10.3312
686.463	11.5165	10.1408
687.201	11.3221	10.0789
687.94	11.1897	9.9408
688.679	11.1356	9.97621
689.417	10.9169	9.83679
690.156	10.7568	9.62555
690.894	10.6973	9.46073
691.633	10.6463	9.31398
692.371	10.6367	9.25746
693.11	10.488	9.05194
693.848	10.2773	8.99797
694.586	10.1296	9.00121
695.324	10.0648	8.92514
696.063	10.0233	8.86427
696.801	9.92062	8.76988
697.539	9.83965	8.69913
698.277	9.76132	8.74635
699.015	9.75566	8.7504
699.753	9.64792	8.73458
700.491	9.6405	8.6764
701.229	9.51405	8.65543
701.967	9.4161	8.59754
702.704	9.41316	8.6033
703.442	9.31088	8.53711
704.18	9.20777	8.45819
704.917	9.01294	8.34563
705.655	9.00482	8.25011
706.393	8.94518	8.17681
707.13	8.99091	7.98476
707.868	8.88247	7.91044
708.605	8.74671	7.93684
709.343	8.67739	7.84173
710.08	8.66739	7.75498
710.817	8.66274	7.80599
711.555	8.61496	7.8723
712.292	8.58139	7.74808
713.029	8.53506	7.7301
713.766	8.42078	7.74504
714.503	8.35097	7.63491
715.24	8.24143	7.48954
715.977	8.13194	7.4329
716.714	8.02674	7.29847
717.451	8.06757	7.22384
718.188	7.93081	7.19864
718.925	7.80949	7.19391
719.662	7.79656	7.14105
720.398	7.75641	7.07938
721.135	7.66979	6.98654
721.872	7.56817	6.87484
722.608	7.42273	6.80563
723.345	7.28305	6.62095
724.081	7.31099	6.60801
724.818	7.21838	6.52164
725.554	7.09021	6.38507
726.291	6.93472	6.27398
727.027	6.8579	6.15426
727.763	6.76088	6.05847
728.5	6.62161	5.94926
729.236	6.51011	5.83472
729.972	6.23704	5.69043
730.708	6.13329	5.70164
731.444	6.00996	5.65022
732.18	5.98555	5.50748
732.916	5.8129	5.38863
733.652	5.70426	5.33465
734.388	5.69179	5.34927
735.124	5.54308	5.31008
735.86	5.50185	5.16266
736.596	5.42652	5.18836
737.331	5.4392	5.03778
738.067	5.28472	5.02105
738.803	5.28124	4.95475
739.538	5.1353	4.87015
740.274	5.00044	4.73834
741.009	5.01607	4.76165
741.745	5.02663	4.63994
742.48	5.09592	4.55948
743.216	5.18282	4.49237
743.951	5.07654	4.50122
744.686	4.96048	4.48495
745.421	4.97839	4.39781
746.157	5.03975	4.44135
746.892	4.96083	4.4215
747.627	5.00839	4.39207
748.362	4.94287	4.19982
749.097	4.96236	4.09088
749.832	5.00324	4.11144
750.567	4.90511	4.19275
751.302	4.97804	4.20576
752.037	5.03846	4.26634
752.771	5.02033	4.33244
753.506	5.13257	4.30814
754.241	5.11542	4.47275
754.975	5.16894	4.54026
755.71	5.21773	4.67827
756.445	5.26494	4.70785
757.179	5.26128	4.76783
757.914	5.33169	4.84829
758.648	5.27968	4.8432
759.382	5.37632	4.89291
760.117	5.31668	4.96401
760.851	5.17414	4.929
761.585	5.07419	5.03077
762.32	5.08682	4.90104
763.054	4.96689	4.97273
763.788	4.87887	5.03826
764.522	4.82871	5.07511
765.256	4.7686	4.99388
765.99	4.64783	5.02148
766.724	4.56493	5.06018
767.458	4.52768	5.11064
768.192	4.41877	5.0341
768.925	4.39487	4.9446
769.659	4.23026	5.01096
770.393	4.34982	4.98567
771.127	4.33057	4.85235
771.86	4.25551	4.75104
772.594	4.41827	4.67718
773.327	4.17221	4.69013
774.061	4.00449	4.59023
774.794	3.90656	4.6641
775.528	3.90517	4.48733
776.261	3.81238	4.53063
776.994	3.94638	4.43053
777.728	3.91533	4.39309
778.461	3.75804	4.38423
779.194	3.60257	4.42495
779.927	3.46229	4.41317
780.66	3.19968	4.36018
781.393	3.33779	4.47775
782.126	3.24074	4.3224
782.859	3.12609	4.27937
783.592	3.00525	4.15599
784.325	3.19161	4.13112
785.058	3.06352	4.06688
785.79	3.09951	4.11197
786.523	3.05181	4.02085
787.256	2.86432	3.99623
787.988	2.82925	3.85876
788.721	2.78846	3.93131
789.454	2.69011	3.74828
790.186	2.72156	3.81782
790.918	2.64731	3.88065
791.651	2.69503	3.64947
792.383	2.63628	3.60635
793.115	2.66594	3.51283
793.848	2.64404	3.31772
794.58	2.702	3.31976
795.312	2.64735	3.32941
796.044	2.59209	3.2755
796.776	2.49336	3.22272
797.508	2.5626	3.14335
798.24	2.69402	3.24551
798.972	2.72555	2.99376
799.704	2.62574	3.05957
800.436	2.56528	3.03959
801.168	2.50033	2.85085
801.9	2.53222	2.75209
802.631	2.47059	2.76201
803.363	2.50731	2.63858
804.095	2.48411	2.46841
804.826	2.21294	2.30345
805.558	2.15854	2.04213
806.289	2.16262	1.81989
807.021	2.26121	1.81329
807.752	2.34821	1.80546
808.483	2.34078	1.9608
809.215	2.46471	2.04945
809.946	2.43006	2.18285
810.677	2.68053	2.32861
811.408	2.94572	2.46134
812.139	3.24234	2.56119
812.87	3.51674	2.81756
813.602	3.843	3.00596
814.332	3.85817	3.25133
815.063	4.11	3.57429
815.794	4.15922	3.67394
816.525	4.29901	3.88526
817.256	4.42022	4.01192
817.987	4.59161	4.15072
818.717	4.71469	4.15741
819.448	4.82495	4.32822
820.179	4.94474	4.56618
820.909	5.30641	4.64285
821.64	5.25026	4.65295
822.37	5.42268	4.69041
823.101	5.42557	4.77742
823.831	5.37416	4.73395
824.561	5.42351	4.77016
825.292	5.57759	4.80881
826.022	5.83471	4.65287
826.752	5.75461	4.84788
827.482	5.78706	4.79521
828.212	5.77483	4.75374
828.942	5.68834	4.86806
829.672	5.72538	4.89337
830.402	5.64964	4.91289
831.132	5.57082	4.89636
831.862	5.42813	4.79197
832.592	5.26916	4.65094
833.322	5.18831	4.513
834.051	5.02366	4.50499
834.781	4.80942	4.29288
835.511	4.62467	4.08039
836.24	4.31601	3.90812
836.97	4.00113	3.59907
837.699	3.73018	3.32742
838.429	3.50939	3.1066
839.158	3.16795	2.7241
839.888	2.91688	2.44338
840.617	2.63627	2.12948
841.346	2.2905	2.00075
842.075	2.14592	1.81952
842.805	2.09428	1.81671
843.534	1.95486	1.99411
844.263	2.05748	1.98925
844.992	1.93874	1.89432
845.721	1.87206	1.73827
846.45	1.76731	1.75993
847.179	1.79029	1.73065
847.907	1.71519	1.79864
848.636	1.75352	2.03842
849.365	1.70831	2.03857
850.094	1.74978	1.94282
850.822	1.48457	1.88152
851.551	1.55162	2.095
852.28	1.46325	1.96074
853.008	1.27407	1.97315
853.737	1.07146	1.83665
854.465	1.13086	1.66417
855.193	1.33872	1.56451
855.922	1.34638	1.53343
856.65	1.33912	1.38614
857.378	1.39623	1.31027
858.106	1.21462	1.20864
858.835	1.10989	1.09467
859.563	1.0722	1.19623
860.291	1.04819	1.05255
861.019	1.12717	1.248
861.747	1.20166	1.20236
862.475	1.17805	1.36263
863.202	0.9807	1.4033
863.93	1.04769	1.19424
864.658	1.02	1.10629
865.386	0.93153	1.12457
866.113	0.93345	1.02615
866.841	1.00241	1.10939
867.569	1.21671	1.17369
868.296	1.53976	1.28827
869.024	1.89279	1.54402
869.751	2.13799	1.63418
870.478	2.56389	1.95106
871.206	2.79359	2.00593
871.933	3.08808	1.98532
872.66	3.30552	2.12178
873.387	3.68129	2.20606
874.115	3.7996	2.38267
874.842	4.15741	2.56848
875.569	4.40112	2.57395
876.296	4.61539	2.79237
877.023	4.68971	2.95135
877.75	4.70027	3.16437
878.477	4.90294	3.23522
879.203	5.21956	3.32704
879.93	5.33885	3.49669
880.657	5.58476	3.57353
881.384	5.48775	3.45852
882.11	5.66568	3.59494
882.837	5.65063	3.71809
883.563	5.83152	3.64311
884.29	5.76707	3.71218
885.016	5.83007	3.65363
885.743	5.89777	3.46485
886.469	5.83356	3.43003
887.195	5.60217	3.54078
887.922	5.49281	3.51252
888.648	5.35786	3.32005
889.374	5.11933	3.3958
890.1	5.19239	3.32144
890.826	5.23224	3.23835
891.552	5.07749	3.56296
892.278	4.78873	3.77106
893.004	4.63514	3.5017
893.73	4.48523	3.42143
894.456	4.21112	3.33285
895.181	3.95207	3.36638
895.907	3.7047	3.36839
896.633	3.31511	3.11831
897.358	3.2394	3.11932
898.084	2.97372	2.97765
898.81	2.582	2.79789
899.535	2.41537	2.66714
900.26	2.27847	2.67664
900.986	2.28379	2.79131
901.711	2.47261	2.97152
902.437	2.74479	2.93285
903.162	2.97178	3.45606
903.887	3.31147	3.60028
904.612	3.52856	3.73994
905.337	3.68507	3.94383
906.062	3.7304	3.89009
906.787	3.99541	4.1568
907.512	4.0445	4.20524
908.237	4.36587	4.1761
908.962	4.53605	4.29277
909.687	4.77282	4.47756
910.412	4.63734	4.63215
911.136	4.77006	4.51562
911.861	4.69841	4.40064
912.586	4.67985	4.48668
913.31	4.76578	4.41941
914.035	4.85428	4.31849
914.759	4.98477	4.21752
915.484	4.96182	3.95067
916.208	5.10601	3.80641
916.932	5.25596	3.85627
917.657	5.12978	3.69586
918.381	5.31423	3.66338
919.105	4.99924	3.52068
919.829	5.04162	3.30264
920.553	4.59833	3.16272
921.277	4.4826	2.98056
922.001	4.42325	2.93119
922.725	4.05354	2.95549
923.449	4.10791	2.95058
924.173	3.89626	2.97573
924.897	3.84904	3.00629
925.621	3.65444	2.80366
926.344	3.60461	2.63841
927.068	3.30671	2.57183
927.792	3.44727	2.70378
928.515	3.31872	2.53096
929.239	3.05487	2.22563
929.962	3.04577	2.03616
930.686	2.91742	2.06611
931.409	2.61609	1.89278
932.132	2.41826	1.65808
932.856	2.42529	1.75374
933.579	2.54702	1.92235
934.302	2.15882	2.01262
935.025	2.11677	1.72484
935.748	2.20507	1.8192
936.471	2.0385	1.9449
937.194	2.15819	1.88214
937.917	2.02366	2.01698
938.64	1.87581	2.20252
939.363	1.95689	2.43845
940.086	1.93725	2.4807
940.808	1.92367	2.52314
941.531	1.91613	2.56577
942.254	1.91465	2.60859
942.976	1.91923	2.6516
943.699	1.92985	2.69479
944.421	1.94653	2.73818
945.144	1.96926	2.78175
945.866	1.99804	2.82551
946.589	2.03287	2.86946
947.311	2.07375	2.9136
948.033	2.12069	2.95793
948.755	2.17368	3.00245
949.477	2.23272	3.04715
950.2	2.29781	3.09204
950.922	2.36896	3.13713
951.644	2.44615	3.1824
952.366	2.5294	3.22785
953.087	2.6187	3.2735
953.809	2.71406	3.31934
954.531	2.81546	3.36536
955.253	2.92292	3.41158
955.975	3.03643	3.45798
956.696	3.15599	3.50457
957.418	3.2816	3.55135
