# Supplementary material for: Supramolecular dye polymers for aggregation-induced photocatalysis
Source: Nat Chem. 2026 May 18;18(8):1372–82. doi: 10.1038/s41557-026-02151-4 (PMC13423815; doi:10.1038/s41557-026-02151-4)
Supplement: Supplementary file 8 — Unprocessed microscopy images, unprocessed dot plots and unprocessed spectra. [file 41557_2026_2151_MOESM8_ESM.xlsx]

## Sheet: Panel d
Conditions	TMB oxidation rate (μM min-1)	TMB oxidation rate (μM min-1)
TBATPE, light, air	3.4061	4.2104
no TBATPE, light, air	0	0
TBATPE, dark, air	0.0846	0.0708
TBATPE, light, N2	0.9084	0.7333

## Sheet: Panel e
	H2 evolved (mmol/g)	H2 evolved (mmol/g)	H2 evolved (mmol/g)
all	5.10078	5.201	5.0062
no TBATPE	0	0	0
no AA	0	0	0
no light	0	0	0
no PtNPs	0	0	0

## Sheet: Panel f
Wavelength (nm)	H2O	Acetate buffer	Ascorbic acid
196.286	33.8663	-109.432	8.75456
197.05	-36.7273	-6.23053	6.23053
197.813	19.6267	61.1648	51.2995
198.577	-12.4542	-39.4384	24.4142
199.341	-35.7079	16.1536	-32.3071
200.104	24.6186	3.42677	42.8346
200.868	-39.8753	-21.3186	8.19946
201.632	-8.69239	-29.8853	17.302
202.395	-41.7572	-60.4485	-13.6009
203.159	-53.0523	-24.7271	34.9088
203.922	-13.9502	4.20719	21.0359
204.686	28.4444	-8.12696	-21.6719
205.449	-17.3763	-24.8923	26.2024
206.212	2.80668	-22.8544	20.315
206.976	-1.36231	1.23257	2.46514
207.739	6.61804	10.778	0
208.502	-15.4375	43.0658	33.7542
209.265	13.7592	10.1854	10.1854
210.029	-2.43177	5.50043	-9.90078
210.792	-12.9908	16.0276	12.822
211.555	-1.14631	-45.6341	28.0027
212.318	3.33506	-15.0872	1.00581
213.081	11.8515	-16.5715	16.5715
213.844	-35.4762	23.6011	11.3285
214.607	12.1274	-10.058	13.7155
215.37	24.4627	-8.85316	26.5595
216.133	-4.7387	7.71732	26.5819
216.896	14.69	13.2909	-2.49205
217.659	11.5691	-27.3759	21.7397
218.422	25.0137	0	6.24316
219.185	4.18325	25.7369	3.78484
219.947	-3.24747	-16.8946	16.16
220.71	7.88234	-26.3871	6.41848
221.473	22.1989	0	6.92577
222.235	-0.74364	2.01844	10.0922
222.998	-11.5556	-28.0979	-8.49471
223.761	18.2345	6.34533	-3.8072
224.523	17.706	-8.62599	3.69685
225.286	-5.288	-6.57852	10.7648
226.048	23.737	4.64352	-2.9022
226.811	0	14.0839	5.07021
227.573	-1.81238	13.6647	-19.6772
228.336	17.5695	3.70911	3.70911
229.098	8.51776	-9.76162	-6.16524
229.86	-19.2691	10.4604	1.99245
230.623	-8.01056	-2.41588	1.44953
231.385	-3.6289	-3.75234	13.6022
232.147	10.586	-4.56085	4.10476
232.909	12.7616	0.44408	11.5462
233.671	0	-6.4958	0
234.433	9.34915	-12.6881	4.65232
235.196	7.77565	-4.96596	7.03511
235.958	-0.44812	8.91972	-5.67618
236.72	12.3093	5.56849	13.5235
237.482	1.29563	11.7224	3.90745
238.244	-11.8897	-4.9945	10.3732
239.005	0	7.56371	-4.53822
239.767	2.88369	11.5544	10.0635
240.529	2.0324	-11.4008	9.19417
241.291	-6.825	-4.35882	-2.54265
242.053	9.92797	3.59298	-3.23368
242.815	-7.07456	1.4224	2.4892
243.576	1.55727	8.45377	-3.52241
244.338	6.1727	11.5187	4.53767
245.1	-4.59017	8.30603	6.22952
245.861	-0.37942	-5.14932	-1.37315
246.623	-4.89626	-5.45224	11.586
247.384	5.60979	7.78247	4.06042
248.146	-1.48645	-8.74173	8.40551
248.907	6.2823	7.6901	-5.68399
249.669	-5.51508	-0.66531	6.98577
250.43	-4.3923	-7.61681	-2.64933
251.191	13.1266	10.8868	7.25786
251.953	1.8172	3.94593	0.32883
252.714	7.60926	2.29486	-0.98351
253.475	9.03684	-0.6541	-4.90572
254.237	-1.80358	6.52725	7.17998
254.998	-5.04177	9.12321	6.19075
255.759	-1.07937	-6.51051	7.48709
256.52	1.79886	7.81218	-1.62754
257.281	0	12.0473	5.53524
258.042	-0.36033	-2.60808	5.86818
258.803	5.05546	10.4548	6.53427
259.564	1.0858	-4.91197	-8.18661
260.325	3.62892	0.32833	3.28331
261.086	-2.54918	-5.60125	0.65897
261.847	9.13679	10.5813	1.98399
262.608	-10.2696	-7.3005	0.66368
263.368	-3.6841	-0.33332	7.66645
264.129	1.48053	0	3.01394
264.89	8.92411	-9.75632	-6.39207
265.651	-7.84879	0	-1.69078
266.411	5.26203	-1.02019	12.5823
267.172	-4.91249	11.6244	0.3419
267.933	15.1961	-0.68744	7.56188
268.693	-0.38199	4.83853	1.03683
269.454	0.76787	4.86314	-10.7684
270.214	1.54233	5.93062	-5.93062
270.975	-12.7724	1.40072	4.55235
271.735	-0.77659	4.56706	7.02625
272.495	3.89019	5.27955	-8.44728
273.256	0.77896	-5.28582	4.93343
274.016	-16.3716	-10.5803	4.93747
274.776	5.45958	10.9377	2.82264
275.537	-14.0413	8.82223	-8.46934
276.297	7.02318	0.70603	7.41336
277.057	1.17019	-0.70583	5.64664
277.817	0	3.87896	0
278.577	-5.05897	2.11254	1.05627
279.337	-3.10556	14.0489	-0.70245
280.097	4.64288	2.10035	4.55075
280.857	-1.15648	0.34878	8.71949
281.617	8.8303	7.64196	-12.8524
282.377	0.38226	6.57125	5.53369
283.137	3.04461	5.50929	12.0516
283.897	9.09519	12.6863	-1.71437
284.657	1.88621	6.48498	5.80235
285.417	-7.13245	-9.1703	-0.67928
286.176	-0.7468	-1.35136	0.33784
286.936	-12.6247	-1.00785	13.1021
287.696	0	5.00681	10.3474
288.456	4.76405	-5.30502	1.32625
289.215	-2.54756	-0.65855	-1.97566
289.975	4.6987	2.94314	10.4645
290.734	-1.07686	12.3412	0.32477
291.494	-8.91328	-7.74182	-6.77409
292.253	2.83354	0.32046	2.88414
293.013	9.85468	1.27374	0
293.772	1.74823	1.89808	3.79616
294.531	7.98711	-1.25677	10.9967
295.291	10.0077	-2.49783	11.8647
296.05	3.08688	10.8613	-2.79289
296.809	3.74987	0.61686	0.92529
297.569	5.7642	-10.4305	-4.2949
298.328	-1.68719	-9.4643	-4.5795
299.087	-1.67977	0	0.60792
299.846	2.67748	-3.33091	-2.42248
300.605	2.00167	3.01839	4.22574
301.364	9.98032	6.32087	-0.60199
302.123	4.31607	6.90887	3.60463
302.882	9.60719	-3.59678	-4.49598
303.641	-19.1699	7.17692	5.38269
304.4	2.96916	13.1334	14.9244
305.159	6.5856	4.76672	-5.66048
305.918	-4.27065	2.67502	4.16115
306.677	-6.55691	-3.26284	2.6696
307.435	-4.25376	10.3617	5.03284
308.194	-5.22467	0.59089	0.59089
308.953	-2.93231	7.95913	8.25391
309.711	6.50518	6.17993	3.82567
310.47	15.2588	-1.46868	0
311.229	-4.86244	4.98593	3.51948
311.987	-1.29415	-9.65987	11.7089
312.746	-3.87763	-7.01666	2.63125
313.504	4.19414	2.6271	4.0866
314.263	-9.0207	2.91485	9.91049
315.021	-0.64331	4.94734	5.8204
315.779	1.28548	0.87229	2.61687
316.538	4.81355	-5.80682	9.58126
317.296	6.09009	-5.80009	1.16002
318.054	3.20233	4.34602	4.34602
318.813	6.3986	14.473	3.76298
319.571	3.51503	1.73469	-0.57823
320.329	-2.87423	6.06781	-7.22358
321.087	6.06214	2.88673	-4.90745
321.845	3.50561	5.47847	8.93855
322.603	-2.8653	5.47287	3.74459
323.361	0	9.20739	3.7405
324.119	1.90521	-8.61881	5.45858
324.877	2.85536	-5.74093	-2.00932
325.635	3.80432	8.60501	5.16301
326.393	-1.58412	-0.28665	2.00655
327.151	0	0.57301	-6.01661
327.908	-0.63293	11.7393	8.58975
328.666	-1.89636	-0.57192	8.86471
329.424	-0.94725	8.57033	3.71381
330.182	0.94645	1.71263	0.28544
330.939	-1.26072	6.55874	0.28516
331.697	6.93041	0.57003	5.98535
332.454	2.51951	12.8225	11.3978
333.212	-6.61059	4.27215	5.6962
333.969	-0.94393	8.825	-1.70807
334.727	4.40438	3.70028	3.13101
335.484	-8.1802	4.55454	7.11647
336.242	1.57325	7.11707	2.56214
336.999	5.66255	6.83102	4.83864
337.756	6.28203	-0.56837	5.39956
338.514	3.1328	6.5192	0.85033
339.271	5.92822	5.92822	1.69378
340.028	9.00523	14.8904	9.2714
340.785	4.32417	10.8987	3.63289
341.543	0	2.78246	-1.39123
342.3	11.0366	12.7592	9.43075
343.057	-2.4501	13.8547	9.42123
343.814	4.59952	12.4844	-0.55486
344.571	3.07834	18.3821	0.55703
345.328	7.12589	10.0913	3.36378
346.085	-0.9373	9.61101	9.04565
346.842	2.83808	17.9745	6.27682
347.598	9.87013	26.5023	10.9466
348.355	10.9285	15.9947	5.52546
349.112	0.32404	19.3498	4.98405
349.869	17.9396	25.6746	12.9848
350.625	0.65539	36.7642	2.66837
351.382	12.4767	30.8948	13.368
352.139	11.154	54.3171	4.15541
352.895	8.1745	56.5052	2.66255
353.652	14.2952	54.9686	10.2882
354.408	18.0376	79.2675	8.74274
355.165	6.37802	155.806	8.07883
355.921	14.8187	289.258	9.41374
356.678	16.1984	560.863	8.17338
357.434	14.79	913.004	14.2178
358.19	19.2248	1308.4	27.8854
358.947	26.6556	1663.25	20.2802
359.703	22.3181	1953.49	13.6436
360.459	23.4953	2153.57	12.5366
361.215	35.2762	2183.7	23.1873
361.972	22.0908	1965.01	18.0704
362.728	34.6727	1588.34	25.8669
363.484	36.4269	1127.76	18.833
364.24	24.359	732.591	24.2709
364.996	39.8001	414.673	41.6361
365.752	35.3995	232.417	30.8944
366.508	30.2808	131.848	32.8193
367.264	37.7131	84.5867	41.0031
368.02	53.6677	61.7731	35.9146
368.775	49.7788	56.5125	37.8663
369.531	66.3077	46.2801	60.5641
370.287	81.4883	23.2525	66.6383
371.043	99.9309	33.9753	69.6354
371.798	100.28	28.856	87.9553
372.554	117.368	12.5895	102.084
373.31	156.343	16.1661	127.442
374.065	210.17	11.6529	157.314
374.821	333.809	12.4758	276.546
375.576	686.676	9.43262	554.23
376.332	1365.94	20.5057	1122.06
377.087	2381.11	1.71817	1959.94
377.842	3551.99	6.75757	2891.52
378.598	4746.78	20.2132	3850.02
379.353	5795.69	5.63512	4626.2
380.108	6670.47	10.6883	5220.09
380.863	7139.85	6.45526	5474.98
381.619	6936.93	5.04505	5198.24
382.374	5950.2	5.48872	4415.67
383.129	4486.05	9.36684	3254.86
383.884	2972.13	12.3404	2129.64
384.639	1806.21	0	1228.51
385.394	991.76	9.85296	680.771
386.149	520.859	2.98262	373.516
386.904	313.92	0.91843	217.667
387.659	214.494	8.26789	152.726
388.414	166.64	4.13067	125.067
389.169	139.419	-5.95223	101.875
389.923	113.732	1.36896	83.2784
390.678	99.4436	0.90882	78.6126
391.433	83.1419	1.35538	65.7359
392.187	69.3875	6.95055	44.618
392.942	62.8456	2.88744	49.3085
393.697	54.847	8.34377	42.8167
394.451	44.7925	4.98455	26.8732
395.206	35.1906	8.54742	30.557
395.96	34.4554	6.95095	26.9613
396.715	42.9274	2.49235	28.2466
397.469	30.8025	10.041	24.7951
398.224	28.8403	10.3161	29.1277
398.978	35.9759	-0.99846	19.37
399.732	25.4951	4.33738	12.6178
400.486	27.1167	0.19472	21.4187
401.241	35.7337	6.92796	18.0897
401.995	26.5215	3.04706	12.95
402.749	24.2056	-1.69916	10.7614
403.503	22.8039	8.4404	20.4445
404.257	23.3261	8.03095	16.809
405.011	14.2139	2.7957	16.5878
405.765	17.708	9.50114	17.1393
406.519	26.7953	7.45949	16.4109
407.273	22.7077	8.96511	15.6889
408.027	24.8211	4.3043	12.7258
408.781	13.8864	9.56356	14.8141
409.535	21.797	4.50768	7.88843
410.288	22.8766	-0.37632	16.1819
411.042	18.7629	9.80833	14.9011
411.796	19.6383	9.07303	10.7742
412.549	16.945	9.84227	11.1672
413.303	10.6761	0.1894	13.6367
414.057	21.1304	5.6786	6.62504
414.81	11.0615	13.9734	8.87501
415.564	10.4024	5.45879	12.2352
416.317	14.0861	3.7484	11.6201
417.071	19.7802	7.08399	12.863
417.824	19.2531	5.7447	21.4963
418.577	16.4883	6.99856	13.2604
419.331	15.3655	14.6338	11.3412
420.084	14.4572	16.7138	17.2588
420.837	18.1466	12.449	11.9078
421.59	16.6366	12.3643	15.9481
422.344	16.9133	12.9893	14.2349
423.097	16.0063	20.1333	18.014
423.85	17.6285	13.4958	17.527
424.603	14.417	20.8704	23.6531
425.356	8.96486	24.3332	18.4656
426.109	13.6323	22.6123	23.9827
426.862	12.7892	23.6529	27.3965
427.615	15.7066	31.8051	28.9291
428.367	13.3981	34.5143	31.9888
429.12	13.7178	40.0853	34.7182
429.873	12.941	42.4851	34.4564
430.626	18.2721	39.0754	34.7337
431.378	15.309	48.2282	37.8817
432.131	16.7893	61.7627	46.4055
432.884	21.2383	64.3305	49.7935
433.636	14.8011	60.9313	54.5703
434.389	20.2173	78.0339	54.8754
435.141	17.294	87.1518	67.4669
435.894	19.5778	85.3612	63.5991
436.646	21.6835	99.9523	86.2533
437.399	8.80301	107.438	83.5438
438.151	20.6341	118.802	90.9685
438.903	23.4789	137.654	96.1876
439.656	17.6683	140.299	107.988
440.408	16.1671	154.268	112.257
441.16	24.805	163.219	115.444
441.912	19.9021	180.407	129.105
442.665	17.0608	190.66	134.514
443.417	24.7053	207.607	147.154
444.169	17.1845	214.967	154.634
444.921	22.3557	233.617	163.161
445.673	16.1487	256.444	175.833
446.425	22.7271	263.971	188.407
447.176	24.6201	286.754	196.322
447.928	20.4464	301.437	203.49
448.68	22.3045	315.01	220.671
449.432	21.6156	341.432	227.187
450.184	25.2279	357.111	252.211
450.935	26.4823	381.272	251.501
451.687	23.8352	399.514	271.242
452.439	20.5184	416.665	272.118
453.19	23.3365	444.97	293.706
453.942	21.9708	456.733	310.854
454.693	23.8954	466.145	323.206
455.445	23.0612	497.204	334.148
456.196	27.8515	516.579	358.778
456.948	24.8392	530.957	368.291
457.699	24.3854	569.074	384.81
458.45	29.9725	574.628	397.377
459.202	27.206	606.616	426.307
459.953	26.1411	625.182	427.986
460.704	32.5708	635.383	443.535
461.455	23.4041	662.287	452.037
462.206	31.7015	684.172	483.095
462.958	29.7214	708.776	492.297
463.709	30.2472	717.844	502.972
464.46	26.6343	739.65	536.777
465.211	28.8705	764.302	543.255
465.961	27.7825	788.166	555.729
466.712	33.421	808.527	574.827
467.463	33.2081	826.782	596.027
468.214	36.8952	852.757	611.584
468.965	37.0336	878.549	622.332
469.716	34.7758	893.324	645.933
470.466	34.884	931.38	666.819
471.217	36.5379	959.617	696.393
471.968	38.8759	965.868	714.985
472.718	37.5872	984.345	724.765
473.469	31.9638	1008.44	735.028
474.219	46.5592	1023.69	757.468
474.97	39.5018	1043.97	772.479
475.72	41.7661	1065.29	791.203
476.47	39.8603	1092.59	821.321
477.221	39.3224	1112.15	827.371
477.971	45.5079	1124.84	855.726
478.721	35.933	1158.35	871.227
479.472	38.2703	1178.36	905.099
480.222	42.969	1191.65	913.759
480.972	45.5456	1199.68	943.29
481.722	43.2961	1241.5	968.059
482.472	46.2946	1252.43	971.961
483.222	43.1692	1280.36	988.804
483.972	44.5836	1287.92	1022.09
484.722	49.9661	1306.95	1019.58
485.472	42.8639	1337.74	1062.38
486.222	51.3072	1345.01	1077.94
486.972	42.8019	1378.89	1104.56
487.722	54.2246	1395.43	1130.44
488.471	47.1136	1419.23	1139.09
489.221	40.2512	1429.72	1150.71
489.971	51.1712	1444.46	1162.35
490.72	49.774	1472.34	1206.87
491.47	45.389	1491.93	1207.89
492.22	49.9906	1496.55	1229
492.969	50.7973	1519.62	1258.53
493.719	51.4492	1535.85	1284.31
494.468	47.0234	1537.34	1277.61
495.217	48.3481	1566.43	1311.47
495.967	56.7293	1579.36	1310.83
496.716	52.767	1593.96	1337.87
497.465	53.581	1610.1	1364.68
498.215	58.6814	1628.54	1376.83
498.964	50.4405	1637.83	1375.28
499.713	54.2266	1630.32	1414.15
500.462	51.4864	1669.29	1412.19
501.211	52.8607	1678.87	1431.35
501.96	50.6058	1674.84	1445.77
502.709	62.6567	1698.89	1456.59
503.458	55.7243	1704.13	1457.14
504.207	52.1454	1721.76	1469.45
504.956	48.7182	1716.98	1496.87
505.705	51.1026	1735.64	1506.26
506.454	55.9488	1726.92	1512.78
507.203	53.8926	1739.8	1529.34
507.951	54.9066	1744.97	1537.22
508.7	55.3167	1760.62	1540.21
509.449	53.2525	1764.39	1546.25
510.197	52.7238	1750.02	1572.92
510.946	54.2131	1757.81	1566.65
511.694	53.8506	1756.66	1570.76
512.443	46.7995	1778.24	1577.92
513.191	54.9929	1762.58	1587.95
513.94	57.1367	1783.91	1582.35
514.688	57.0928	1763.78	1589.43
515.436	54.3782	1777.56	1599.62
516.185	54.1584	1772.96	1609.2
516.933	58.0168	1797.79	1620.69
517.681	48.1753	1789.21	1619.14
518.429	56.1047	1782.78	1632.35
519.177	57.8577	1789.08	1628.05
519.926	55.634	1776	1631.27
520.674	51.8077	1784.9	1640.72
521.422	54.8754	1780.12	1638.99
522.17	59.9505	1791.23	1640.43
522.918	59.8326	1779.2	1639.76
523.665	52.5062	1765.34	1651.67
524.413	48.1485	1741.39	1640.45
525.161	53.9043	1762.35	1643.86
525.909	53.8803	1749.92	1646.67
526.657	57.0809	1743.91	1642.44
527.404	56.7235	1748.54	1640.61
528.152	51.4812	1743.36	1632.46
528.9	52.9992	1723.77	1640.86
529.647	53.2936	1727.86	1639.69
530.395	57.231	1723.04	1635.27
531.142	50.548	1717.21	1654.91
531.89	52.1992	1705.52	1626.08
532.637	54.7397	1694.78	1632.06
533.384	50.8216	1694.13	1629.43
534.132	54.2606	1687.01	1609.52
534.879	53.363	1671.08	1611.47
535.626	56.4929	1653.22	1605.07
536.374	55.0378	1662.47	1597.77
537.121	50.3616	1645.31	1592.37
537.868	55.3425	1640.45	1597.21
538.615	53.2552	1629.66	1585.23
539.362	50.7547	1617.54	1583.94
540.109	55.5008	1595.77	1570.32
540.856	47.6514	1612.73	1568.28
541.603	49.8527	1584.69	1548.02
542.35	51.306	1574.12	1548.44
543.097	51.8701	1570.49	1549.9
543.843	47.4079	1555.9	1525.7
544.59	48.552	1525.46	1513.45
545.337	43.229	1532.84	1501.87
546.084	46.6613	1518.76	1491.77
546.83	51.7735	1503.52	1504.72
547.577	49.7283	1515.1	1491.59
548.323	48.3683	1481.69	1473.31
549.07	43.4273	1466.83	1459.9
549.816	44.0114	1466.63	1446.24
550.563	49.4877	1450.28	1441.33
551.309	44.1535	1435.23	1453.68
552.056	44.9163	1435.62	1431.01
552.802	48.364	1401.24	1428.25
553.548	48.4598	1401.04	1410.97
554.294	48.7371	1383.85	1397.6
555.041	45.6761	1370.26	1393.24
555.787	43.3621	1356.94	1362.34
556.533	42.1129	1339.61	1366.24
557.279	39.4948	1319.47	1329.99
558.025	43.8967	1308.54	1321.08
558.771	41.8328	1289.86	1314.04
559.517	44.034	1278.66	1298.13
560.263	41.3578	1260.12	1282.7
561.009	41.3115	1237.24	1257.45
561.755	38.1955	1212.72	1250.02
562.5	41.596	1199.89	1227.01
563.246	39.2184	1175.82	1212.68
563.992	41.3309	1169.42	1204.38
564.738	38.6854	1153.22	1192.92
565.483	37.8415	1162.11	1188.51
566.229	39.951	1116.78	1181.72
566.974	42.3358	1120.65	1154.63
567.72	33.3671	1100.13	1150.6
568.465	32.4626	1091.87	1140.62
569.211	37.6727	1076.88	1122.61
569.956	32.877	1066.52	1120.38
570.701	34.4729	1048.15	1085.92
571.447	39.318	1046.65	1093.99
572.192	38.6373	1013.49	1070.77
572.937	35.2037	1015.61	1066.24
573.682	32.9054	994.039	1045.73
574.428	33.0772	989.229	1036.78
575.173	37.7578	978.221	1010.76
575.918	37.3295	950.659	1016.32
576.663	32.6483	956.071	1006.33
577.408	34.9558	933.652	995.71
578.153	34.6389	936.893	964.795
578.897	36.9776	921.485	971.406
579.642	32.2264	914.511	971.381
580.387	33.033	903.294	940.784
581.132	32.5651	877.363	940.219
581.877	32.7016	884.21	926.496
582.621	28.6658	854.177	913.384
583.366	31.0188	841.413	897.411
584.111	27.0098	824.567	894.332
584.855	29.6941	823.103	871.699
585.6	30.6564	798.157	855.876
586.344	26.6539	794.749	851.725
587.089	26.7445	774.315	838
587.833	33.3293	769.887	818.722
588.577	24.5694	768.391	811.109
589.322	35.3525	747.494	806.493
590.066	20.1241	737.605	786.563
590.81	26.9266	730.864	772.279
591.554	28.521	713.704	753.769
592.298	22.2925	699.25	768.208
593.043	27.2076	686.661	741.501
593.787	28.2155	688.99	732.636
594.531	24.9658	663.595	716.898
595.275	25.0472	660.923	710.254
596.019	28.1868	650.309	698.819
596.762	27.6441	640.151	686.144
597.506	24.3129	631.659	675.376
598.25	23.8879	622.451	661.772
598.994	30.2406	609.051	640.879
599.738	19.4513	595.566	657.022
600.481	24.7025	584.03	640.045
601.225	27.4764	586.575	630.848
601.969	23.912	566.828	624.474
602.712	22.0409	565.621	606.481
603.456	23.8657	553.889	598.189
604.199	26.3034	541.795	595.376
604.943	19.6665	545.622	585.101
605.686	20.105	530.712	565.287
606.429	22.9965	521.13	571.481
607.173	20.8311	507.487	556.545
607.916	21.27	502.152	550.885
608.659	22.1721	489.338	543.847
609.402	19.8665	486.415	537.02
610.145	16.8043	474.084	522.322
610.889	19.7045	472.093	514.105
611.632	20.4707	459.296	503.388
612.375	20.9366	446.743	507.719
613.118	21.4105	434.195	485.668
613.861	15.0026	438.793	481.73
614.603	19.6199	436.433	476.373
615.346	23.0293	421.582	465.893
616.089	12.7668	412.354	453.826
616.832	20.8107	409.63	456.074
617.575	16.536	404.231	436.53
618.317	15.1884	393.887	435.534
619.06	15.5483	391.78	420.478
619.803	21.0654	395.159	423.536
620.545	12.2174	378.38	420.328
621.288	22.3292	368.485	401.919
622.03	16.7364	358.706	404.705
622.773	12.9997	346.825	394.015
623.515	13.529	345.903	387.809
624.257	13.7425	347.564	374.6
625	21.0152	326.427	372.728
625.742	18.3584	330.887	376.492
626.484	15.0329	325.844	369.719
627.226	12.8183	325.757	352.915
627.968	17.7508	311.481	343.602
628.71	20.7551	304.151	350.579
629.452	10.3281	293.98	334.028
630.195	16.1111	294.955	330.802
630.936	14.8314	293.129	328.614
631.678	17.3383	287.297	321.659
632.42	15.2163	280.58	313.052
633.162	15.5693	271.389	308.554
633.904	15.423	264.229	305.641
634.646	15.1069	270.36	291.988
635.387	14.4543	265.311	294.022
636.129	11.8018	252.809	292.513
636.871	10.8064	247.138	275.567
637.612	12.4671	244.395	280.039
638.354	7.80917	239.924	266.081
639.095	13.6153	237.658	271.459
639.837	8.12983	235.228	258.946
640.578	10.2782	225.133	253.63
641.32	10.5988	223.703	254.27
642.061	10.0905	219.856	249.788
642.802	4.46043	217.027	242.437
643.543	11.3812	209.378	239.225
644.285	9.38626	210.222	234.359
645.026	8.05534	207.638	228.759
645.767	9.19094	197.793	226.155
646.508	7.21016	191.553	228.322
647.249	6.05541	197.233	216.335
647.99	13.8965	189.187	219.658
648.731	11.7627	184.321	208.563
649.472	7.51183	178.184	212.314
650.213	16.0009	176.974	208.143
650.954	9.14353	170.182	201.795
651.694	11.1056	177.612	196.231
652.435	7.18851	173.831	195.265
653.176	10.4608	166.96	187.664
653.916	7.68593	166.303	180.506
654.657	6.70671	156.435	189.291
655.398	11.6144	161.175	176.716
656.138	6.86916	154.338	174.315
656.879	5.55893	150.737	173.814
657.619	10.7888	148.046	165.35
658.36	8.01129	153.546	169.966
659.1	3.76271	139.135	165.037
659.84	3.43942	141.367	158.557
660.58	6.39764	136.1	162.074
661.321	9.20343	131	156.576
662.061	10.3769	128.609	156.179
662.801	3.63284	136.554	145.219
663.541	6.78886	131.086	146.067
664.281	6.64343	125.624	145.76
665.021	6.99854	127.545	137.194
665.761	10.3659	116.931	132.209
666.501	11.073	118.248	137.07
667.241	0.16836	116.529	135.569
667.981	11.1491	112.641	128.536
668.721	2.54248	116.704	128.359
669.46	3.23133	109.558	120.021
670.2	3.75412	108.999	127.989
670.94	6.16385	110.452	124.084
671.679	10.1365	101.659	122.333
672.419	7.58463	106.989	121.494
673.158	5.36128	101.708	117.512
673.898	9.54121	94.1729	114.263
674.637	2.95802	99.1806	107.997
675.377	5.58493	97.5866	108.482
676.116	5.42623	88.5284	105.791
676.855	8.60145	89.7343	110.699
677.595	7.39471	92.3919	100.835
678.334	8.29906	87.0687	99.5299
679.073	9.2067	84.0996	94.3518
679.812	8.34372	85.4492	97.6562
680.551	4.98357	85.1868	91.7891
681.29	7.49212	83.6026	91.9951
682.029	8.40072	82.3135	88.6204
682.768	5.90974	76.1529	91.5455
683.507	6.81666	79.5277	91.7003
684.246	5.38928	77.041	85.1677
684.985	9.535	74.3867	84.153
685.724	6.12633	70.5901	86.4035
686.463	3.42825	67.9119	84.0737
687.201	3.43281	70.2908	80.4258
687.94	3.25699	69.5772	77.2716
688.679	3.44278	72.2984	74.7576
689.417	5.44266	63.3595	74.5212
690.156	10.7176	62.1259	75.1099
690.894	1.45498	71.2509	62.6942
691.633	6.73665	63.751	69.8461
692.371	0.18226	59.8598	73.7116
693.11	8.02677	52.1566	68.0017
693.848	3.46896	58.3115	70.5354
694.586	10.4162	56.7107	64.8122
695.324	5.66924	55.7606	64.5301
696.063	2.19601	50.9962	60.7649
696.801	-1.09887	45.5683	63.2985
697.539	6.96449	54.0577	67.6551
698.277	3.85093	53.7558	53.7558
699.015	-1.46764	53.7785	63.5715
699.753	6.05513	47.978	67.0695
700.491	4.77052	44.1579	52.7903
701.229	7.88792	49.127	57.2595
701.967	4.21744	46.7848	56.5731
702.704	2.93275	48.9228	54.0638
703.442	7.33101	44.9374	49.7462
704.18	6.23133	44.108	56.2129
704.917	-1.83322	47.4368	58.5496
705.655	6.05319	41.1582	43.6476
706.393	1.46878	37.0429	46.8435
707.13	8.63842	43.901	48.3909
707.868	7.91365	40.4621	44.6249
708.605	6.26674	34.3529	43.6916
709.343	6.09313	43.2674	50.9519
710.08	6.10443	42.8455	46.5275
710.817	9.26642	35.8831	45.2731
711.555	9.84214	41.8357	50.5725
712.292	2.41922	37.8833	42.0926
713.029	1.86469	40.6591	36.6101
713.766	6.72613	39.7251	41.4155
714.503	5.99093	30.6589	37.9425
715.24	3.00117	38.524	35.4692
715.977	1.12738	34.8502	38.4203
716.714	2.63477	32.1818	40.0144
717.451	5.84366	34.281	37.8626
718.188	-1.13294	30.4094	41.0014
718.925	1.32418	33.5459	36.2843
719.662	8.52821	34.4648	35.3221
720.398	9.30758	30.4192	40.2153
721.135	1.14275	26.7094	42.3904
721.872	6.68156	28.8443	27.4626
722.608	3.63441	28.383	36.5172
723.345	-0.57532	30.8846	35.3959
724.081	6.13567	30.5323	29.3179
724.818	3.07479	26.7763	32.8618
725.554	1.34959	24.9444	27.5609
726.291	0.96463	24.6117	26.0081
727.027	9.48374	25.0411	32.0457
727.763	10.0728	30.3198	32.7734
728.5	3.88935	22.1693	28.8553
729.236	1.75041	25.8672	28.6827
729.972	7.20178	23.9503	27.1202
730.708	7.01438	26.7956	21.6833
731.444	0.78022	25.9424	25.5895
732.18	8.7886	15.7265	24.5616
732.916	4.10847	19.1169	22.1261
733.652	0.58753	21.7944	23.3891
734.388	2.94765	24.1801	28.6249
735.124	6.90052	24.0814	23.1895
735.86	1.77859	19.1316	20.2044
736.596	-2.57234	16.6496	25.4219
737.331	8.12829	24.215	23.3181
738.067	6.56288	26.0905	21.0524
738.803	0.19927	23.4373	19.471
739.538	6.58907	20.2331	21.6783
740.274	2.39813	18.0811	15.7306
741.009	-1.00257	22.8586	19.7745
741.745	5.03894	14.4066	24.8012
742.48	5.46054	12.8087	21.4088
743.216	3.44508	22.7356	24.9358
743.951	3.04856	25.9273	15.2621
744.686	8.16766	13.3016	22.9083
745.421	6.56048	11.5004	20.5894
746.157	1.02823	22.5133	22.3273
746.892	0.82292	19.9167	13.0296
747.627	7.8577	13.4703	20.5797
748.362	1.66356	12.6054	13.7342
749.097	0.62725	13.4311	23.6463
749.832	2.93599	15.369	14.4203
750.567	7.79383	15.6278	17.1524
751.302	3.5972	13.4014	20.4849
752.037	-1.06333	13.0841	11.9296
752.771	6.62888	12.769	16.8319
753.506	11.3846	13.4099	22.7386
754.241	4.08535	14.7851	19.4541
754.975	8.65328	11.3523	18.3985
755.71	6.31052	13.3878	25.7913
756.445	5.6995	9.32171	12.4951
757.179	2.64069	8.1631	15.928
757.914	-0.44152	9.78696	14.1811
758.648	2.2202	12.4543	13.8604
759.382	8.27629	9.10711	14.369
760.117	10.5875	7.94868	17.5279
760.851	8.14116	14.1178	17.5961
761.585	8.16799	9.64817	11.2904
762.32	9.12658	13.6247	16.7212
763.054	10.794	9.766	11.0127
763.788	6.70415	12.968	12.5496
764.522	4.40963	16.7986	21.6282
765.256	10.9243	2.52355	13.4589
765.99	11.688	13.7473	24.1106
766.724	7.5548	9.39853	19.6515
767.458	3.08493	16.532	10.091
768.192	8.09928	9.48319	17.6732
768.925	-2.14686	8.84869	11.0069
769.659	1.19886	12.5823	14.1009
770.393	6.02729	15.7054	14.1785
771.127	-4.62219	4.18199	12.7661
771.86	5.62028	3.97958	9.94894
772.594	4.65342	8.42048	19.5001
773.327	2.45808	8.2287	12.6767
774.061	11.1367	6.26955	9.85215
774.794	2.99634	16.2659	7.00336
775.528	-2.25353	11.1007	8.38219
776.261	-1.25673	5.23038	9.09632
776.994	9.56916	19.3662	15.9486
777.728	3.035	11.6703	11.8991
778.461	6.36178	7.59779	8.05826
779.194	0	7.42826	13.6959
779.927	-0.77145	9.77164	15.3554
780.66	6.16583	4.88128	8.60035
781.393	6.70624	5.83419	9.10133
782.126	3.10933	9.84619	5.86083
782.859	8.08677	18.1735	11.5649
783.592	6.02595	11.1411	5.45205
784.325	-9.68369	8.52464	19.8908
785.058	-1.57241	8.53595	17.7832
785.79	12.3625	11.6611	2.14183
786.523	1.05815	3.3508	8.13766
787.256	-4.52341	0	2.8889
787.988	5.86615	6.27246	10.6149
788.721	0.53377	15.454	-2.65616
789.454	6.13239	6.75452	12.0616
790.186	10.1667	-0.24206	4.59922
790.918	5.64438	20.6704	9.72727
791.651	8.10448	3.66631	8.31031
792.383	3.23852	9.03443	14.1621
793.115	4.03749	7.54947	5.84475
793.848	7.82087	14.6401	3.17201
794.58	9.48959	4.17026	10.5483
795.312	0.27199	4.67561	1.47651
796.044	0.27212	0.4924	9.35568
796.776	5.97684	-0.2458	10.8152
797.508	-0.81434	6.63102	2.94712
798.24	1.90303	11.3146	2.4597
798.972	9.56567	-0.74183	11.622
799.704	2.19091	5.94675	7.68122
800.436	5.47203	10.8919	0.24754
801.168	7.92377	-0.74163	-0.74163
801.9	-3.54962	5.92903	8.89355
802.631	-0.27401	5.702	1.48748
803.363	-2.47318	-2.98352	3.48077
804.095	3.57499	0	16.6702
804.826	-0.54932	6.21249	9.69149
805.558	9.61053	11.9249	2.98123
806.289	6.03732	-0.49658	1.24144
807.021	1.10048	8.46321	9.20996
807.752	7.16709	-3.74106	7.23272
808.483	10.2205	9.99686	-1.99937
809.215	3.85988	2.74393	8.73067
809.946	1.9271	4.23436	1.99264
810.677	4.96555	0.74877	7.23814
811.408	2.49118	3.00523	5.25915
812.139	-1.94304	8.5388	3.0137
812.87	-1.66813	6.03706	11.0679
813.602	10.2735	1.25609	14.8218
814.332	4.99708	0.50235	8.03763
815.063	-4.44947	3.5225	-3.5225
815.794	8.64474	2.52304	5.29839
816.525	8.40564	8.87262	4.81656
817.256	3.08849	7.36692	1.01613
817.987	-3.6481	3.04676	4.57014
818.717	-4.76423	-4.05693	8.11387
819.448	1.96511	9.39776	9.39776
820.179	11.2716	3.31437	6.11884
820.909	-9.05726	7.17033	13.8285
821.64	4.546	16.9663	7.19783
822.37	9.92609	6.15823	3.84889
823.101	15.0412	8.21659	22.8524
823.831	22.1524	19.7857	26.9805
824.561	22.5815	24.0516	18.8792
825.292	14.3851	15.3578	20.8242
826.022	13.5677	11.492	16.4545
826.752	9.54402	9.42007	9.94341
827.482	-2.89211	8.11167	12.2983
828.212	18.5403	5.24204	14.9398
828.942	7.87749	16.6303	6.07137
829.672	6.76384	5.58752	12.5054
830.402	11.246	9.10392	9.90721
831.132	-1.77727	13.4001	8.84405
831.862	5.32813	5.35632	5.0885
832.592	3.56389	10.2108	6.44895
833.322	-5.37561	1.35101	17.8334
834.051	4.20704	2.44695	4.35014
834.781	-0.60643	1.92037	9.60186
835.511	9.14237	7.99594	12.1318
836.24	13.7093	15.16	3.85891
836.97	7.91393	0.82618	5.50786
837.699	-8.25748	7.19435	6.36423
838.429	9.87797	6.70291	4.46861
839.158	6.53457	4.78609	2.81535
839.888	0.93897	0.28318	10.1945
840.617	-0.31351	6.24032	3.68746
841.346	14.1139	7.94559	-3.12148
842.075	14.495	3.99137	9.12312
842.805	6.6718	-2.01213	-0.86234
843.534	0.32056	2.03019	-7.83075
844.263	7.09601	0.29183	8.75481
844.992	0	3.79217	12.835
845.721	0.64438	8.45369	3.49808
846.45	5.16842	3.7994	0
847.179	-2.92821	-9.12549	5.59304
847.907	5.57897	-1.18768	-1.78152
848.636	4.30385	10.1842	-0.29954
849.365	8.28912	1.79992	8.39964
850.094	-5.96743	-2.3996	-6.29895
850.822	-8.61972	5.99907	4.19935
851.551	7.98047	-1.2034	-0.6017
852.28	8.70325	4.84577	10.2973
853.008	-9.46857	3.05957	-2.1417
853.737	6.48719	7.41393	1.85348
854.465	2.38662	4.9356	-5.24408
855.193	10.1785	-4.2976	8.28824
855.922	11.5131	9.80388	3.98283
856.65	2.38526	-3.69958	4.62447
857.378	-2.75302	-3.42488	7.16112
858.106	-9.72693	0.94292	7.54334
858.835	-2.0965	9.48416	2.21297
859.563	6.97547	8.20449	7.25781
860.291	-4.85736	-1.88347	5.96431
861.019	-4.50516	-5.95738	3.13546
861.747	-2.09353	-4.41967	7.57657
862.475	-5.63012	9.23272	3.1837
863.202	-3.19574	0.32127	0.32127
863.93	8.19586	9.99454	0.96721
864.658	8.8678	2.24651	-10.2698
865.386	-6.01184	-1.27983	5.75924
866.113	1.76461	-2.87379	9.25998
866.841	1.77151	10.5784	5.12893
867.569	2.15208	12.9808	6.4904
868.296	-7.25493	2.29739	8.86138
869.024	3.26604	13.7899	-3.61165
869.751	-8.64934	3.9128	9.12986
870.478	8.95322	1.94413	10.3687
871.206	7.14638	4.84933	-8.08221
871.933	0.7174	0.32454	-6.16618
872.66	-7.61962	-3.9394	15.7576
873.387	-2.92138	-2.97355	6.93829
874.115	2.18849	-1.98006	11.2203
874.842	6.51758	2.29322	5.89686
875.569	-2.15726	-6.18073	-4.22892
876.296	0.35852	-6.81183	8.10932
877.023	3.59726	23.759	6.50932
877.75	5.81418	2.30145	5.26045
878.477	-2.92071	7.267	-2.64255
879.203	6.91773	7.24714	12.1884
879.93	4.71234	-1.31186	0.65593
880.657	6.11077	7.80535	5.52879
881.384	5.36506	18.122	13.5915
882.11	22.9397	21.0792	21.7278
882.837	18.1279	29.5226	21.6499
883.563	13.9103	19.5407	22.1903
884.29	26.7751	12.6103	8.95996
885.016	17.5223	13.8718	6.60562
885.743	5.80462	8.20593	9.84712
886.469	14.0903	7.1914	10.4602
887.195	13.3874	6.54725	5.89253
887.922	1.82386	5.94057	-1.65016
888.648	9.94721	0.33333	0.66666
889.374	-4.44743	0	1.67661
890.1	2.58967	-5.69024	-6.35968
890.826	13.6551	7.67991	8.68164
891.552	4.7724	-0.66429	3.65359
892.278	16.4851	-1.65723	11.6006
893.004	8.46287	0.33291	2.33036
893.73	11.8831	11.7593	12.0953
894.456	-2.98792	12.8409	18.9235
895.181	16.3972	4.38323	10.1151
895.907	6.33081	10.445	7.41255
896.633	12.61	10.0668	10.4024
897.358	14.4159	3.34436	8.02646
898.084	20.0304	10.0682	1.34243
898.81	-10.8096	1.68623	-5.05868
899.535	15.3739	-2.37483	2.71409
900.26	-4.13686	-1.70131	15.3117
900.986	14.6307	9.50369	10.1825
901.711	10.8383	7.77726	1.69071
902.437	4.10196	5.06085	1.68695
903.162	-0.74495	3.37002	9.09905
903.887	-1.50098	4.75311	3.05557
904.612	10.2159	8.21596	10.2699
905.337	-3.80467	23.752	11.3597
906.062	15.9673	6.53538	16.5104
906.787	4.93478	12.0206	5.49514
907.512	7.9609	17.4923	11.3186
908.237	3.40582	1.71192	-2.39669
908.962	4.1767	12.0238	9.27553
909.687	3.81419	-0.69019	9.66261
910.412	8.45185	-3.47587	2.7807
911.136	-1.93063	-4.89093	-5.93899
911.861	10.4385	4.54726	9.79411
912.586	8.49688	5.94046	0.69888
913.31	3.47824	-2.79731	5.94429
914.035	13.5117	8.73204	1.04785
914.759	2.71369	-7.71648	5.61199
915.484	8.611	9.20743	1.41653
916.208	-5.51359	20.6666	7.1264
916.932	23.3119	9.65215	15.7294
917.657	5.93114	11.0903	13.9523
918.381	12.2348	9.2842	11.0696
919.105	19.7313	3.21338	17.138
919.829	19.8229	9.3262	8.9675
920.553	-1.59462	2.16412	0.72137
921.277	13.6632	5.81741	9.0897
922.001	14.9254	3.6497	4.74461
922.725	-3.2319	8.40679	3.65513
923.449	4.84914	10.9683	4.38732
924.173	10.9238	11.7137	5.12475
924.897	-9.33462	7.71121	11.3832
925.621	8.58526	5.91819	-1.10966
926.344	-1.23953	0	12.3363
927.068	-3.3226	-0.75154	10.1458
927.792	4.59189	-4.53225	-3.77688
928.515	2.09474	20.8477	-8.33907
929.239	-8.39995	-0.76	15.5799
929.962	3.7958	4.57907	-8.77654
930.686	2.12631	4.23236	16.9294
931.409	-0.85801	2.32889	13.9733
932.132	22.0137	8.98223	-18.7455
932.856	0.43336	-12.9389	0.78417
933.579	0.43615	9.86537	1.57846
934.302	0.87332	11.0621	-4.34582
935.025	7.46676	7.94781	10.3322
935.748	-3.54083	0.8009	10.0113
936.471	11.5915	-0.40337	-0.40337
937.194	4.48175	11.7593	7.29886
937.917	-8.56817	11.4242	12.2402
938.64	-2.70601	-2.04025	6.93683
939.363	12.176	2.85609	-5.30416
940.086	12.2507	9.85242	-0.82104
940.808	-7.32909	4.14443	7.87441
941.531	12.021	5.85639	-5.43808
942.254	10.7189	8.43311	0.42166
942.976	-12.1838	6.78365	4.23978
943.699	6.11224	1.70158	8.08248
944.421	3.31405	2.14173	8.13857
945.144	-3.83293	10.4037	4.76835
945.866	17.4005	6.5597	10.0582
946.589	-2.43264	0.88038	6.60288
947.311	-9.30046	10.6291	0.44288
948.033	10.8493	-3.56946	3.12328
948.755	4.97457	-4.05072	-2.70048
949.477	-2.51754	4.55555	-2.27777
950.2	9.12223	-5.04377	3.20967
950.922	0	-16.1239	1.84273
951.644	-6.66787	9.28128	11.6016
952.366	8.27363	3.74283	9.82494
953.087	2.61251	9.92755	13.2367
953.809	-0.52705	5.24544	-1.90743
954.531	9.53845	15.3423	8.15058
955.253	-4.79334	-4.8187	11.083
955.975	7.52075	-0.48604	-1.45811
956.696	7.58745	-7.35518	-1.96138
957.418	-3.28051	-0.49468	12.8617
